# Supplementary material for: Transcriptome-Wide N6-Methyladenosine (m6A) Methylome Profiling of Heat Stress in Pak-choi (Brassica rapa ssp. chinensis)
Source: Plants (Basel). 2020 Aug 22;9(9):1080. doi: 10.3390/plants9091080 (PMC7570095; doi:10.3390/plants9091080)
Supplement: Supplementary file 1 [file plants-09-01080-s001.zip]

Archive with 4 entries (3 files):
- plants-857902-Supplementary/
- plants-857902-Supplementary/Supplementary Table S1, T43-vs-CK-diff.p-0.05-diff.fc-1.5.xls
- plants-857902-Supplementary/Supplementary Table S2, the Fpkm value of all genes in pak-choi.xls
- plants-857902-Supplementary/Supplementary Table S3, co-differential genes.xlsx
