# Supplementary material for: Transcriptome-Wide N6-Methyladenosine (m6A) Methylome Profiling of Heat Stress in Pak-choi (Brassica rapa ssp. chinensis)
Source: Plants (Basel). 2020 Aug 22;9(9):1080. doi: 10.3390/plants9091080 (PMC7570095; doi:10.3390/plants9091080)
Supplement: Supplementary file 1 [file plants-09-01080-s001.zip › plants-857902-Supplementary/Supplementary Table S1, T43-vs-CK-diff.p-0.05-diff.fc-1.5.xls]

chr	chromStart	chromEnd	name	score	strand	thickStart	thickEnd	itemRgb	blockCount	blockSizes	blockStarts	lg.p	lg.fdr	fold_enrchment	diff.lg.fdr	diff.lg.p	diff.log2.fc
A01	93751	94408	BraC01g000100	3.70E-05	+	93751	94408	0	3	15,132,144,	0,197,513	-4.43	-3.22	4.26	-2.59	-3.62	0.711
A01	185205	185353	BraC01g000230	1	+	185205	185353	0	1	148,	0	-9.09E-11	0	1.91	-2.78	-3.87	-1.03
A01	249560	249957	BraC01g000420	1.60E-11	+	249560	249957	0	1	397,	0	-10.8	-9.53	4.09	-2.71	-3.78	0.653
A01	278931	279131	BraC01g000440	4.40E-09	+	278931	279131	0	1	200,	0	-8.36	-7.3	1.83	-1.62	-2.28	0.709
A01	317291	317491	BraC01g000540	1.80E-07	+	317291	317491	0	1	200,	0	-6.75	-5.81	8.24	-1.26	-1.78	0.875
A01	451062	451261	BraC01g000860	2.00E-23	+	451062	451261	0	1	199,	0	-22.7	-20.7	3.84	-2.46	-3.44	0.582
A01	994183	994329	BraC01g001880	1	+	994183	994329	0	1	146,	0	-1.71E-07	0	1.67	-1.83	-2.56	0.704
A01	998933	999179	BraC01g001900	1	+	998933	999179	0	1	246,	0	-0.000235	0	10.7	-2.03	-2.85	1.05
A01	1227129	1227769	BraC01g002290	1.60E-21	+	1227129	1227769	0	2	47,497,	0,143	-20.8	-18.9	4.1	-2.74	-3.81	0.788
A01	1298704	1298947	BraC01g002400	1	+	1298704	1298947	0	1	243,	0	-0.00012	0	2.63	-1.75	-2.46	0.976
A01	1497745	1498916	BraC01g002850	2.00E-14	+	1497745	1498916	0	8	7,58,90,58,45,81,87,194,	0,76,209,363,505,625,796,977	-13.7	-12.2	4.97	-4.79	-6.63	0.777
A01	1582639	1582888	BraC01g003030	2.50E-13	+	1582639	1582888	0	1	249,	0	-12.6	-11.2	4.97	-1.61	-2.27	0.991
A01	1735843	1736022	BraC01g003320	1	+	1735843	1736022	0	2	73,76,	0,103	-0.000279	0	1.35	-1.05	-1.49	0.813
A01	1859741	1859938	BraC01g003600	8.90E-08	+	1859741	1859938	0	1	197,	0	-7.05	-6.09	2.66	-1.88	-2.64	0.92
A01	1996423	1996570	BraC01g003920	1	+	1996423	1996570	0	1	147,	0	-6.14E-09	0	1.5	-2.07	-2.91	0.917
A01	2076721	2076867	BraC01g004100	1.90E-10	+	2076721	2076867	0	1	146,	0	-9.72	-8.56	2.66	-1.46	-2.06	0.782
A01	2363600	2364196	BraC01g004710	1	+	2363600	2364196	0	4	55,91,51,3,	0,140,433,593	-4.38E-07	0	1.77	-1.64	-2.3	0.713
A01	3046246	3046441	BraC01g006110	0.00058	+	3046246	3046441	0	1	195,	0	-3.24	-2.46	2.76	-1	-1.42	-0.642
A01	3066463	3066714	BraC01g006170	1.50E-07	+	3066463	3066714	0	1	251,	0	-6.83	-5.88	3.83	-2.38	-3.32	1.28
A01	3146104	3146581	BraC01g006350	2.70E-07	+	3146104	3146581	0	1	477,	0	-6.57	-5.64	4.05	-3.95	-5.49	0.625
A01	3223929	3224179	BraC01g006530	7.90E-13	+	3223929	3224179	0	1	250,	0	-12.1	-10.7	2.31	-3.02	-4.21	1.42
A01	3541912	3542157	BraC01g007280	2.50E-15	+	3541912	3542157	0	1	245,	0	-14.6	-13.1	1.78	-1.33	-1.87	1.04
A01	3585518	3585711	BraC01g007360	1.30E-55	+	3585518	3585711	0	1	193,	0	-54.9	-52.1	3.4	-1.61	-2.27	0.601
A01	3596962	3597306	BraC01g007380	9.80E-08	+	3596962	3597306	0	1	344,	0	-7.01	-6.04	3.34	-1.88	-2.63	-0.655
A01	3636618	3636767	BraC01g007460	0.087	+	3636618	3636767	0	1	149,	0	-1.06	-0.322	2.4	-2.8	-3.91	0.865
A01	3940919	3941217	BraC01g007980	0.00023	+	3940919	3941217	0	1	298,	0	-3.64	-2.84	1.93	-2.19	-3.06	0.642
A01	4570200	4570535	BraC01g009070	1	+	4570200	4570535	0	2	147,1,	0,334	-2.43E-11	0	2.48	-1.21	-1.71	-0.611
A01	4638231	4638874	BraC01g009180	1.70E-06	+	4638231	4638874	0	5	96,54,47,85,17,	0,179,320,456,626	-5.76	-4.88	2.77	-1.79	-2.52	0.725
A01	5142537	5142882	BraC01g010000	5.00E-12	+	5142537	5142882	0	1	345,	0	-11.3	-9.97	5.71	-2.48	-3.46	0.59
A01	5252673	5252969	BraC01g010230	3.20E-13	+	5252673	5252969	0	1	296,	0	-12.5	-11.1	5.54	-2.94	-4.11	0.991
A01	5258153	5258601	BraC01g010250	3.20E-12	+	5258153	5258601	0	1	448,	0	-11.5	-10.2	3.45	-1.94	-2.72	1
A01	5728443	5728690	BraC01g010930	1.30E-13	+	5728443	5728690	0	1	247,	0	-12.9	-11.5	4.12	-1.47	-2.07	1.25
A01	6151981	6152130	BraC01g011650	2.60E-05	+	6151981	6152130	0	1	149,	0	-4.59	-3.76	1.67	-2.16	-3.02	1.47
A01	6231460	6231708	BraC01g011800	1.60E-05	+	6231460	6231708	0	1	248,	0	-4.8	-3.97	3.26	-1.76	-2.47	0.962
A01	6262666	6262962	BraC01g011880	1	+	6262666	6262962	0	1	296,	0	-0.000611	0	2.47	-2.88	-4.02	-0.749
A01	6448323	6448551	BraC01g012240	0.93	+	6448323	6448551	0	2	47,104,	0,124	-0.0326	0	3.12	-1.44	-2.03	0.853
A01	6670729	6670919	BraC01g012700	1	+	6670729	6670919	0	1	190,	0	-2.26E-07	0	2.79	-1.06	-1.5	-0.859
A01	6797928	6798379	BraC01g012910	1	+	6797928	6798379	0	3	25,100,171,	0,100,280	-5.33E-06	0	6.08	-3.4	-4.74	-0.894
A01	7522369	7522568	BraC01g014070	1	+	7522369	7522568	0	1	199,	0	-2.42E-12	0	1.59	-1.8	-2.52	0.736
A01	7525163	7525412	BraC01g014070	1	+	7525163	7525412	0	1	249,	0	-4.31E-10	0	3.32	-3.69	-5.13	1.3
A01	8107296	8107895	BraC01g015030	1	+	8107296	8107895	0	3	324,86,39,	0,394,560	-6.04E-06	0	2.51	-2.83	-3.94	0.699
A01	8321668	8321866	BraC01g015450	1.50E-08	+	8321668	8321866	0	1	198,	0	-7.83	-6.81	4.2	-1.69	-2.38	-0.632
A01	8628937	8629666	BraC01g016010	1	+	8628937	8629666	0	2	108,134,	0,595	-1.23E-07	0	3.65	-2.54	-3.55	0.646
A01	9279847	9280044	BraC01g017250	0.00027	+	9279847	9280044	0	1	197,	0	-3.57	-2.78	2.35	-1.28	-1.81	1.04
A01	9465338	9465538	BraC01g017580	1	+	9465338	9465538	0	1	200,	0	-5.88E-08	0	1.4	-2.38	-3.33	0.94
A01	9498865	9499589	BraC01g017650	2.00E-27	+	9498865	9499589	0	3	3,128,17,	0,90,707	-26.7	-24.6	3.56	-1.24	-1.75	-1.06
A01	10257147	10257296	BraC01g018860	1	+	10257147	10257296	0	1	149,	0	-1.46E-05	0	2.19	-2.1	-2.94	1.24
A01	10412490	10412639	BraC01g019200	1	+	10412490	10412639	0	1	149,	0	-4.71E-06	0	1.29	-1.17	-1.66	0.613
A01	10583655	10583848	BraC01g019510	1	+	10583655	10583848	0	1	193,	0	-1.02E-06	0	2.24	-1.54	-2.16	-0.802
A01	10892649	10892897	BraC01g019970	1	+	10892649	10892897	0	1	248,	0	-6.33E-10	0	5.34	-4.38	-6.08	1.67
A01	10893193	10893821	BraC01g019970	1	+	10893193	10893821	0	3	88,255,103,	0,185,525	-8.99E-12	0	2.61	-6.89	-9.25	1.88
A01	10933194	10933343	BraC01g020050	2.10E-07	+	10933194	10933343	0	1	149,	0	-6.68	-5.74	5.23	-1.07	-1.52	0.948
A01	10952920	10953483	BraC01g020080	1.10E-07	+	10952920	10953483	0	2	109,89,	0,474	-6.94	-5.98	4.37	-1.64	-2.31	0.701
A01	10954094	10954243	BraC01g020080	1	+	10954094	10954243	0	1	149,	0	-3.27E-10	0	1.5	-0.966	-1.37	0.986
A01	10954389	10954980	BraC01g020080	0.9	+	10954389	10954980	0	1	591,	0	-0.0436	0	6.19	-4.5	-6.26	0.924
A01	11236619	11236766	BraC01g020540	1	+	11236619	11236766	0	1	147,	0	-1.41E-08	0	3.9	-1.33	-1.87	0.78
A01	11797220	11797584	BraC01g021510	1	+	11797220	11797584	0	2	34,115,	0,249	-2.73E-09	0	1.81	-1.61	-2.26	1.16
A01	11885457	11885801	BraC01g021640	1.60E-18	+	11885457	11885801	0	1	344,	0	-17.8	-16.1	3.11	-4.44	-6.17	0.772
A01	12170499	12171108	BraC01g022040	1	+	12170499	12171108	0	4	49,121,63,7,	0,135,456,602	-9.34E-05	0	2.5	-1.68	-2.36	0.689
A01	12742969	12743166	BraC01g022770	1	+	12742969	12743166	0	1	197,	0	-4.65E-08	0	3.44	-3.63	-5.06	1.33
A01	12827630	12827780	BraC01g022860	0.00051	+	12827630	12827780	0	1	150,	0	-3.29	-2.13	2.25	-1.77	-2.48	-2.32
A01	13090278	13090476	BraC01g023200	1.70E-07	+	13090278	13090476	0	1	198,	0	-6.78	-5.83	2.21	-3.44	-4.79	0.942
A01	13385047	13385300	BraC01g023510	4.30E-07	+	13385047	13385300	0	2	108,41,	0,212	-6.37	-5.44	1.96	-4.12	-5.72	0.68
A01	13428036	13428391	BraC01g023560	0.0093	+	13428036	13428391	0	2	91,160,	0,195	-2.03	-1.28	8.57	-1.39	-1.95	1.06
A01	13520459	13521459	BraC01g023690	1	+	13520459	13521459	0	6	69,61,82,56,64,64,	0,167,431,636,792,936	-5.90E-05	0	4.3	-1.9	-2.67	-0.857
A01	14590301	14590551	BraC01g025080	1	+	14590301	14590551	0	1	250,	0	-3.55E-05	0	2.96	-2.02	-2.84	1.01
A01	14825457	14825606	BraC01g025290	1	+	14825457	14825606	0	1	149,	0	-1.35E-09	0	1.57	-2.56	-3.58	1.57
A01	14910215	14910461	BraC01g025330	0.00019	+	14910215	14910461	0	1	246,	0	-3.73	-2.93	3.81	-3.49	-4.86	1.28
A01	15760329	15760539	BraC01g026200	1	+	15760329	15760539	0	2	2,143,	0,67	-1.38E-07	0	1.42	-3.25	-4.54	-1.67
A01	15858122	15858594	BraC01g026420	0.00069	+	15858122	15858594	0	3	78,73,44,	0,325,428	-3.16	-2.39	3.64	-5.17	-7.15	-2.16
A01	15963452	15963647	BraC01g026570	0.98	+	15963452	15963647	0	1	195,	0	-0.00742	0	1.62	-2.32	-3.24	1.81
A01	16015664	16016091	BraC01g026660	5.80E-10	+	16015664	16016091	0	3	29,73,44,	0,280,383	-9.24	-8.11	3.92	-1.14	-1.62	0.946
A01	16128005	16128253	BraC01g026740	6.00E-09	+	16128005	16128253	0	1	248,	0	-8.22	-7.17	2.26	-2.14	-3	-0.846
A01	16443689	16443940	BraC01g027110	6.30E-13	+	16443689	16443940	0	1	251,	0	-12.2	-10.8	2.48	-1.2	-1.69	0.674
A01	16536328	16536475	BraC01g027180	6.20E-05	+	16536328	16536475	0	1	147,	0	-4.21	-3.4	1.9	-0.946	-1.34	-0.624
A01	16871463	16871661	BraC01g027580	0.079	+	16871463	16871661	0	1	198,	0	-1.1	-0.368	6.02	-2.04	-2.86	0.601
A01	17568756	17569076	BraC01g028160	1	+	17568756	17569076	0	3	41,72,37,	0,132,283	-2.06E-06	0	1.63	-4.03	-5.6	2.02
A01	22379953	22380249	BraC01g029030	0.19	+	22379953	22380249	0	1	296,	0	-0.718	0	6.52	-2.46	-3.43	-0.932
A01	22843906	22844057	BraC01g029370	1	+	22843906	22844057	0	1	151,	0	-1.36E-08	0	3.57	-0.985	-1.4	1.54
A01	23278543	23279000	BraC01g029890	3.60E-06	+	23278543	23279000	0	3	28,77,145,	0,154,312	-5.44	-4.57	2.66	-3.1	-4.34	0.864
A01	23687953	23688104	BraC01g030250	0.9	+	23687953	23688104	0	1	151,	0	-0.0448	0	6.04	-2.96	-4.13	1.09
A01	24071859	24072094	BraC01g030830	2.50E-13	+	24071859	24072094	0	2	99,51,	0,184	-12.6	-11.2	1.26	-2.28	-3.19	0.755
A01	24095932	24096187	BraC01g030870	0.11	+	24095932	24096187	0	2	63,87,	0,168	-0.963	-0.228	1.72	-4.74	-6.58	0.979
A01	24096335	24096484	BraC01g030870	0.98	+	24096335	24096484	0	1	149,	0	-0.0102	0	2.01	-2.6	-3.63	1.19
A01	24184099	24184397	BraC01g030960	3.70E-06	+	24184099	24184397	0	1	298,	0	-5.43	-4.57	9.13	-1.46	-2.06	-0.639
A01	26623836	26624082	BraC01g033380	1.30E-17	+	26623836	26624082	0	1	246,	0	-16.9	-15.2	2.16	-3.74	-5.2	-1.19
A01	27721682	27721830	BraC01g034540	6.30E-12	+	27721682	27721830	0	1	148,	0	-11.2	-9.91	1.48	-2.93	-4.08	0.773
A01	27876487	27876635	BraC01g034760	1	+	27876487	27876635	0	1	148,	0	-1.63E-07	0	1.56	-2.75	-3.83	-1.93
A01	28209472	28210066	BraC01g035230	1.80E-06	+	28209472	28210066	0	3	11,80,54,	0,88,540	-5.75	-4.46	4.1	-1.23	-1.74	-1.77
A01	28434729	28434972	BraC01g035520	4.60E-05	+	28434729	28434972	0	1	243,	0	-4.34	-3.52	2.63	-1.98	-2.78	0.834
A01	28590980	28595323	BraC01g035720	2.10E-08	+	28590980	28595323	0	3	131,145,49,	0,515,4294	-7.68	-6.67	3.41	-2.38	-3.32	1.08
A01	28980376	28980668	BraC01g036200	1.60E-19	+	28980376	28980668	0	1	292,	0	-18.8	-17	4.54	-2.1	-2.95	0.811
A01	29136000	29136245	BraC01g036410	3.90E-07	+	29136000	29136245	0	1	245,	0	-6.41	-5.49	4.52	-0.964	-1.37	-0.732
A01	29168917	29169161	BraC01g036500	1.20E-08	+	29168917	29169161	0	2	31,117,	0,127	-7.92	-6.89	2.12	-1.41	-1.98	0.762
A01	29174192	29174387	BraC01g036520	6.00E-06	+	29174192	29174387	0	1	195,	0	-5.22	-4.36	3.7	-1.63	-2.29	1.13
A01	29462522	29462975	BraC01g037000	3.20E-14	+	29462522	29462975	0	3	40,46,114,	0,120,339	-13.5	-12	3.04	-1.57	-2.2	0.743
A01	29561071	29561220	BraC01g037160	0.021	+	29561071	29561220	0	1	149,	0	-1.67	-0.923	2.69	-2.57	-3.59	0.7
A01	29830534	29830974	BraC01g037620	4.00E-11	+	29830534	29830974	0	1	440,	0	-10.4	-9.15	5.55	-5.14	-7.1	0.756
A01	30015426	30015625	BraC01g037920	1	+	30015426	30015625	0	1	199,	0	-7.88E-08	0	1.77	-1.92	-2.69	0.981
A01	30172648	30173098	BraC01g038090	7.90E-05	+	30172648	30173098	0	2	32,114,	0,336	-4.1	-3.29	1.66	-0.931	-1.32	0.78
A01	30467189	30467746	BraC01g038520	6.30E-05	+	30467189	30467746	0	2	9,481,	0,76	-4.2	-3.39	1.93	-3.27	-4.56	0.822
A01	30479099	30479246	BraC01g038550	1	+	30479099	30479246	0	1	147,	0	-4.18E-08	0	1.94	-1.43	-2.01	1.43
A01	30622884	30623184	BraC01g038700	3.00E-08	+	30622884	30623184	0	1	300,	0	-7.53	-6.53	7	-1	-1.42	0.757
A01	31395523	31395722	BraC01g039680	1.00E-04	+	31395523	31395722	0	1	199,	0	-4	-3.19	5.68	-1.7	-2.39	-1.24
A01	31821119	31821578	BraC01g040430	4.70E-07	+	31821119	31821578	0	2	198,41,	0,418	-6.33	-5.41	2.52	-4.58	-6.36	1.6
A01	31979513	31979755	BraC01g040550	8.50E-09	+	31979513	31979755	0	1	242,	0	-8.07	-7.03	2.19	-0.961	-1.37	-0.937
A01	32062946	32063201	BraC01g040640	1	+	32062946	32063201	0	2	53,90,	0,165	-4.00E-06	0	5.11	-1.21	-1.71	1.71
A01	32090894	32091186	BraC01g040680	2.10E-06	+	32090894	32091186	0	1	292,	0	-5.67	-4.79	2.6	-1.43	-2.01	1.1
A01	32648458	32648658	BraC01g041880	4.40E-06	+	32648458	32648658	0	1	200,	0	-5.36	-4.5	1.45	-1.21	-1.71	0.748
A01	32890977	32891477	BraC01g042210	4.20E-09	+	32890977	32891477	0	2	190,209,	0,291	-8.38	-7.32	7.67	-1.58	-2.21	0.673
A01	33015496	33015644	BraC01g042500	1	+	33015496	33015644	0	1	148,	0	-2.40E-05	0	3.56	-1.33	-1.87	0.707
A01	33203067	33203314	BraC01g042710	1	+	33203067	33203314	0	1	247,	0	-0.000529	0	2.32	-1.52	-2.13	0.719
A01	33228757	33228906	BraC01g042780	1	+	33228757	33228906	0	1	149,	0	-4.64E-08	0	1.27	-1.29	-1.82	0.586
A01	33567479	33567673	BraC01g043240	7.80E-07	+	33567479	33567673	0	1	194,	0	-6.11	-5.21	3.04	-1.4	-1.97	-0.719
A01	33569208	33569405	BraC01g043250	0.25	+	33569208	33569405	0	1	197,	0	-0.602	0	3.83	-2.34	-3.26	1.4
A01	33569796	33569992	BraC01g043250	1	+	33569796	33569992	0	1	196,	0	-0.000479	0	1.93	-1.99	-2.79	1.48
A01	33607197	33607348	BraC01g043340	1	+	33607197	33607348	0	1	151,	0	-4.19E-05	0	3.31	-1.6	-2.25	1.12
A01	33847557	33847700	BraC01g043670	1.90E-05	+	33847557	33847700	0	1	143,	0	-4.73	-3.89	2.67	-1.38	-1.94	0.737
A01	34138553	34138693	BraC01g044360	1	+	34138553	34138693	0	1	140,	0	-2.49E-07	0	2.74	-1.4	-1.97	0.842
A01	34631287	34631569	BraC01g044990	1	+	34631287	34631569	0	2	103,96,	0,186	-3.25E-06	0	1.41	-4.55	-6.32	1.04
A01	34710966	34711343	BraC01g045150	2.00E-22	+	34710966	34711343	0	2	100,201,	0,176	-21.7	-19.7	2.1	-3.05	-4.27	0.874
A01	34711442	34711893	BraC01g045150	2.00E-22	+	34711442	34711893	0	1	451,	0	-21.7	-19.7	4.33	-5.83	-7.97	1.72
A01	35017088	35017288	BraC01g045620	7.40E-06	+	35017088	35017288	0	1	200,	0	-5.13	-4.28	1.55	-5.59	-7.68	2.49
A01	35942728	35943160	BraC01g046830	2.00E-18	+	35942728	35943160	0	2	50,295,	0,137	-17.7	-15.9	4.06	-1.15	-1.63	0.609
A01	36164272	36164897	BraC01g047020	0.00039	+	36164272	36164897	0	2	37,156,	0,469	-3.41	-2.63	2.42	-2.29	-3.2	0.953
A01	36175170	36175433	BraC01g047040	6.90E-06	+	36175170	36175433	0	2	50,101,	0,162	-5.16	-4.3	3.1	-1.7	-2.39	0.901
A01	36329549	36329692	BraC01g047300	0.0011	+	36329549	36329692	0	1	143,	0	-2.95	-2.18	5.77	-0.957	-1.36	0.653
A01	36538128	36538327	BraC01g047580	6.30E-34	+	36538128	36538327	0	1	199,	0	-33.2	-30.9	1.44	-2.2	-3.08	0.589
A01	36539034	36539426	BraC01g047580	6.30E-34	+	36539034	36539426	0	2	7,290,	0,102	-33.2	-30.9	5.26	-1.11	-1.57	0.672
A01	36718356	36718503	BraC01g047840	0.98	+	36718356	36718503	0	1	147,	0	-0.009	0	5.7	-0.936	-1.33	-1.25
A01	36865330	36865478	BraC01g048040	4.00E-12	+	36865330	36865478	0	1	148,	0	-11.4	-10.1	4.21	-1.59	-2.24	-0.734
A01	36884315	36884466	BraC01g048080	2.00E-07	+	36884315	36884466	0	1	151,	0	-6.69	-5.75	5.04	-1.4	-1.96	-0.79
A01	37033675	37034066	BraC01g048310	1	+	37033675	37034066	0	2	206,86,	0,305	-9.61E-06	0	2.59	-2.39	-3.33	0.781
A01	37104197	37104397	BraC01g048430	1.30E-08	+	37104197	37104397	0	1	200,	0	-7.88	-6.86	3.05	-1.12	-1.59	0.755
A01	37348963	37350725	BraC01g048800	2.50E-11	+	37348963	37350725	0	3	96,85,269,	0,1321,1493	-10.6	-9.34	7.41	-2.46	-3.44	0.66
A01	37464630	37464823	BraC01g049020	4.00E-13	+	37464630	37464823	0	1	193,	0	-12.4	-11	4.77	-1.67	-2.34	1.8
A01	37489092	37489240	BraC01g049090	2.00E-12	+	37489092	37489240	0	1	148,	0	-11.7	-10.3	1.78	-3.79	-5.27	1.19
A01	37674068	37674217	BraC01g049320	4.00E-13	+	37674068	37674217	0	1	149,	0	-12.4	-11.1	2.6	-1.67	-2.34	-0.593
A01	37681187	37681386	BraC01g049350	0.0063	+	37681187	37681386	0	1	199,	0	-2.2	-1.44	1.68	-1.25	-1.76	0.751
A01	37686266	37686614	BraC01g049360	4.00E-17	+	37686266	37686614	0	1	348,	0	-16.4	-14.7	5.99	-1.93	-2.71	1.02
A01	37834593	37834741	BraC01g049590	1	+	37834593	37834741	0	1	148,	0	-0.000164	0	1.78	-1.6	-2.25	0.937
A01	37835325	37835634	BraC01g049590	2.30E-05	+	37835325	37835634	0	2	83,64,	0,245	-4.64	-3.81	2.07	-1.3	-1.83	0.582
A01	37992087	37992376	BraC01g049800	4.00E-18	+	37992087	37992376	0	1	289,	0	-17.4	-15.6	2.2	-1.3	-1.83	0.794
A01	209728	210113	BraC01g000310	5.60E-08	-	209728	210113	0	2	215,82,	0,303	-7.25	-6.27	4.91	-1.02	-1.45	0.798
A01	386409	386605	BraC01g000710	6.00E-08	-	386409	386605	0	1	196,	0	-7.22	-6.24	2.06	-3.95	-5.48	0.777
A01	769007	769203	BraC01g001470	1	-	769007	769203	0	1	196,	0	-3.94E-10	0	4.12	-2.7	-3.76	0.865
A01	969289	969437	BraC01g001840	9.30E-05	-	969289	969437	0	1	148,	0	-4.03	-3.22	5.29	-3.45	-4.81	1.63
A01	986317	986515	BraC01g001870	1	-	986317	986515	0	1	198,	0	-1.55E-06	0	3.48	-2.89	-4.02	1.85
A01	1702261	1702605	BraC01g003250	1	-	1702261	1702605	0	1	344,	0	-0.00134	0	1.69	-4.47	-6.21	0.759
A01	1863741	1863939	BraC01g003620	0.00019	-	1863741	1863939	0	1	198,	0	-3.71	-2.91	10	-1.56	-2.19	-0.668
A01	2011705	2011955	BraC01g003970	3.40E-10	-	2011705	2011955	0	1	250,	0	-9.47	-8.33	3.27	-1.74	-2.44	1.27
A01	2098202	2098402	BraC01g004150	1.10E-06	-	2098202	2098402	0	1	200,	0	-5.96	-5.07	6.13	-0.981	-1.39	0.637
A01	2137841	2138096	BraC01g004200	1	-	2137841	2138096	0	2	97,52,	0,203	-1.66E-08	0	2.33	-2.54	-3.55	1.71
A01	2391491	2391638	BraC01g004800	0.96	-	2391491	2391638	0	1	147,	0	-0.0176	0	4.23	-1.38	-1.93	-1.51
A01	2601417	2602000	BraC01g005210	2.60E-06	-	2601417	2602000	0	2	343,3,	0,580	-5.58	-4.7	1.89	-1.06	-1.5	1.07
A01	2664202	2664689	BraC01g005320	2.50E-09	-	2664202	2664689	0	2	14,137,	0,350	-8.61	-7.53	2.3	-1.5	-2.11	1.15
A01	2747336	2747566	BraC01g005490	2.00E-11	-	2747336	2747566	0	2	91,59,	0,171	-10.7	-9.48	1.89	-1.79	-2.52	0.708
A01	2851847	2852146	BraC01g005730	0.96	-	2851847	2852146	0	1	299,	0	-0.0155	0	1.98	-2.7	-3.76	0.597
A01	3047132	3048007	BraC01g006120	0.0095	-	3047132	3048007	0	4	36,48,112,3,	0,182,677,872	-2.02	-1.27	1.96	-1.17	-1.66	0.604
A01	3140770	3141119	BraC01g006340	4.50E-08	-	3140770	3141119	0	1	349,	0	-7.35	-6.37	4	-1.58	-2.22	-0.871
A01	3182495	3183052	BraC01g006450	5.20E-07	-	3182495	3183052	0	2	48,286,	0,271	-6.28	-5.36	2.4	-3.01	-4.21	0.606
A01	3226934	3227260	BraC01g006550	1	-	3226934	3227260	0	2	101,48,	0,278	-6.61E-11	0	2.46	-2.24	-3.13	0.792
A01	3534532	3534729	BraC01g007260	0.99	-	3534532	3534729	0	1	197,	0	-0.00477	0	2.5	-1.26	-1.78	0.639
A01	3881196	3882191	BraC01g007870	1.60E-12	-	3881196	3882191	0	1	995,	0	-11.8	-10.5	6.96	-3.89	-5.4	0.603
A01	3882740	3883221	BraC01g007870	0.026	-	3882740	3883221	0	3	69,75,56,	0,245,425	-1.59	-0.842	1.53	-1.03	-1.46	0.645
A01	3890116	3890264	BraC01g007880	1	-	3890116	3890264	0	1	148,	0	-7.63E-05	0	1.38	-3.43	-4.79	1.02
A01	4011773	4012243	BraC01g008180	1.10E-10	-	4011773	4012243	0	2	19,323,	0,147	-9.95	-8.77	4.38	-2.47	-3.45	0.684
A01	4164782	4165029	BraC01g008400	1	-	4164782	4165029	0	1	247,	0	-0.000155	0	3.07	-2.39	-3.34	0.909
A01	4249851	4250099	BraC01g008500	4.00E-11	-	4249851	4250099	0	1	248,	0	-10.4	-9.14	3.42	-1.58	-2.22	0.713
A01	4283413	4283662	BraC01g008590	0.0054	-	4283413	4283662	0	1	249,	0	-2.27	-1.51	5.95	-1.49	-2.1	0.855
A01	4421950	4422098	BraC01g008790	3.10E-06	-	4421950	4422098	0	1	148,	0	-5.51	-4.64	1.58	-1.09	-1.55	0.676
A01	4690813	4691008	BraC01g009270	0.00013	-	4690813	4691008	0	1	195,	0	-3.89	-3.08	5.26	-1.38	-1.93	-0.7
A01	4866882	4867212	BraC01g009560	1.50E-08	-	4866882	4867212	0	2	12,236,	0,94	-7.83	-6.81	2.19	-1.38	-1.93	0.761
A01	5235907	5236625	BraC01g010200	1.60E-13	-	5235907	5236625	0	2	570,116,	0,602	-12.8	-11.4	3.77	-1.75	-2.46	0.76
A01	5638835	5639070	BraC01g010820	1	-	5638835	5639070	0	2	36,113,	0,122	-4.00E-10	0	3.75	-3.72	-5.18	1.95
A01	5640745	5640891	BraC01g010830	1.00E-06	-	5640745	5640891	0	1	146,	0	-5.99	-4.69	4.33	-1.11	-1.57	-1.28
A01	5944232	5944381	BraC01g011360	1	-	5944232	5944381	0	1	149,	0	-1.26E-08	0	1.25	-1.2	-1.7	0.734
A01	6069747	6069947	BraC01g011550	1	-	6069747	6069947	0	1	200,	0	-0.000482	0	1.73	-2.11	-2.95	0.865
A01	6074590	6074839	BraC01g011560	3.70E-05	-	6074590	6074839	0	1	249,	0	-4.43	-3.61	1.93	-1.43	-2.02	1.06
A01	6524166	6524457	BraC01g012410	1.30E-14	-	6524166	6524457	0	1	291,	0	-13.9	-12.4	3.37	-1.42	-2	0.885
A01	6576069	6576217	BraC01g012540	1	-	6576069	6576217	0	1	148,	0	-0.00136	0	6.27	-0.978	-1.39	0.726
A01	6715567	6715713	BraC01g012760	1	-	6715567	6715713	0	1	146,	0	-4.25E-08	0	2.73	-1.68	-2.36	-0.972
A01	6769766	6769916	BraC01g012890	1.30E-11	-	6769766	6769916	0	1	150,	0	-10.9	-9.61	4.19	-1.42	-2	0.874
A01	6924575	6924773	BraC01g013070	2.50E-07	-	6924575	6924773	0	1	198,	0	-6.6	-5.66	6	-1.25	-1.77	-0.693
A01	7297698	7298091	BraC01g013800	4.50E-09	-	7297698	7298091	0	2	113,81,	0,312	-8.35	-7.29	2.47	-1.13	-1.6	1.22
A01	7473801	7473952	BraC01g013990	4.00E-11	-	7473801	7473952	0	1	151,	0	-10.4	-9.18	3.09	-1.96	-2.75	0.647
A01	7491343	7491845	BraC01g014020	1	-	7491343	7491845	0	2	329,70,	0,432	-0.000923	0	7.81	-1.53	-2.15	-0.642
A01	8406544	8406692	BraC01g015640	1	-	8406544	8406692	0	1	148,	0	-3.46E-08	0	2	-2.44	-3.41	1.78
A01	8517112	8517480	BraC01g015820	0.0098	-	8517112	8517480	0	1	368,	0	-2.01	-1.26	3.24	-3.37	-4.7	0.806
A01	8703431	8703581	BraC01g016210	3.00E-05	-	8703431	8703581	0	1	150,	0	-4.53	-3.7	2.81	-1.42	-2	0.753
A01	9395838	9395987	BraC01g017410	1	-	9395838	9395987	0	1	149,	0	-2.07E-07	0	1.19	-3.01	-4.2	1.15
A01	9766920	9767121	BraC01g018160	2.00E-07	-	9766920	9767121	0	1	201,	0	-6.7	-5.76	2.33	-1.54	-2.17	1
A01	10230488	10230837	BraC01g018830	1.30E-07	-	10230488	10230837	0	1	349,	0	-6.87	-5.92	2.22	-2.05	-2.87	0.676
A01	10530590	10530882	BraC01g019440	1.40E-05	-	10530590	10530882	0	1	292,	0	-4.84	-4	1.93	-1.2	-1.69	0.903
A01	10584957	10587825	BraC01g019520	0.43	-	10584957	10587825	0	2	387,604,	0,2264	-0.366	0	7.55	-12.6	-15.7	-0.882
A01	10596483	10596630	BraC01g019570	1	-	10596483	10596630	0	1	147,	0	-6.42E-09	0	2.36	-1.46	-2.05	-0.828
A01	10928060	10928479	BraC01g020040	5.00E-06	-	10928060	10928479	0	3	25,99,122,	0,111,297	-5.3	-4.44	10.1	-2.17	-3.04	1.48
A01	10973295	10973540	BraC01g020130	0.95	-	10973295	10973540	0	1	245,	0	-0.0217	0	1.81	-4.39	-6.1	1.11
A01	11039971	11040165	BraC01g020280	0.00011	-	11039971	11040165	0	1	194,	0	-3.97	-3.16	2	-1.88	-2.64	1.25
A01	11257451	11257999	BraC01g020590	5.00E-11	-	11257451	11257999	0	4	115,54,48,32,	0,198,370,516	-10.3	-9.07	3.29	-1.16	-1.64	1.25
A01	11964131	11964278	BraC01g021750	9.80E-09	-	11964131	11964278	0	1	147,	0	-8.01	-6.98	2.11	-1.77	-2.48	1.43
A01	12718424	12719148	BraC01g022750	4.20E-06	-	12718424	12719148	0	4	144,111,69,112,	0,231,450,612	-5.38	-4.52	5	-5.34	-7.36	-0.712
A01	13599736	13600135	BraC01g023760	7.40E-06	-	13599736	13600135	0	2	147,148,	0,251	-5.13	-4.27	4.92	-1.94	-2.73	-1.19
A01	14224913	14225160	BraC01g024590	2.50E-13	-	14224913	14225160	0	1	247,	0	-12.6	-11.2	8.31	-1.78	-2.49	0.776
A01	14397695	14397896	BraC01g024810	1.50E-09	-	14397695	14397896	0	1	201,	0	-8.82	-7.72	2.11	-1.63	-2.3	1.46
A01	15532004	15532152	BraC01g026000	1	-	15532004	15532152	0	1	148,	0	-3.65E-06	0	3.12	-1.46	-2.06	-1.37
A01	16141974	16142169	BraC01g026760	0.29	-	16141974	16142169	0	1	195,	0	-0.542	0	2.86	-1.36	-1.91	0.767
A01	16261648	16262304	BraC01g026920	3.20E-16	-	16261648	16262304	0	4	113,97,64,117,	0,194,372,539	-15.5	-13.9	22.9	-6.98	-9.37	5.15
A01	16740246	16740443	BraC01g027390	1	-	16740246	16740443	0	1	197,	0	-1.19E-09	0	2.16	-4.02	-5.58	1.17
A01	17642581	17643008	BraC01g028230	0.00024	-	17642581	17643008	0	2	80,268,	0,159	-3.62	-2.82	2.33	-2.02	-2.84	1.22
A01	22531931	22532555	BraC01g029200	1.00E-08	-	22531931	22532555	0	2	150,393,	0,231	-7.99	-6.96	5.7	-2.52	-3.52	0.834
A01	22912223	22912373	BraC01g029440	1	-	22912223	22912373	0	1	150,	0	-8.39E-11	0	5.3	-1.77	-2.48	-0.84
A01	23144490	23144627	BraC01g029730	1	-	23144490	23144627	0	1	137,	0	-5.76E-05	0	2.98	-2.55	-3.56	-1.19
A01	23401538	23401738	BraC01g030000	0.61	-	23401538	23401738	0	1	200,	0	-0.215	0	4.58	-1.23	-1.73	0.731
A01	23490047	23490197	BraC01g030090	2.30E-06	-	23490047	23490197	0	1	150,	0	-5.63	-4.76	6.34	-1.55	-2.18	1.05
A01	23695008	23695378	BraC01g030260	4.30E-07	-	23695008	23695378	0	2	120,31,	0,339	-6.37	-5.44	1.07	-0.976	-1.39	-0.585
A01	23698207	23698507	BraC01g030260	2.00E-06	-	23698207	23698507	0	1	300,	0	-5.69	-4.81	2.4	-5.87	-8.01	2.44
A01	24078485	24078880	BraC01g030850	1	-	24078485	24078880	0	1	395,	0	-2.32E-06	0	2.22	-3.04	-4.25	0.742
A01	24398724	24399171	BraC01g031160	0.96	-	24398724	24399171	0	1	447,	0	-0.0174	0	6.5	-3.6	-5.02	0.919
A01	24838347	24838547	BraC01g031650	0.035	-	24838347	24838547	0	1	200,	0	-1.46	-0.719	4.95	-2.23	-3.12	-1.16
A01	25492538	25493049	BraC01g032180	2.50E-15	-	25492538	25493049	0	2	432,9,	0,502	-14.6	-13.1	3.63	-4.85	-6.72	0.685
A01	25510435	25511123	BraC01g032210	4.20E-05	-	25510435	25511123	0	5	28,66,99,81,27,	0,122,268,443,661	-4.38	-3.56	3.07	-1.31	-1.85	0.665
A01	25681970	25682361	BraC01g032390	1	-	25681970	25682361	0	3	138,99,8,	0,205,383	-0.000102	0	1.91	-2.8	-3.9	0.686
A01	25841423	25841773	BraC01g032540	1.00E-14	-	25841423	25841773	0	1	350,	0	-14	-12.5	6.62	-1.84	-2.59	1.05
A01	26590045	26590243	BraC01g033330	1.30E-15	-	26590045	26590243	0	1	198,	0	-14.9	-13.4	2.31	-3.96	-5.49	0.827
A01	27001400	27001623	BraC01g033670	1	-	27001400	27001623	0	2	60,86,	0,137	-2.50E-05	0	3.71	-10.2	-13.2	-3.26
A01	27078540	27078834	BraC01g033760	1.40E-08	-	27078540	27078834	0	1	294,	0	-7.84	-6.82	4.89	-2.96	-4.14	1.18
A01	27136568	27137894	BraC01g033860	7.90E-34	-	27136568	27137894	0	5	42,128,70,62,47,	0,75,765,923,1279	-33.1	-30.7	1.41	-1.39	-1.96	-0.815
A01	27312674	27312902	BraC01g034070	1	-	27312674	27312902	0	1	228,	0	-2.62E-06	0	1.67	-3.92	-5.44	-1.24
A01	28120575	28120775	BraC01g035100	0.0018	-	28120575	28120775	0	1	200,	0	-2.75	-1.98	3.51	-1.73	-2.43	0.914
A01	28478834	28479133	BraC01g035600	2.20E-05	-	28478834	28479133	0	1	299,	0	-4.65	-3.82	3.28	-1.02	-1.44	1.11
A01	29074731	29074871	BraC01g036340	1	-	29074731	29074871	0	1	140,	0	-9.92E-10	0	2.23	-4.09	-5.69	-1.43
A01	29798393	29799123	BraC01g037560	1.30E-28	-	29798393	29799123	0	2	212,33,	0,697	-27.9	-25.7	6.27	-2	-2.81	-1.41
A01	29812468	29812766	BraC01g037590	2.60E-09	-	29812468	29812766	0	1	298,	0	-8.59	-7.51	3.92	-2.2	-3.08	1.57
A01	29853819	29853970	BraC01g037670	0.0011	-	29853819	29853970	0	1	151,	0	-2.96	-2.19	1.6	-3.14	-4.39	0.701
A01	30031541	30031842	BraC01g037960	2.60E-07	-	30031541	30031842	0	1	301,	0	-6.59	-5.66	8.53	-1.13	-1.6	0.649
A01	30152768	30152968	BraC01g038050	2.50E-13	-	30152768	30152968	0	1	200,	0	-12.6	-11.2	1.83	-1.16	-1.65	-0.687
A01	30363122	30363451	BraC01g038360	0.003	-	30363122	30363451	0	1	329,	0	-2.53	-1.76	7.6	-2.04	-2.87	0.666
A01	30363573	30363847	BraC01g038360	1	-	30363573	30363847	0	2	71,165,	0,109	-3.39E-05	0	6.06	-4.18	-5.82	1.99
A01	30511789	30511988	BraC01g038590	0.00018	-	30511789	30511988	0	1	199,	0	-3.75	-2.95	3.71	-2.28	-3.18	1.25
A01	30909636	30909833	BraC01g039010	1.60E-12	-	30909636	30909833	0	1	197,	0	-11.8	-10.5	6.09	-1.53	-2.14	0.599
A01	31033589	31033950	BraC01g039230	1	-	31033589	31033950	0	2	171,26,	0,335	-1.76E-07	0	2.51	-1.79	-2.52	0.607
A01	31118899	31119194	BraC01g039340	1.00E-09	-	31118899	31119194	0	1	295,	0	-8.98	-7.87	3.47	-2.74	-3.82	0.924
A01	31152483	31152631	BraC01g039370	1	-	31152483	31152631	0	1	148,	0	-2.64E-07	0	2.02	-3.08	-4.3	-0.914
A01	31711857	31712484	BraC01g040230	0.00085	-	31711857	31712484	0	2	275,118,	0,509	-3.07	-2.3	1.84	-7.69	-10.3	0.889
A01	31993120	31993518	BraC01g040570	0.99	-	31993120	31993518	0	3	106,65,29,	0,182,369	-0.00274	0	1.95	-4.11	-5.71	-2.07
A01	32258436	32258577	BraC01g041060	2.60E-08	-	32258436	32258577	0	1	141,	0	-7.59	-6.59	4.1	-1.02	-1.45	-0.658
A01	32261756	32261954	BraC01g041080	1	-	32261756	32261954	0	1	198,	0	-4.53E-07	0	4.91	-1.13	-1.59	0.692
A01	32507776	32507925	BraC01g041560	1	-	32507776	32507925	0	1	149,	0	-0.00134	0	2.19	-3.56	-4.95	1.45
A01	32824759	32825154	BraC01g042080	1	-	32824759	32825154	0	2	259,40,	0,355	-9.22E-07	0	2.2	-2.26	-3.16	0.838
A01	32825629	32826277	BraC01g042080	1	-	32825629	32826277	0	1	648,	0	-0.00191	0	1.71	-4.61	-6.4	0.676
A01	32826574	32826724	BraC01g042080	1	-	32826574	32826724	0	1	150,	0	-7.33E-05	0	1.52	-2.73	-3.81	1.06
A01	33593485	33593632	BraC01g043310	1.50E-06	-	33593485	33593632	0	1	147,	0	-5.82	-4.93	5.97	-4.48	-6.23	1.18
A01	33858286	33858436	BraC01g043690	0.0018	-	33858286	33858436	0	1	150,	0	-2.75	-1.98	2.18	-1.01	-1.44	0.777
A01	33887701	33887848	BraC01g043760	1	-	33887701	33887848	0	1	147,	0	-4.46E-05	0	2.62	-1.52	-2.14	-0.643
A01	34107191	34107338	BraC01g044290	1	-	34107191	34107338	0	1	147,	0	-3.11E-09	0	1.87	-2.4	-3.35	1.25
A01	35174609	35174803	BraC01g045820	0.99	-	35174609	35174803	0	1	194,	0	-0.00485	0	2.04	-1.21	-1.7	0.623
A01	35341527	35341676	BraC01g045960	1	-	35341527	35341676	0	1	149,	0	-1.16E-08	0	1.61	-1.35	-1.9	-0.78
A01	36152661	36152909	BraC01g046990	9.30E-06	-	36152661	36152909	0	1	248,	0	-5.03	-4.18	2.59	-1.02	-1.45	-0.62
A01	36577700	36577896	BraC01g047710	1	-	36577700	36577896	0	1	196,	0	-7.29E-07	0	5.1	-1.36	-1.91	-0.712
A01	36578091	36578369	BraC01g047710	1	-	36578091	36578369	0	3	6,124,17,	0,70,261	-1.13E-06	0	1.34	-1.43	-2.02	-1.12
A01	37440651	37440850	BraC01g048960	8.30E-10	-	37440651	37440850	0	1	199,	0	-9.08	-7.96	2.78	-2.61	-3.65	1.28
A01	37853423	37854408	BraC01g049610	2.60E-10	-	37853423	37854408	0	5	23,78,65,207,16,	0,107,266,369,969	-9.58	-8.43	3.06	-3.51	-4.89	0.696
A01	37974661	37975004	BraC01g049750	3.20E-14	-	37974661	37975004	0	1	343,	0	-13.5	-12	5.14	-1.11	-1.57	0.749
A02	148336	148611	BraC02g000210	2.90E-10	+	148336	148611	0	2	109,41,	0,234	-9.54	-8.39	1.42	-7.61	-10.1	3.83
A02	280199	280349	BraC02g000450	0.00048	+	280199	280349	0	1	150,	0	-3.32	-2.54	2.11	-4.63	-6.43	2.17
A02	295615	295814	BraC02g000470	0.089	+	295615	295814	0	1	199,	0	-1.05	0	3.14	-2.25	-3.14	-1.35
A02	382733	382982	BraC02g000710	1	+	382733	382982	0	1	249,	0	-0.00015	0	3.65	-1.43	-2.01	0.967
A02	843384	843584	BraC02g001780	3.20E-17	+	843384	843584	0	1	200,	0	-16.5	-14.8	6	-1.08	-1.53	1.24
A02	867634	867827	BraC02g001820	0.00062	+	867634	867827	0	1	193,	0	-3.21	-2.42	2.58	-1.58	-2.22	-1.23
A02	914725	915072	BraC02g001910	7.90E-44	+	914725	915072	0	1	347,	0	-43.1	-40.5	7.17	-1.25	-1.76	0.66
A02	1016004	1016203	BraC02g002110	2.50E-12	+	1016004	1016203	0	1	199,	0	-11.6	-10.3	2.37	-2.47	-3.45	-0.685
A02	1140011	1140211	BraC02g002360	1.10E-10	+	1140011	1140211	0	1	200,	0	-9.95	-8.77	2.84	-0.929	-1.32	-0.748
A02	1322314	1322465	BraC02g002830	4.30E-09	+	1322314	1322465	0	1	151,	0	-8.37	-7.31	1.65	-1.7	-2.39	0.678
A02	1358858	1359054	BraC02g002910	1.00E-10	+	1358858	1359054	0	1	196,	0	-10	-8.86	5.5	-1.34	-1.88	-0.666
A02	1521366	1521614	BraC02g003200	1	+	1521366	1521614	0	1	248,	0	-3.09E-08	0	3.07	-1.34	-1.88	-0.847
A02	1952081	1952229	BraC02g004210	1	+	1952081	1952229	0	1	148,	0	-9.84E-05	0	5.27	-2.74	-3.82	1.14
A02	2157574	2157724	BraC02g004590	1	+	2157574	2157724	0	1	150,	0	-1.34E-08	0	1.2	-2.43	-3.4	1.04
A02	2318420	2318718	BraC02g004870	1.60E-12	+	2318420	2318718	0	1	298,	0	-11.8	-10.5	10.9	-1.37	-1.92	1.12
A02	2432678	2432869	BraC02g005180	0.99	+	2432678	2432869	0	1	191,	0	-0.00248	0	2.93	-2.29	-3.2	0.754
A02	2440597	2440747	BraC02g005200	7.90E-13	+	2440597	2440747	0	1	150,	0	-12.1	-10.8	4.05	-1.11	-1.57	-0.866
A02	2461438	2461586	BraC02g005270	0.0032	+	2461438	2461586	0	1	148,	0	-2.5	-1.74	2.1	-1.33	-1.87	0.646
A02	2512033	2512416	BraC02g005470	1.00E-13	+	2512033	2512416	0	2	4,294,	0,89	-13	-11.5	3.42	-2.49	-3.47	-1.15
A02	2866735	2867039	BraC02g006250	5.00E-12	+	2866735	2867039	0	2	1,198,	0,106	-11.3	-9.99	4.37	-1.34	-1.88	1.09
A02	3105533	3105821	BraC02g006770	1.80E-08	+	3105533	3105821	0	1	288,	0	-7.74	-6.72	2.82	-2.4	-3.36	1.19
A02	3376198	3376527	BraC02g007350	1.10E-05	+	3376198	3376527	0	2	124,23,	0,306	-4.95	-4.1	2.59	-1.22	-1.72	1
A02	3559610	3559853	BraC02g007710	1	+	3559610	3559853	0	1	243,	0	-1.08E-05	0	2.27	-1.46	-2.05	0.639
A02	3643893	3644188	BraC02g007830	1.30E-12	+	3643893	3644188	0	1	295,	0	-11.9	-10.5	3.66	-2.6	-3.64	0.649
A02	3777721	3777995	BraC02g008070	7.60E-10	+	3777721	3777995	0	2	41,204,	0,70	-9.12	-8	3.12	-1.91	-2.68	0.8
A02	4162470	4162665	BraC02g008790	0.00071	+	4162470	4162665	0	1	195,	0	-3.15	-2.37	3.42	-1.28	-1.8	1.1
A02	4279969	4280219	BraC02g009050	0.00034	+	4279969	4280219	0	1	250,	0	-3.47	-2.68	2	-1.34	-1.88	-0.673
A02	4655223	4655424	BraC02g009820	0.11	+	4655223	4655424	0	1	201,	0	-0.947	-0.213	3.69	-1.3	-1.83	0.825
A02	5239429	5240914	BraC02g010790	1.60E-11	+	5239429	5240914	0	3	6,159,126,	0,388,1359	-10.8	-9.56	4.18	-1.28	-1.8	0.708
A02	5269905	5270285	BraC02g010900	4.00E-14	+	5269905	5270285	0	3	10,93,84,	0,104,296	-13.4	-12	2.52	-2.32	-3.24	0.716
A02	5313882	5314184	BraC02g010980	1	+	5313882	5314184	0	2	27,173,	0,129	-1.29E-07	0	1.97	-1.74	-2.44	1.15
A02	5416862	5417111	BraC02g011160	1.00E-11	+	5416862	5417111	0	1	249,	0	-11	-9.73	3.08	-1.35	-1.9	0.588
A02	5494959	5495204	BraC02g011310	1.30E-13	+	5494959	5495204	0	1	245,	0	-12.9	-11.5	3.61	-3.81	-5.3	1.54
A02	5546765	5547175	BraC02g011440	2.20E-08	+	5546765	5547175	0	2	35,113,	0,297	-7.66	-6.65	3.37	-1.99	-2.79	0.862
A02	5548123	5548623	BraC02g011450	0.00011	+	5548123	5548623	0	2	141,4,	0,496	-3.95	-3.14	1.83	-2.05	-2.88	0.987
A02	5549373	5549518	BraC02g011450	0.00032	+	5549373	5549518	0	1	145,	0	-3.49	-2.7	5.82	-1.22	-1.72	-0.623
A02	5725103	5725301	BraC02g011820	1.00E-06	+	5725103	5725301	0	1	198,	0	-5.99	-5.09	1.4	-1.11	-1.57	-1.11
A02	5726822	5727069	BraC02g011820	1.00E-11	+	5726822	5727069	0	1	247,	0	-11	-9.72	1.88	-3.51	-4.89	1.18
A02	5773286	5773528	BraC02g011930	0.12	+	5773286	5773528	0	1	242,	0	-0.923	-0.189	10.1	-1.13	-1.6	0.65
A02	6631026	6631168	BraC02g013190	3.00E-04	+	6631026	6631168	0	1	142,	0	-3.52	-2.73	1.42	-3.54	-4.93	0.863
A02	6665888	6666089	BraC02g013210	7.90E-13	+	6665888	6666089	0	1	201,	0	-12.1	-10.8	2.17	-1.08	-1.53	0.743
A02	6705348	6705498	BraC02g013310	0.96	+	6705348	6705498	0	1	150,	0	-0.0195	0	2.96	-1.63	-2.29	-1.22
A02	6721896	6722047	BraC02g013340	1	+	6721896	6722047	0	1	151,	0	-4.83E-08	0	3.65	-2.55	-3.56	-1.98
A02	6726445	6726815	BraC02g013360	4.10E-05	+	6726445	6726815	0	3	11,113,25,	0,95,345	-4.39	-3.57	2.51	-1.91	-2.67	0.822
A02	6818726	6818877	BraC02g013600	0.99	+	6818726	6818877	0	1	151,	0	-0.00263	0	2.7	-2.02	-2.83	1.12
A02	6821570	6821771	BraC02g013600	0.0068	+	6821570	6821771	0	1	201,	0	-2.17	-1.42	1.38	-2.26	-3.15	0.622
A02	6822368	6822932	BraC02g013600	1	+	6822368	6822932	0	3	94,39,18,	0,350,546	-0.00069	0	3.96	-1.36	-1.92	1.45
A02	6846818	6846968	BraC02g013650	1	+	6846818	6846968	0	1	150,	0	-2.02E-06	0	1.5	-2.83	-3.95	1.36
A02	7037038	7037233	BraC02g013920	1	+	7037038	7037233	0	1	195,	0	-1.94E-05	0	2.34	-1.74	-2.44	-0.916
A02	7252358	7252776	BraC02g014230	1	+	7252358	7252776	0	2	146,191,	0,227	-8.10E-09	0	1.68	-2.38	-3.33	-0.733
A02	7273930	7274311	BraC02g014250	1.40E-07	+	7273930	7274311	0	2	181,118,	0,263	-6.85	-5.9	2.39	-1.58	-2.22	0.761
A02	7877692	7877840	BraC02g014920	2.20E-09	+	7877692	7877840	0	1	148,	0	-8.65	-7.56	1.98	-1.43	-2.01	0.603
A02	7878722	7879115	BraC02g014920	1.20E-08	+	7878722	7879115	0	1	393,	0	-7.92	-6.89	3.78	-2.1	-2.94	0.869
A02	8208217	8208613	BraC02g015440	1.30E-29	+	8208217	8208613	0	1	396,	0	-28.9	-26.7	3.9	-1.8	-2.52	0.867
A02	9218488	9219210	BraC02g017130	3.20E-12	+	9218488	9219210	0	3	63,161,267,	0,147,455	-11.5	-10.2	6.31	-1.16	-1.65	0.823
A02	9487562	9487761	BraC02g017520	5.50E-10	+	9487562	9487761	0	1	199,	0	-9.26	-8.13	3.08	-2.01	-2.82	0.765
A02	9567662	9567906	BraC02g017630	3.20E-08	+	9567662	9567906	0	1	244,	0	-7.5	-6.51	2.42	-1.16	-1.64	0.71
A02	9715239	9715488	BraC02g017830	3.10E-08	+	9715239	9715488	0	1	249,	0	-7.51	-6.51	1.48	-5.22	-7.21	0.75
A02	9794232	9794590	BraC02g017890	0.0027	+	9794232	9794590	0	2	216,79,	0,279	-2.57	-1.8	3.36	-5.65	-7.76	1.74
A02	10140554	10140801	BraC02g018310	1	+	10140554	10140801	0	1	247,	0	-5.24E-06	0	5.9	-1.27	-1.79	-0.759
A02	10298155	10298403	BraC02g018520	1.70E-10	+	10298155	10298403	0	1	248,	0	-9.77	-8.6	4.5	-1.68	-2.36	0.612
A02	10333001	10333290	BraC02g018590	0.82	+	10333001	10333290	0	1	289,	0	-0.0861	0	1.69	-2.31	-3.23	0.657
A02	10388814	10389050	BraC02g018720	1	+	10388814	10389050	0	2	63,82,	0,154	-8.19E-08	0	2.08	-1.07	-1.52	-0.715
A02	10815529	10815778	BraC02g019230	0.0017	+	10815529	10815778	0	1	249,	0	-2.76	-1.99	1.67	-3.54	-4.94	1.64
A02	12156779	12157179	BraC02g020970	0.0031	+	12156779	12157179	0	1	400,	0	-2.51	-1.75	6.32	-2.36	-3.3	0.913
A02	12664170	12664731	BraC02g021740	1.60E-07	+	12664170	12664731	0	3	55,126,215,	0,141,346	-6.79	-5.84	2.31	-1.49	-2.1	0.718
A02	13809805	13810150	BraC02g023530	6.20E-09	+	13809805	13810150	0	1	345,	0	-8.21	-7.16	2.45	-3.07	-4.29	0.698
A02	14084667	14084813	BraC02g023980	0.97	+	14084667	14084813	0	1	146,	0	-0.0151	0	2.81	-2.26	-3.16	0.65
A02	14322446	14322941	BraC02g024430	1.60E-09	+	14322446	14322941	0	1	495,	0	-8.8	-7.7	5.82	-1.3	-1.83	0.779
A02	14358903	14359151	BraC02g024490	5.60E-09	+	14358903	14359151	0	1	248,	0	-8.25	-7.2	6.17	-1.05	-1.49	1.02
A02	14444940	14445209	BraC02g024600	0.0072	+	14444940	14445209	0	2	55,95,	0,174	-2.14	-1.39	1.83	-1.35	-1.9	1.03
A02	14498604	14498801	BraC02g024690	6.50E-10	+	14498604	14498801	0	1	197,	0	-9.19	-8.07	3.07	-1.33	-1.87	0.674
A02	15390919	15391116	BraC02g025750	0.98	+	15390919	15391116	0	1	197,	0	-0.0106	0	2.7	-2.75	-3.83	0.987
A02	15546103	15546302	BraC02g026000	2.50E-16	+	15546103	15546302	0	1	199,	0	-15.6	-14	5.03	-1.45	-2.04	-1.07
A02	16027277	16027472	BraC02g026750	0.68	+	16027277	16027472	0	1	195,	0	-0.167	0	4.32	-1.94	-2.72	-1.05
A02	16208863	16209210	BraC02g027030	2.50E-11	+	16208863	16209210	0	1	347,	0	-10.6	-9.36	8.91	-2.37	-3.3	0.961
A02	16334925	16337512	BraC02g027320	0.97	+	16334925	16337512	0	3	1054,1264,105,	0,1141,2482	-0.0148	0	9.46	-434	-434	0.961
A02	16573584	16574345	BraC02g027670	6.00E-05	+	16573584	16574345	0	3	57,298,233,	0,143,528	-4.22	-3.4	2.17	-3.67	-5.11	0.601
A02	17443414	17443565	BraC02g028590	0.0023	+	17443414	17443565	0	1	151,	0	-2.64	-1.87	2.16	-2.01	-2.82	1.48
A02	17681951	17682449	BraC02g028840	3.10E-06	+	17681951	17682449	0	1	498,	0	-5.51	-4.64	2.44	-4.35	-6.05	0.812
A02	17977593	17978008	BraC02g029180	1	+	17977593	17978008	0	2	15,234,	0,181	-4.68E-05	0	1.39	-3.47	-4.84	1.43
A02	18671304	18671691	BraC02g029900	4.10E-06	+	18671304	18671691	0	1	387,	0	-5.39	-4.52	4.57	-1.29	-1.82	0.746
A02	19378675	19379111	BraC02g030730	1	+	19378675	19379111	0	2	68,127,	0,309	-1.70E-06	0	7.64	-1.73	-2.43	-0.874
A02	22372523	22372921	BraC02g032510	0.015	+	22372523	22372921	0	1	398,	0	-1.81	-1.06	4.54	-1.79	-2.52	1.02
A02	25695404	25695550	BraC02g036420	1	+	25695404	25695550	0	1	146,	0	-8.14E-09	0	4	-2.08	-2.91	1.01
A02	25721226	25721363	BraC02g036490	5.50E-07	+	25721226	25721363	0	1	137,	0	-6.26	-5.34	1.54	-2.21	-3.09	0.78
A02	25971689	25971889	BraC02g036880	0.00012	+	25971689	25971889	0	1	200,	0	-3.92	-3.12	1.68	-1.52	-2.13	0.95
A02	25974392	25975282	BraC02g036880	7.90E-16	+	25974392	25975282	0	2	14,785,	0,105	-15.1	-13.5	3.56	-3.7	-5.15	0.969
A02	26102541	26102731	BraC02g037070	0.0065	+	26102541	26102731	0	1	190,	0	-2.19	-1.44	4.47	-1.37	-1.92	0.735
A02	26535223	26535701	BraC02g037640	2.30E-10	+	26535223	26535701	0	2	188,212,	0,266	-9.64	-8.48	2.75	-6.14	-8.35	0.639
A02	26817741	26817987	BraC02g038000	0.074	+	26817741	26817987	0	1	246,	0	-1.13	-0.393	2.67	-1.43	-2.02	0.709
A02	26819635	26819784	BraC02g038010	1	+	26819635	26819784	0	1	149,	0	-0.000263	0	4.53	-1.82	-2.56	1.09
A02	27951467	27951711	BraC02g039390	7.80E-08	+	27951467	27951711	0	1	244,	0	-7.11	-6.14	6.19	-0.985	-1.4	1.33
A02	27973452	27973902	BraC02g039420	3.20E-17	+	27973452	27973902	0	1	450,	0	-16.5	-14.8	6	-1.53	-2.15	0.818
A02	28247410	28247653	BraC02g039840	2.70E-09	+	28247410	28247653	0	1	243,	0	-8.57	-7.49	2.76	-1.93	-2.7	1.06
A02	28257894	28258045	BraC02g039860	5.10E-07	+	28257894	28258045	0	1	151,	0	-6.29	-5.38	3.35	-1.03	-1.46	0.875
A02	28267134	28267378	BraC02g039880	9.80E-06	+	28267134	28267378	0	2	104,45,	0,199	-5.01	-4.16	1.35	-2.03	-2.84	1.44
A02	28270177	28270326	BraC02g039880	3.50E-06	+	28270177	28270326	0	1	149,	0	-5.46	-4.59	2.44	-2.03	-2.85	1.44
A02	28614513	28614663	BraC02g040450	0.00019	+	28614513	28614663	0	1	150,	0	-3.73	-2.93	2.51	-1.82	-2.55	0.751
A02	28641390	28641540	BraC02g040510	1.70E-07	+	28641390	28641540	0	1	150,	0	-6.77	-5.82	4.94	-1.88	-2.63	1.25
A02	28645045	28645193	BraC02g040520	4.00E-14	+	28645045	28645193	0	1	148,	0	-13.4	-12	3.66	-2.17	-3.04	-0.67
A02	29681609	29681759	BraC02g042290	1	+	29681609	29681759	0	1	150,	0	-6.67E-09	0	6.08	-1.92	-2.7	-0.683
A02	29769007	29769208	BraC02g042420	1	+	29769007	29769208	0	1	201,	0	-0.00191	0	3.01	-1.1	-1.56	0.705
A02	29953510	29953660	BraC02g042680	1	+	29953510	29953660	0	1	150,	0	-7.36E-05	0	3.28	-1.73	-2.43	1.08
A02	30161389	30161579	BraC02g042910	4.40E-05	+	30161389	30161579	0	1	190,	0	-4.36	-3.54	2.05	-1.43	-2.01	0.724
A02	30323669	30323867	BraC02g043200	1	+	30323669	30323867	0	1	198,	0	-6.78E-09	0	2.87	-2.75	-3.83	-1.16
A02	30512935	30513428	BraC02g043530	1.20E-06	+	30512935	30513428	0	1	493,	0	-5.93	-5.03	2.16	-1.39	-1.96	1.06
A02	30692652	30692945	BraC02g043810	1	+	30692652	30692945	0	1	293,	0	-2.47E-05	0	3.02	-2.57	-3.59	0.749
A02	30837229	30837376	BraC02g044050	2.50E-11	+	30837229	30837376	0	1	147,	0	-10.6	-9.36	2.2	-1.34	-1.89	-0.639
A02	30837473	30837697	BraC02g044050	2.50E-11	+	30837473	30837697	0	2	75,73,	0,151	-10.6	-9.36	2.82	-1.12	-1.59	-0.648
A02	31026613	31027138	BraC02g044350	0.011	+	31026613	31027138	0	2	125,169,	0,356	-1.95	-1.2	1.69	-6.5	-8.77	0.741
A02	31272707	31272954	BraC02g044710	4.20E-05	+	31272707	31272954	0	1	247,	0	-4.38	-3.56	1.85	-1.8	-2.53	0.603
A02	31284329	31284646	BraC02g044730	0.022	+	31284329	31284646	0	2	82,165,	0,152	-1.66	-0.919	2.24	-1.53	-2.15	0.62
A02	31506364	31506705	BraC02g045090	1.00E-13	+	31506364	31506705	0	2	19,226,	0,115	-13	-11.6	5.82	-2.53	-3.53	0.709
A02	31808522	31809035	BraC02g045550	0.00063	+	31808522	31809035	0	2	65,84,	0,429	-3.2	-2.42	6.33	-1.37	-1.92	3.04
A02	32529692	32529838	BraC02g046630	1.90E-06	+	32529692	32529838	0	1	146,	0	-5.71	-4.83	8.99	-1.61	-2.26	0.653
A02	32798524	32799440	BraC02g047040	1	+	32798524	32799440	0	2	102,85,	0,831	-5.43E-09	0	2.38	-2.46	-3.43	1.2
A02	32897361	32898769	BraC02g047210	0.97	+	32897361	32898769	0	2	266,218,	0,1190	-0.0154	0	5.34	-2.36	-3.3	-0.781
A02	32974966	32976204	BraC02g047320	0.99	+	32974966	32976204	0	4	56,42,51,102,	0,194,465,1136	-0.0024	0	3.24	-3.28	-4.58	1.91
A02	33479499	33479694	BraC02g048120	6.30E-11	+	33479499	33479694	0	1	195,	0	-10.2	-9.01	5.25	-1.34	-1.88	0.951
A02	41988	42183	BraC02g000070	2.00E-08	-	41988	42183	0	1	195,	0	-7.7	-6.69	4.9	-2.57	-3.58	1.58
A02	184803	185003	BraC02g000280	1	-	184803	185003	0	1	200,	0	-1.80E-10	0	2.63	-1.01	-1.43	0.6
A02	326125	326270	BraC02g000550	6.90E-07	-	326125	326270	0	1	145,	0	-6.16	-5.25	3.45	-1.55	-2.17	0.901
A02	596875	597026	BraC02g001150	0.99	-	596875	597026	0	1	151,	0	-0.00267	0	2.33	-0.964	-1.37	-0.86
A02	715031	715230	BraC02g001440	0.0039	-	715031	715230	0	1	199,	0	-2.41	-1.65	4.34	-1.59	-2.23	1
A02	1599518	1599901	BraC02g003420	2.60E-06	-	1599518	1599901	0	2	234,65,	0,318	-5.59	-4.72	3.36	-3.22	-4.5	0.662
A02	1836631	1837207	BraC02g004000	1.20E-06	-	1836631	1837207	0	3	141,172,52,	0,228,524	-5.91	-5.02	2.7	-1.43	-2.01	0.624
A02	1979114	1979315	BraC02g004280	2.20E-06	-	1979114	1979315	0	1	201,	0	-5.65	-4.77	2.63	-1.01	-1.43	0.815
A02	2029712	2029960	BraC02g004380	1	-	2029712	2029960	0	1	248,	0	-0.000372	0	3.71	-2.45	-3.43	1.05
A02	2054365	2054665	BraC02g004410	3.60E-10	-	2054365	2054665	0	1	300,	0	-9.44	-8.3	2.04	-2.62	-3.66	0.889
A02	2216526	2217181	BraC02g004710	4.50E-07	-	2216526	2217181	0	3	9,51,141,	0,381,514	-6.35	-5.43	1.95	-5.15	-7.12	1.64
A02	2433011	2433159	BraC02g005190	1	-	2433011	2433159	0	1	148,	0	-6.82E-07	0	3.78	-1.71	-2.4	0.781
A02	2849988	2850416	BraC02g006220	0.00027	-	2849988	2850416	0	2	332,13,	0,415	-3.57	-2.78	3.69	-3.72	-5.18	1.25
A02	2886369	2886519	BraC02g006300	0.00014	-	2886369	2886519	0	1	150,	0	-3.84	-3.04	1.54	-7.52	-10	3.09
A02	3272980	3273129	BraC02g007130	8.30E-07	-	3272980	3273129	0	1	149,	0	-6.08	-5.17	2.2	-1.61	-2.26	0.985
A02	3407235	3407485	BraC02g007410	1.40E-07	-	3407235	3407485	0	1	250,	0	-6.86	-5.91	6.4	-1.53	-2.15	1.28
A02	3500550	3500800	BraC02g007530	1.00E-16	-	3500550	3500800	0	1	250,	0	-16	-14.4	2.11	-0.935	-1.33	0.951
A02	3865580	3865771	BraC02g008200	2.80E-05	-	3865580	3865771	0	1	191,	0	-4.55	-3.72	4.52	-1.06	-1.51	-0.588
A02	4195406	4195555	BraC02g008880	0.99	-	4195406	4195555	0	1	149,	0	-0.005	0	1.88	-1.23	-1.74	-0.903
A02	4306354	4306550	BraC02g009110	1.00E-06	-	4306354	4306550	0	1	196,	0	-5.98	-5.08	2.59	-1.19	-1.69	0.875
A02	4590281	4590838	BraC02g009650	0.0017	-	4590281	4590838	0	3	101,146,54,	0,269,503	-2.76	-1.99	1.95	-2.27	-3.17	0.679
A02	4645388	4645577	BraC02g009790	1	-	4645388	4645577	0	1	189,	0	-2.35E-05	0	5.19	-0.997	-1.42	-0.631
A02	4647649	4647896	BraC02g009800	1	-	4647649	4647896	0	1	247,	0	-0.000626	0	3.49	-2.04	-2.86	1.18
A02	4790251	4790634	BraC02g010080	3.80E-08	-	4790251	4790634	0	2	267,33,	0,350	-7.42	-6.43	3.32	-1.16	-1.64	1.08
A02	5465696	5466037	BraC02g011260	0.86	-	5465696	5466037	0	1	341,	0	-0.0644	0	4.03	-2.59	-3.61	1.03
A02	5756840	5757036	BraC02g011900	1	-	5756840	5757036	0	1	196,	0	-1.12E-05	0	1.87	-1.13	-1.6	0.703
A02	5795941	5796288	BraC02g011990	2.50E-08	-	5795941	5796288	0	1	347,	0	-7.6	-6.6	2.47	-1.68	-2.37	-0.885
A02	5875967	5876168	BraC02g012180	5.00E-48	-	5875967	5876168	0	1	201,	0	-47.3	-44.7	1.85	-2.3	-3.22	0.655
A02	5941953	5942103	BraC02g012310	1	-	5941953	5942103	0	1	150,	0	-2.49E-08	0	1.74	-1.72	-2.42	0.626
A02	6146575	6147098	BraC02g012570	2.00E-11	-	6146575	6147098	0	1	523,	0	-10.7	-9.44	4.07	-1.66	-2.33	0.759
A02	6710452	6710649	BraC02g013320	0.74	-	6710452	6710649	0	1	197,	0	-0.131	0	2.03	-1.3	-1.83	0.658
A02	7062212	7062408	BraC02g013970	0.087	-	7062212	7062408	0	1	196,	0	-1.06	-0.328	3.77	-1.42	-2	-1
A02	7349602	7349798	BraC02g014390	4.90E-09	-	7349602	7349798	0	1	196,	0	-8.31	-7.26	1.76	-4.24	-5.88	0.938
A02	7400495	7400827	BraC02g014500	0.0017	-	7400495	7400827	0	2	200,45,	0,287	-2.77	-2.01	5.24	-1.92	-2.69	1.71
A02	8119215	8119459	BraC02g015260	1.30E-09	-	8119215	8119459	0	1	244,	0	-8.88	-7.78	3.47	-1.13	-1.6	-0.603
A02	8127883	8128430	BraC02g015290	0.016	-	8127883	8128430	0	3	34,71,142,	0,139,405	-1.79	-1.04	1.69	-2.01	-2.82	0.611
A02	8210173	8210571	BraC02g015450	0.96	-	8210173	8210571	0	3	71,63,66,	0,149,332	-0.0174	0	6.25	-0.929	-1.32	2.68
A02	8488125	8488422	BraC02g015930	1	-	8488125	8488422	0	1	297,	0	-0.00034	0	3.5	-3.7	-5.15	-1.6
A02	8957829	8958067	BraC02g016660	2.00E-04	-	8957829	8958067	0	2	61,88,	0,150	-3.7	-2.52	2.27	-0.951	-1.35	0.987
A02	9327578	9327726	BraC02g017290	1	-	9327578	9327726	0	1	148,	0	-3.91E-08	0	1.64	-2.29	-3.2	1.04
A02	9973432	9973576	BraC02g018070	8.10E-05	-	9973432	9973576	0	1	144,	0	-4.09	-3.28	4.18	-2.84	-3.97	0.989
A02	10001386	10001536	BraC02g018130	0.00069	-	10001386	10001536	0	1	150,	0	-3.16	-2.38	4.6	-1.62	-2.28	1.15
A02	10517440	10517941	BraC02g018930	8.50E-07	-	10517440	10517941	0	3	192,66,30,	0,280,471	-6.07	-5.16	3.41	-1.48	-2.09	0.888
A02	11098401	11098811	BraC02g019640	1.00E-11	-	11098401	11098811	0	4	30,60,41,18,	0,121,261,392	-11	-9.71	2.42	-2.13	-2.98	0.762
A02	11160440	11160739	BraC02g019720	2.00E-09	-	11160440	11160739	0	1	299,	0	-8.69	-7.6	1.75	-2.87	-4	0.746
A02	11161815	11162015	BraC02g019730	3.30E-06	-	11161815	11162015	0	1	200,	0	-5.48	-4.61	1.45	-1.08	-1.54	0.606
A02	11191927	11192225	BraC02g019790	8.10E-06	-	11191927	11192225	0	1	298,	0	-5.09	-4.24	2.35	-1.62	-2.27	-0.89
A02	11552387	11552730	BraC02g020220	1	-	11552387	11552730	0	1	343,	0	-4.20E-06	0	2.41	-1.56	-2.19	-0.703
A02	12176259	12176607	BraC02g021030	3.30E-07	-	12176259	12176607	0	1	348,	0	-6.48	-5.55	2.93	-1.37	-1.93	0.98
A02	12774269	12774465	BraC02g021940	1.20E-07	-	12774269	12774465	0	1	196,	0	-6.93	-5.98	5.56	-1.14	-1.61	0.768
A02	13045977	13046222	BraC02g022370	4.50E-06	-	13045977	13046222	0	1	245,	0	-5.35	-4.48	1.65	-2.63	-3.67	1.05
A02	13269469	13269875	BraC02g022780	6.90E-06	-	13269469	13269875	0	2	129,213,	0,193	-5.16	-4.31	1.77	-7.08	-9.48	0.882
A02	13874539	13874737	BraC02g023660	2.50E-08	-	13874539	13874737	0	1	198,	0	-7.61	-6.61	8.05	-3.72	-5.18	1.26
A02	14197708	14197947	BraC02g024220	1	-	14197708	14197947	0	2	140,10,	0,229	-5.75E-06	0	2.9	-2.67	-3.72	-1.66
A02	15915471	15915719	BraC02g026600	1.30E-11	-	15915471	15915719	0	1	248,	0	-10.9	-9.6	4.59	-1.78	-2.51	1.72
A02	16130417	16130565	BraC02g026910	1	-	16130417	16130565	0	1	148,	0	-1.51E-10	0	1.58	-2.41	-3.36	0.842
A02	17089896	17090329	BraC02g028230	0.96	-	17089896	17090329	0	2	69,280,	0,153	-0.0182	0	2.23	-3.88	-5.39	1.53
A02	17092278	17092428	BraC02g028230	0.91	-	17092278	17092428	0	1	150,	0	-0.0408	0	4.79	-4.67	-6.49	2.46
A02	17204277	17204755	BraC02g028330	4.80E-08	-	17204277	17204755	0	2	265,136,	0,342	-7.32	-6.34	1.64	-3.36	-4.68	0.959
A02	17205054	17205475	BraC02g028330	4.80E-08	-	17205054	17205475	0	2	153,48,	0,373	-7.32	-6.34	2.17	-1.1	-1.56	1.18
A02	19389213	19389540	BraC02g030750	0.98	-	19389213	19389540	0	2	59,189,	0,138	-0.0101	0	2.24	-2.17	-3.04	0.636
A02	19390479	19390917	BraC02g030750	1	-	19390479	19390917	0	3	65,65,18,	0,266,420	-1.80E-08	0	1.46	-2.89	-4.02	0.686
A02	22578657	22578796	BraC02g032670	1.60E-10	-	22578657	22578796	0	1	139,	0	-9.8	-8.63	3.59	-1.59	-2.23	1.01
A02	22941857	22942104	BraC02g033060	1	-	22941857	22942104	0	2	132,18,	0,229	-2.23E-05	0	5.93	-1.62	-2.27	0.898
A02	24182076	24182394	BraC02g034360	1	-	24182076	24182394	0	3	8,133,9,	0,99,309	-4.00E-08	0	1.71	-1.43	-2.01	0.787
A02	24262879	24263023	BraC02g034470	1.00E-14	-	24262879	24263023	0	1	144,	0	-14	-12.5	4.09	-2.68	-3.73	1.37
A02	24595363	24595562	BraC02g034920	7.90E-08	-	24595363	24595562	0	1	199,	0	-7.1	-6.13	2.94	-1.77	-2.49	0.94
A02	24766782	24767347	BraC02g035110	2.50E-08	-	24766782	24767347	0	4	113,110,67,1,	0,213,399,564	-7.61	-6.61	3.07	-3.9	-5.42	0.601
A02	26141447	26141965	BraC02g037110	6.30E-14	-	26141447	26141965	0	2	89,59,	0,459	-13.2	-11.8	1.44	-3.94	-5.48	0.783
A02	26507849	26508148	BraC02g037600	1	-	26507849	26508148	0	1	299,	0	-1.75E-08	0	1.92	-4.08	-5.68	1.9
A02	26974389	26974780	BraC02g038170	1.30E-05	-	26974389	26974780	0	2	279,21,	0,370	-4.89	-4.04	4.86	-1.17	-1.66	1.31
A02	27109597	27109745	BraC02g038360	8.50E-09	-	27109597	27109745	0	1	148,	0	-8.07	-7.03	3.38	-1.89	-2.65	1.06
A02	27524770	27525039	BraC02g038890	1.30E-13	-	27524770	27525039	0	2	178,19,	0,250	-12.9	-11.4	4.14	-1.63	-2.29	1.01
A02	27641715	27641915	BraC02g039040	5.10E-06	-	27641715	27641915	0	1	200,	0	-5.29	-4.43	5.34	-1.38	-1.95	0.621
A02	28299660	28300051	BraC02g039960	6.30E-14	-	28299660	28300051	0	1	391,	0	-13.2	-11.8	2.01	-4.7	-6.52	0.585
A02	28414608	28414838	BraC02g040150	1	-	28414608	28414838	0	2	111,39,	0,191	-1.26E-07	0	1.25	-1.46	-2.05	-1.38
A02	29265100	29265506	BraC02g041540	5.00E-11	-	29265100	29265506	0	2	163,137,	0,269	-10.3	-9.09	2.12	-2.55	-3.56	0.599
A02	29434138	29434336	BraC02g041820	0.99	-	29434138	29434336	0	1	198,	0	-0.00358	0	1.91	-1.47	-2.06	1.16
A02	29667912	29668228	BraC02g042250	1	-	29667912	29668228	0	2	172,66,	0,250	-1.35E-06	0	1.77	-3.65	-5.07	-1.2
A02	29705524	29705803	BraC02g042330	0.34	-	29705524	29705803	0	2	170,18,	0,261	-0.47	0	2.91	-1.98	-2.78	0.628
A02	29755547	29755748	BraC02g042410	1	-	29755547	29755748	0	1	201,	0	-1.07E-06	0	2.32	-1.15	-1.63	0.641
A02	29757072	29757273	BraC02g042410	1	-	29757072	29757273	0	1	201,	0	-0.000438	0	2.64	-1.45	-2.04	0.652
A02	29785683	29787429	BraC02g042440	0.0032	-	29785683	29787429	0	3	53,49,42,	0,1554,1704	-2.49	-1.35	3.18	-1.08	-1.52	-0.787
A02	30233348	30233647	BraC02g043090	0.00017	-	30233348	30233647	0	1	299,	0	-3.76	-2.96	4.45	-1.18	-1.67	-0.776
A02	30470983	30471175	BraC02g043470	6.00E-08	-	30470983	30471175	0	1	192,	0	-7.22	-6.25	1.95	-0.968	-1.38	1.17
A02	30868998	30869355	BraC02g044100	2.50E-11	-	30868998	30869355	0	3	84,108,4,	0,165,353	-10.6	-9.39	1.79	-1.1	-1.56	-0.606
A02	30972317	30972468	BraC02g044260	8.30E-05	-	30972317	30972468	0	1	151,	0	-4.08	-3.27	2.22	-0.961	-1.37	0.7
A02	31293291	31293900	BraC02g044760	1.70E-06	-	31293291	31293900	0	2	206,145,	0,464	-5.78	-4.9	2.84	-1.91	-2.68	0.644
A02	32621974	32622224	BraC02g046800	1	-	32621974	32622224	0	1	250,	0	-2.34E-06	0	1.89	-2.72	-3.79	2.01
A02	32761457	32761805	BraC02g046970	6.60E-09	-	32761457	32761805	0	1	348,	0	-8.18	-7.13	2.26	-1.58	-2.22	1.03
A02	33046365	33046726	BraC02g047450	1.10E-05	-	33046365	33046726	0	2	236,6,	0,355	-4.95	-4.1	2.23	-1.81	-2.54	0.825
A02	33449327	33449623	BraC02g048040	1.30E-11	-	33449327	33449623	0	2	131,68,	0,228	-10.9	-9.65	2.17	-1.79	-2.51	0.744
A03	276826	277562	BraC03g000480	1.00E-05	+	276826	277562	0	3	34,93,222,	0,183,514	-4.99	-4.14	6.9	-1.57	-2.21	-0.596
A03	319287	319529	BraC03g000620	2.50E-10	+	319287	319529	0	1	242,	0	-9.61	-8.45	4.17	-1.5	-2.1	0.908
A03	566922	567279	BraC03g001110	0.051	+	566922	567279	0	2	54,183,	0,174	-1.29	-0.552	5.67	-1.16	-1.64	1.06
A03	1036645	1037331	BraC03g002080	0.002	+	1036645	1037331	0	1	686,	0	-2.7	-1.93	4.68	-1.69	-2.37	0.743
A03	1143824	1144116	BraC03g002340	3.60E-08	+	1143824	1144116	0	1	292,	0	-7.44	-6.45	5.93	-1.5	-2.1	-1.06
A03	1147605	1147949	BraC03g002350	2.20E-09	+	1147605	1147949	0	1	344,	0	-8.66	-7.58	2.08	-2.57	-3.58	-1.06
A03	1200867	1201116	BraC03g002450	6.20E-07	+	1200867	1201116	0	1	249,	0	-6.21	-5.3	4.04	-3.53	-4.91	1.4
A03	1278774	1279018	BraC03g002660	0.00081	+	1278774	1279018	0	2	36,162,	0,82	-3.09	-2.31	1.97	-1.57	-2.21	0.637
A03	1743591	1743740	BraC03g003580	1	+	1743591	1743740	0	1	149,	0	-2.86E-05	0	1.93	-1.87	-2.62	-0.689
A03	1778224	1778469	BraC03g003660	0.5	+	1778224	1778469	0	1	245,	0	-0.303	0	4.77	-3.75	-5.22	-1.93
A03	1900151	1900383	BraC03g003960	1	+	1900151	1900383	0	2	80,70,	0,162	-3.90E-05	0	1.45	-1.8	-2.52	1.11
A03	2047500	2047695	BraC03g004320	1	+	2047500	2047695	0	1	195,	0	-1.26E-05	0	4.5	-1.75	-2.46	-1.42
A03	2059273	2059471	BraC03g004350	1	+	2059273	2059471	0	1	198,	0	-1.75E-06	0	6.71	-1.89	-2.66	0.952
A03	2199736	2199935	BraC03g004630	1	+	2199736	2199935	0	1	199,	0	-3.16E-07	0	2.73	-2.57	-3.59	-1.33
A03	2217440	2217822	BraC03g004670	0.00022	+	2217440	2217822	0	2	66,234,	0,148	-3.65	-2.85	6.02	-1.05	-1.49	0.746
A03	2355764	2355913	BraC03g004940	2.50E-14	+	2355764	2355913	0	1	149,	0	-13.6	-12.1	6.49	-1.76	-2.48	0.666
A03	2378980	2379516	BraC03g004980	5.00E-12	+	2378980	2379516	0	3	8,73,217,	0,216,319	-11.3	-10	2.02	-1.1	-1.56	0.662
A03	2510554	2510751	BraC03g005210	1	+	2510554	2510751	0	1	197,	0	-0.00053	0	2.89	-2.5	-3.5	0.853
A03	2738566	2738714	BraC03g005780	1	+	2738566	2738714	0	1	148,	0	-3.41E-06	0	2.55	-2.93	-4.08	-1.28
A03	2859052	2859277	BraC03g005980	1	+	2859052	2859277	0	2	132,62,	0,163	-3.37E-05	0	2.29	-1.79	-2.52	-0.991
A03	2938656	2939288	BraC03g006130	2.80E-09	+	2938656	2939288	0	1	632,	0	-8.55	-7.47	3.96	-2.87	-4	0.629
A03	2988922	2989348	BraC03g006220	6.30E-12	+	2988922	2989348	0	3	52,111,86,	0,142,340	-11.2	-9.91	1.47	-3.55	-4.94	0.827
A03	3183065	3183314	BraC03g006740	1.00E-17	+	3183065	3183314	0	1	249,	0	-17	-15.2	1.28	-2.1	-2.93	0.754
A03	3205986	3206479	BraC03g006770	2.10E-07	+	3205986	3206479	0	3	104,58,39,	0,183,454	-6.67	-5.73	2.29	-4.5	-6.25	1.89
A03	3224509	3224857	BraC03g006820	1.50E-08	+	3224509	3224857	0	1	348,	0	-7.83	-6.81	4.97	-0.965	-1.37	-0.869
A03	3329023	3329597	BraC03g007080	1	+	3329023	3329597	0	2	76,168,	0,406	-1.09E-08	0	8.05	-1.76	-2.47	0.708
A03	3507590	3507889	BraC03g007440	0.42	+	3507590	3507889	0	1	299,	0	-0.377	0	2.21	-3.27	-4.57	1.03
A03	3544401	3544650	BraC03g007520	1.10E-10	+	3544401	3544650	0	1	249,	0	-9.96	-8.78	4.64	-1.69	-2.37	-0.737
A03	3729368	3729771	BraC03g007900	1.20E-07	+	3729368	3729771	0	2	73,115,	0,288	-6.91	-5.95	4.78	-1.07	-1.51	2.77
A03	4014854	4015202	BraC03g008590	5.00E-06	+	4014854	4015202	0	1	348,	0	-5.3	-4.44	1.73	-1.47	-2.06	-0.723
A03	4018698	4018985	BraC03g008590	7.90E-16	+	4018698	4018985	0	2	145,104,	0,183	-15.1	-13.5	2.92	-2.17	-3.04	0.605
A03	4351633	4351872	BraC03g009170	1.60E-13	+	4351633	4351872	0	1	239,	0	-12.8	-11.4	7.56	-1.17	-1.65	0.974
A03	4636916	4637061	BraC03g009870	1	+	4636916	4637061	0	1	145,	0	-1.18E-10	0	2.47	-1.19	-1.68	0.716
A03	4693349	4693549	BraC03g009960	1	+	4693349	4693549	0	1	200,	0	-7.19E-11	0	1.47	-2.83	-3.95	1.53
A03	4694146	4694396	BraC03g009960	1	+	4694146	4694396	0	1	250,	0	-2.97E-07	0	1.9	-8.59	-11.3	3.31
A03	4695340	4695590	BraC03g009960	1	+	4695340	4695590	0	1	250,	0	-4.49E-05	0	3.92	-5.14	-7.11	1.56
A03	4955408	4956179	BraC03g010540	1	+	4955408	4956179	0	3	66,55,29,	0,163,742	-6.56E-08	0	4	-1.48	-2.08	-0.734
A03	5086018	5086168	BraC03g010760	0.96	+	5086018	5086168	0	1	150,	0	-0.0183	0	1.44	-1.92	-2.69	0.665
A03	5086941	5087091	BraC03g010760	1	+	5086941	5087091	0	1	150,	0	-0.00124	0	1.3	-4.44	-6.17	1.02
A03	5153405	5153837	BraC03g010890	0.87	+	5153405	5153837	0	2	268,77,	0,355	-0.0625	0	2.71	-3.57	-4.98	0.7
A03	5226163	5226308	BraC03g011130	1	+	5226163	5226308	0	1	145,	0	-1.08E-06	0	2.29	-2.43	-3.4	1.98
A03	5325469	5325902	BraC03g011370	1	+	5325469	5325902	0	2	49,298,	0,135	-6.84E-06	0	2.24	-3.7	-5.15	0.692
A03	5326049	5326198	BraC03g011370	1	+	5326049	5326198	0	1	149,	0	-2.84E-10	0	5.34	-1.26	-1.78	1.15
A03	5545355	5545647	BraC03g011940	3.00E-06	+	5545355	5545647	0	2	187,12,	0,280	-5.52	-4.65	1.97	-5.86	-8	1.29
A03	5546216	5546365	BraC03g011940	1	+	5546216	5546365	0	1	149,	0	-1.78E-06	0	4.11	-2.07	-2.9	0.651
A03	5700439	5700682	BraC03g012400	1	+	5700439	5700682	0	1	243,	0	-7.46E-11	0	2.61	-5.06	-6.99	3.13
A03	5700923	5701378	BraC03g012400	1	+	5700923	5701378	0	2	100,192,	0,263	-2.46E-05	0	3.03	-3.46	-4.82	1.77
A03	5814577	5814720	BraC03g012620	1	+	5814577	5814720	0	1	143,	0	-6.52E-12	0	2.32	-2.73	-3.79	1.52
A03	5814957	5815290	BraC03g012620	1	+	5814957	5815290	0	1	333,	0	-1.77E-06	0	2.56	-3.99	-5.55	1.58
A03	6044487	6044835	BraC03g013110	0.37	+	6044487	6044835	0	1	348,	0	-0.43	0	6.07	-2.76	-3.85	0.733
A03	6421357	6421556	BraC03g013360	4.90E-05	+	6421357	6421556	0	1	199,	0	-4.31	-3.49	1.54	-2.2	-3.08	0.591
A03	6422299	6422647	BraC03g013360	3.00E-06	+	6422299	6422647	0	1	348,	0	-5.53	-4.65	3.44	-2.76	-3.85	0.881
A03	7032405	7032555	BraC03g014620	0.0013	+	7032405	7032555	0	1	150,	0	-2.89	-2.12	9.21	-1.27	-1.79	1.31
A03	7687858	7688106	BraC03g015960	1	+	7687858	7688106	0	1	248,	0	-8.09E-06	0	1.62	-2.47	-3.45	0.964
A03	7764536	7764911	BraC03g016080	1	+	7764536	7764911	0	3	33,159,6,	0,118,369	-2.01E-06	0	3.36	-3.08	-4.3	1.53
A03	7930116	7930313	BraC03g016300	7.90E-05	+	7930116	7930313	0	1	197,	0	-4.1	-3.29	1.65	-3.98	-5.53	0.587
A03	8097140	8097514	BraC03g016620	1	+	8097140	8097514	0	2	134,156,	0,218	-1.13E-08	0	1.54	-3.59	-5	0.699
A03	8106612	8106954	BraC03g016640	8.50E-07	+	8106612	8106954	0	1	342,	0	-6.07	-5.17	6.15	-2	-2.8	0.765
A03	8426813	8427077	BraC03g017270	1	+	8426813	8427077	0	2	6,144,	0,120	-1.88E-08	0	2.8	-0.929	-1.32	0.686
A03	8545797	8545997	BraC03g017450	2.70E-06	+	8545797	8545997	0	1	200,	0	-5.57	-4.69	2.79	-1.58	-2.23	1.2
A03	8578622	8579711	BraC03g017510	1	+	8578622	8579711	0	3	173,228,23,	0,767,1066	-3.99E-06	0	2.93	-1.57	-2.21	0.612
A03	8682788	8682937	BraC03g017730	1	+	8682788	8682937	0	1	149,	0	-1.74E-05	0	2.15	-1.34	-1.88	0.641
A03	8830161	8831251	BraC03g018030	1.60E-16	+	8830161	8831251	0	2	68,321,	0,769	-15.8	-14.2	3.12	-1.31	-1.84	0.604
A03	8836001	8836152	BraC03g018050	4.50E-06	+	8836001	8836152	0	1	151,	0	-5.35	-4.49	2.21	-1.04	-1.47	-0.668
A03	8983000	8984308	BraC03g018330	1.00E-15	+	8983000	8984308	0	2	200,48,	0,1260	-15	-13.4	2.9	-5.79	-7.92	2.27
A03	8986201	8986579	BraC03g018330	1.00E-15	+	8986201	8986579	0	3	50,66,33,	0,172,345	-15	-13.4	2.34	-1.51	-2.13	-0.925
A03	9163942	9164189	BraC03g018640	1	+	9163942	9164189	0	1	247,	0	-2.77E-07	0	4.27	-3.07	-4.28	-1.08
A03	9304296	9304445	BraC03g018920	1	+	9304296	9304445	0	1	149,	0	-4.89E-13	0	1.71	-1.27	-1.79	-1.13
A03	9627522	9627722	BraC03g019460	4.00E-06	+	9627522	9627722	0	1	200,	0	-5.4	-4.54	2.5	-5.4	-7.44	1.6
A03	9676495	9676643	BraC03g019570	1.40E-10	+	9676495	9676643	0	1	148,	0	-9.86	-8.69	2.66	-1	-1.42	-1.31
A03	9932959	9933206	BraC03g020010	3.90E-05	+	9932959	9933206	0	1	247,	0	-4.41	-3.59	5.48	-1.38	-1.94	-0.695
A03	10066035	10066429	BraC03g020260	0.089	+	10066035	10066429	0	1	394,	0	-1.05	0	5.32	-5.41	-7.45	1.74
A03	10196558	10196707	BraC03g020440	1	+	10196558	10196707	0	1	149,	0	-0.0011	0	2.66	-2.7	-3.75	1.53
A03	10224003	10224300	BraC03g020510	1	+	10224003	10224300	0	2	46,102,	0,195	-0.00123	0	1.79	-1.05	-1.48	1.63
A03	10314970	10315117	BraC03g020760	0.44	+	10314970	10315117	0	1	147,	0	-0.352	0	5.99	-1.27	-1.79	0.634
A03	10331666	10333375	BraC03g020810	0.99	+	10331666	10333375	0	6	166,130,6,81,65,139,	0,692,922,1020,1183,1570	-0.00475	0	5.53	-6.22	-8.43	0.71
A03	10356943	10357092	BraC03g020860	1.70E-10	+	10356943	10357092	0	1	149,	0	-9.77	-8.6	3.31	-1.43	-2.02	1.3
A03	10539261	10539611	BraC03g021090	1.00E-04	+	10539261	10539611	0	1	350,	0	-4	-3.2	2.36	-2.12	-2.97	0.815
A03	10801638	10801887	BraC03g021660	0.00037	+	10801638	10801887	0	1	249,	0	-3.43	-2.65	2.91	-1.16	-1.64	1.03
A03	11080377	11080678	BraC03g022220	1.60E-11	+	11080377	11080678	0	2	71,128,	0,173	-10.8	-9.54	1.95	-1.77	-2.48	0.909
A03	11535697	11535994	BraC03g023010	0.00016	+	11535697	11535994	0	1	297,	0	-3.79	-2.99	4.47	-2.46	-3.43	0.743
A03	11692436	11692636	BraC03g023300	0.7	+	11692436	11692636	0	1	200,	0	-0.157	0	3.95	-2.12	-2.97	0.713
A03	11780981	11781323	BraC03g023510	0.00011	+	11780981	11781323	0	2	7,188,	0,154	-3.97	-3.16	4.68	-2.39	-3.34	-0.77
A03	11877777	11878544	BraC03g023730	0.0012	+	11877777	11878544	0	2	399,295,	0,472	-2.92	-2.15	2.37	-4.93	-6.82	1.13
A03	12044972	12045167	BraC03g024040	0.94	+	12044972	12045167	0	1	195,	0	-0.0247	0	5.95	-1.42	-1.99	0.672
A03	12075571	12075718	BraC03g024130	1	+	12075571	12075718	0	1	147,	0	-6.60E-10	0	1.43	-1.54	-2.16	1.29
A03	12078596	12078915	BraC03g024140	1	+	12078596	12078915	0	2	47,150,	0,169	-4.05E-07	0	1.21	-2.78	-3.87	0.627
A03	12164855	12165002	BraC03g024340	1	+	12164855	12165002	0	1	147,	0	-1.30E-08	0	1.77	-4.78	-6.62	1.05
A03	12185378	12185628	BraC03g024400	0.00089	+	12185378	12185628	0	1	250,	0	-3.05	-2.27	10.3	-1.18	-1.67	0.652
A03	12284574	12284824	BraC03g024640	0.037	+	12284574	12284824	0	1	250,	0	-1.43	-0.325	2.19	-3.44	-4.8	1.1
A03	12361128	12361278	BraC03g024810	1	+	12361128	12361278	0	1	150,	0	-1.77E-07	0	3.22	-1.36	-1.92	0.795
A03	12434345	12434543	BraC03g024950	1	+	12434345	12434543	0	1	198,	0	-2.55E-06	0	3.67	-1.81	-2.54	1.44
A03	12601110	12601353	BraC03g025240	1.00E-06	+	12601110	12601353	0	1	243,	0	-5.99	-5.09	6.61	-1.2	-1.7	-0.652
A03	12741318	12741911	BraC03g025520	1	+	12741318	12741911	0	2	128,21,	0,572	-2.14E-05	0	4.42	-1.17	-1.66	-0.839
A03	12850211	12850361	BraC03g025700	0.95	+	12850211	12850361	0	1	150,	0	-0.0202	0	5.93	-1.02	-1.45	0.863
A03	12928935	12929083	BraC03g025850	1	+	12928935	12929083	0	1	148,	0	-0.000421	0	2.16	-1.09	-1.54	-0.629
A03	12930918	12931065	BraC03g025850	1	+	12930918	12931065	0	1	147,	0	-0.000398	0	2.73	-3.5	-4.88	1.1
A03	13023276	13023476	BraC03g026020	0.0079	+	13023276	13023476	0	1	200,	0	-2.1	-1.35	1.85	-1.7	-2.39	-0.98
A03	13025721	13025921	BraC03g026020	2.10E-08	+	13025721	13025921	0	1	200,	0	-7.67	-6.66	2.27	-1.05	-1.49	1.15
A03	13031905	13032473	BraC03g026020	1.50E-06	+	13031905	13032473	0	2	219,231,	0,337	-5.83	-4.94	3.63	-1.25	-1.77	0.881
A03	13121974	13122122	BraC03g026200	0.0035	+	13121974	13122122	0	1	148,	0	-2.46	-1.7	2.08	-1.51	-2.12	0.741
A03	13259446	13259646	BraC03g026440	0.0011	+	13259446	13259646	0	1	200,	0	-2.95	-2.18	3.7	-2.61	-3.64	0.612
A03	13300712	13300857	BraC03g026520	1	+	13300712	13300857	0	1	145,	0	-6.56E-05	0	2.05	-2.47	-3.45	1.05
A03	13320711	13321173	BraC03g026560	1	+	13320711	13321173	0	2	23,123,	0,339	-4.86E-08	0	1.34	-1.49	-2.09	0.621
A03	13545931	13546171	BraC03g026970	0.95	+	13545931	13546171	0	2	78,73,	0,167	-0.0222	0	3.67	-1.54	-2.16	-1.17
A03	13856133	13856330	BraC03g027630	3.00E-05	+	13856133	13856330	0	1	197,	0	-4.52	-3.69	6.37	-0.999	-1.42	-0.869
A03	14071170	14071492	BraC03g028030	1.10E-08	+	14071170	14071492	0	3	18,89,40,	0,114,282	-7.97	-6.94	4	-2.13	-2.99	1.55
A03	14092266	14092414	BraC03g028060	6.60E-08	+	14092266	14092414	0	1	148,	0	-7.18	-6.21	3.84	-1.65	-2.33	-0.772
A03	14242107	14242307	BraC03g028330	1.90E-09	+	14242107	14242307	0	1	200,	0	-8.72	-7.63	2.14	-1.63	-2.29	0.677
A03	14780864	14781262	BraC03g029120	1.30E-13	+	14780864	14781262	0	1	398,	0	-12.9	-11.5	4.42	-4.67	-6.49	1.61
A03	14828306	14828556	BraC03g029260	2.20E-10	+	14828306	14828556	0	1	250,	0	-9.65	-8.49	1.77	-4.44	-6.17	1.06
A03	14975305	14975505	BraC03g029520	2.00E-06	+	14975305	14975505	0	1	200,	0	-5.7	-4.82	1.96	-1.64	-2.3	0.926
A03	14977898	14978416	BraC03g029520	4.00E-14	+	14977898	14978416	0	2	37,412,	0,106	-13.4	-12	6.68	-0.957	-1.36	0.603
A03	15263471	15263744	BraC03g030060	0.021	+	15263471	15263744	0	2	74,126,	0,147	-1.67	-0.925	2.96	-1.22	-1.72	-0.622
A03	15624897	15625197	BraC03g030750	3.20E-12	+	15624897	15625197	0	1	300,	0	-11.5	-10.2	7.87	-4.31	-5.99	0.895
A03	15756857	15757466	BraC03g031120	2.80E-05	+	15756857	15757466	0	4	51,71,82,47,	0,129,314,562	-4.55	-3.73	2.48	-1.14	-1.61	0.735
A03	15896504	15896822	BraC03g031440	3.20E-18	+	15896504	15896822	0	2	141,56,	0,262	-17.5	-15.7	2.05	-2.23	-3.11	0.686
A03	16063644	16063929	BraC03g031870	0.0052	+	16063644	16063929	0	1	285,	0	-2.28	-1.15	3.28	-1.16	-1.65	-0.723
A03	16400385	16400788	BraC03g032540	1.80E-07	+	16400385	16400788	0	2	178,113,	0,290	-6.74	-5.8	2.13	-1.14	-1.61	0.662
A03	16722857	16723054	BraC03g033180	1	+	16722857	16723054	0	1	197,	0	-0.000747	0	1.33	-1.97	-2.76	0.816
A03	16733556	16733705	BraC03g033210	0.0041	+	16733556	16733705	0	1	149,	0	-2.39	-1.63	1.6	-2.29	-3.2	1.37
A03	16811949	16812200	BraC03g033350	2.20E-09	+	16811949	16812200	0	1	251,	0	-8.65	-7.57	2.42	-1.85	-2.6	0.812
A03	16945300	16945549	BraC03g033610	0.00014	+	16945300	16945549	0	1	249,	0	-3.85	-2.66	2.9	-0.988	-1.4	1.24
A03	17005986	17006186	BraC03g033710	2.00E-16	+	17005986	17006186	0	1	200,	0	-15.7	-14	2.36	-2.19	-3.06	-1.36
A03	17084023	17084243	BraC03g033930	1	+	17084023	17084243	0	2	40,105,	0,115	-1.76E-10	0	1.55	-1.23	-1.74	0.644
A03	17104924	17106456	BraC03g034000	3.00E-04	+	17104924	17106456	0	3	42,65,37,	0,894,1495	-3.53	-2.74	5.2	-1.47	-2.07	1.4
A03	17274055	17274527	BraC03g034330	5.00E-12	+	17274055	17274527	0	3	9,85,206,	0,105,266	-11.3	-9.99	6.03	-1.33	-1.87	0.898
A03	17312138	17312336	BraC03g034440	4.20E-07	+	17312138	17312336	0	1	198,	0	-6.38	-5.46	4.87	-1.11	-1.58	-0.588
A03	17403872	17404318	BraC03g034620	3.50E-07	+	17403872	17404318	0	1	446,	0	-6.46	-5.53	2.13	-2.11	-2.95	0.726
A03	17466353	17466503	BraC03g034750	1	+	17466353	17466503	0	1	150,	0	-1.55E-06	0	3.4	-1.16	-1.64	0.679
A03	17555836	17556326	BraC03g034940	0.0037	+	17555836	17556326	0	2	3,394,	0,96	-2.43	-1.67	7.61	-1.53	-2.14	1.12
A03	18735289	18735533	BraC03g037350	6.30E-13	+	18735289	18735533	0	1	244,	0	-12.2	-10.9	3.06	-1.02	-1.45	-0.687
A03	18752724	18752871	BraC03g037380	7.10E-09	+	18752724	18752871	0	1	147,	0	-8.15	-7.1	5.43	-1.61	-2.26	0.973
A03	18797910	18798055	BraC03g037500	1	+	18797910	18798055	0	1	145,	0	-2.34E-07	0	2.86	-1.16	-1.64	0.837
A03	19347733	19347957	BraC03g038600	1	+	19347733	19347957	0	2	134,60,	0,164	-5.76E-10	0	2.43	-3.31	-4.63	2.18
A03	19507608	19507903	BraC03g038900	0.98	+	19507608	19507903	0	1	295,	0	-0.0108	0	1.69	-2.9	-4.05	0.813
A03	20127192	20127336	BraC03g040130	1.60E-16	+	20127192	20127336	0	1	144,	0	-15.8	-14.1	1.64	-1.38	-1.94	0.715
A03	20271048	20271261	BraC03g040380	0.019	+	20271048	20271261	0	2	45,105,	0,108	-1.71	-0.968	1.61	-2.59	-3.61	0.611
A03	20277361	20277510	BraC03g040390	1	+	20277361	20277510	0	1	149,	0	-7.91E-15	0	1.43	-434	-434	3.84
A03	20277608	20278029	BraC03g040390	1	+	20277608	20278029	0	2	149,199,	0,222	-2.80E-11	0	3.53	-7.65	-10.2	2.43
A03	20390674	20390919	BraC03g040570	1	+	20390674	20390919	0	1	245,	0	-0.000205	0	4.69	-1.56	-2.19	0.908
A03	21746730	21747089	BraC03g042880	3.00E-06	+	21746730	21747089	0	3	81,50,17,	0,216,342	-5.53	-4.66	2.09	-0.95	-1.35	-0.662
A03	21937628	21938277	BraC03g043310	3.20E-13	+	21937628	21938277	0	1	649,	0	-12.5	-11.1	3.54	-2.56	-3.57	0.617
A03	22145547	22145991	BraC03g043710	9.10E-10	+	22145547	22145991	0	1	444,	0	-9.04	-7.93	2.61	-3.5	-4.88	0.587
A03	22150742	22150989	BraC03g043720	4.00E-28	+	22150742	22150989	0	1	247,	0	-27.4	-25.2	5.09	-1.16	-1.64	-0.921
A03	22305054	22305250	BraC03g044010	4.40E-07	+	22305054	22305250	0	1	196,	0	-6.36	-5.43	2.71	-1.09	-1.54	-0.912
A03	22611393	22618873	BraC03g044550	6.30E-12	+	22611393	22618873	0	4	41,75,82,2,	0,1218,7281,7478	-11.2	-9.88	2.02	-3.72	-5.17	1.06
A03	22755844	22755994	BraC03g044770	1	+	22755844	22755994	0	1	150,	0	-4.62E-06	0	2	-2.8	-3.91	-1.28
A03	23176884	23177333	BraC03g045420	6.80E-08	+	23176884	23177333	0	1	449,	0	-7.17	-6.2	3.19	-6.54	-8.81	1.1
A03	23180674	23180912	BraC03g045430	5.90E-07	+	23180674	23180912	0	1	238,	0	-6.23	-5.32	2.03	-1.19	-1.68	-0.582
A03	23239420	23239807	BraC03g045560	1.70E-10	+	23239420	23239807	0	3	71,72,6,	0,156,381	-9.78	-8.61	1.16	-3.84	-5.34	0.913
A03	23420175	23420550	BraC03g045860	8.50E-08	+	23420175	23420550	0	2	27,222,	0,153	-7.07	-6.11	2.8	-1.08	-1.53	1.29
A03	23551369	23551656	BraC03g046110	0.99	+	23551369	23551656	0	2	151,39,	0,248	-0.00251	0	4.18	-2.28	-3.19	0.926
A03	23768722	23768864	BraC03g046490	1	+	23768722	23768864	0	1	142,	0	-7.96E-05	0	2.39	-1.13	-1.6	1.16
A03	23935068	23935264	BraC03g046820	1	+	23935068	23935264	0	1	196,	0	-7.26E-11	0	2.39	-3.11	-4.34	-0.748
A03	24060451	24060701	BraC03g047080	1	+	24060451	24060701	0	1	250,	0	-5.52E-12	0	2.29	-2.47	-3.45	-1.33
A03	24082358	24082608	BraC03g047090	1.00E-19	+	24082358	24082608	0	1	250,	0	-19	-17.1	4.05	-2.61	-3.64	1.07
A03	24145494	24145643	BraC03g047260	2.50E-05	+	24145494	24145643	0	1	149,	0	-4.6	-3.77	4.75	-3.22	-4.51	-1.65
A03	24279175	24279324	BraC03g047520	1	+	24279175	24279324	0	1	149,	0	-5.68E-08	0	2.38	-2.86	-3.98	1.3
A03	24634000	24634295	BraC03g048210	1.00E-06	+	24634000	24634295	0	1	295,	0	-5.99	-5.09	3.56	-1.45	-2.04	0.754
A03	24641568	24641767	BraC03g048220	1	+	24641568	24641767	0	1	199,	0	-9.27E-07	0	1.5	-3.54	-4.94	0.794
A03	24848240	24848809	BraC03g048690	1	+	24848240	24848809	0	3	36,132,26,	0,124,543	-3.05E-08	0	6.24	-2.45	-3.43	-0.8
A03	24955074	24955372	BraC03g048940	1.00E-13	+	24955074	24955372	0	1	298,	0	-13	-11.5	4.52	-2.39	-3.34	0.698
A03	25243296	25243444	BraC03g049460	1	+	25243296	25243444	0	1	148,	0	-6.31E-05	0	5.55	-1.23	-1.73	-0.744
A03	25268026	25268457	BraC03g049530	1	+	25268026	25268457	0	3	67,144,36,	0,154,395	-6.88E-07	0	2.68	-5.42	-7.46	2.4
A03	25278225	25278523	BraC03g049540	1	+	25278225	25278523	0	1	298,	0	-7.59E-06	0	1.9	-3.64	-5.07	-1.27
A03	25489180	25489440	BraC03g049840	9.50E-06	+	25489180	25489440	0	2	24,126,	0,134	-5.02	-4.17	2.28	-1.7	-2.39	1.1
A03	25531902	25532247	BraC03g049900	1.70E-05	+	25531902	25532247	0	1	345,	0	-4.78	-3.94	4.7	-1.39	-1.96	1.37
A03	25803895	25804093	BraC03g050320	1	+	25803895	25804093	0	1	198,	0	-2.96E-06	0	1.46	-4.06	-5.63	-0.692
A03	26050862	26051060	BraC03g050770	1.90E-10	+	26050862	26051060	0	1	198,	0	-9.72	-8.56	1.82	-2.82	-3.93	1.33
A03	26155016	26155163	BraC03g051010	1	+	26155016	26155163	0	1	147,	0	-1.85E-07	0	2.85	-1.23	-1.74	1.22
A03	26900337	26900629	BraC03g052180	0.19	+	26900337	26900629	0	1	292,	0	-0.732	-0.000597	3.26	-2.49	-3.48	0.898
A03	27178037	27178414	BraC03g052500	2.50E-25	+	27178037	27178414	0	3	37,45,67,	0,126,310	-24.6	-22.6	2.86	-1.23	-1.73	0.635
A03	27672708	27672904	BraC03g053340	2.20E-05	+	27672708	27672904	0	2	62,86,	0,110	-4.66	-3.83	1.71	-1.19	-1.69	1.55
A03	27696485	27696680	BraC03g053400	0.29	+	27696485	27696680	0	1	195,	0	-0.545	0	1.77	-1.88	-2.63	1.18
A03	28176934	28177230	BraC03g054280	2.20E-08	+	28176934	28177230	0	1	296,	0	-7.66	-6.66	2.26	-1.3	-1.83	0.661
A03	28226477	28227372	BraC03g054360	1	+	28226477	28227372	0	2	135,64,	0,831	-0.00048	0	2.81	-1.53	-2.15	0.618
A03	28314469	28314668	BraC03g054490	2.00E-04	+	28314469	28314668	0	1	199,	0	-3.7	-2.9	8.8	-1.18	-1.66	0.654
A03	28427100	28427299	BraC03g054670	5.50E-06	+	28427100	28427299	0	1	199,	0	-5.26	-4	2.92	-2.69	-3.74	-2.35
A03	28778519	28778713	BraC03g055360	0.0089	+	28778519	28778713	0	1	194,	0	-2.05	-1.3	4.02	-2.54	-3.54	-1.2
A03	28781113	28781762	BraC03g055370	1	+	28781113	28781762	0	1	649,	0	-1.57E-07	0	7.1	-6.89	-9.25	0.873
A03	28783001	28785243	BraC03g055370	1	+	28783001	28785243	0	2	689,109,	0,2133	-4.07E-07	0	7.95	-9.96	-12.8	1.09
A03	28785342	28785923	BraC03g055370	1	+	28785342	28785923	0	2	149,151,	0,430	-1.25E-09	0	5	-3.91	-5.43	1.16
A03	28831086	28831231	BraC03g055450	1.00E-208	+	28831086	28831231	0	1	145,	0	-208	-205	1.98	-1.17	-1.66	0.686
A03	28874971	28875169	BraC03g055540	1	+	28874971	28875169	0	1	198,	0	-9.76E-08	0	4.54	-2.01	-2.82	1.66
A03	29129583	29129957	BraC03g055910	1.50E-05	+	29129583	29129957	0	2	214,28,	0,346	-4.82	-3.98	5.77	-4.33	-6.02	1.87
A03	29207017	29207617	BraC03g055990	2.50E-14	+	29207017	29207617	0	1	600,	0	-13.6	-12.1	4.77	-2.79	-3.89	1.09
A03	29753422	29753618	BraC03g056740	0.89	+	29753422	29753618	0	1	196,	0	-0.0497	0	2.8	-2.3	-3.21	-0.692
A03	30213981	30214127	BraC03g057470	1	+	30213981	30214127	0	1	146,	0	-4.66E-06	0	1.27	-1.25	-1.77	-0.644
A03	30305864	30306576	BraC03g057670	0.0078	+	30305864	30306576	0	2	197,95,	0,617	-2.11	-1.36	4.5	-1.26	-1.78	0.649
A03	30493654	30493804	BraC03g057870	1	+	30493654	30493804	0	1	150,	0	-6.24E-09	0	3.24	-2.94	-4.09	-1.77
A03	30563895	30564044	BraC03g058000	1	+	30563895	30564044	0	1	149,	0	-3.26E-10	0	1.45	-1.95	-2.73	-1.22
A03	31088183	31088699	BraC03g058850	2.00E-33	+	31088183	31088699	0	3	65,69,13,	0,355,503	-32.7	-30.4	2.56	-2.11	-2.95	-1.25
A03	31395614	31396352	BraC03g059410	2.50E-13	+	31395614	31396352	0	1	738,	0	-12.6	-11.2	7.13	-2.38	-3.32	0.587
A03	31461284	31461552	BraC03g059550	4.50E-09	+	31461284	31461552	0	2	22,125,	0,143	-8.35	-7.29	4.26	-1.24	-1.75	1.04
A03	31706649	31706869	BraC03g059900	7.60E-10	+	31706649	31706869	0	2	88,60,	0,160	-9.12	-8	2.16	-2.11	-2.95	1.69
A03	32217165	32217414	BraC03g060600	1.40E-09	+	32217165	32217414	0	1	249,	0	-8.84	-7.74	4.33	-1.9	-2.67	0.819
A03	32639485	32639985	BraC03g061250	0.031	+	32639485	32639985	0	3	70,237,30,	0,143,470	-1.51	-0.769	1.97	-2.08	-2.92	0.703
A03	32695536	32695980	BraC03g061330	1	+	32695536	32695980	0	3	112,75,8,	0,275,436	-1.87E-05	0	3.32	-1.82	-2.56	0.64
A03	33341188	33341417	BraC03g062360	2.90E-07	+	33341188	33341417	0	2	35,111,	0,118	-6.54	-5.61	1.65	-3.76	-5.23	1.91
A03	33375972	33376218	BraC03g062420	1	+	33375972	33376218	0	1	246,	0	-5.95E-05	0	5.79	-1.28	-1.8	-0.644
A03	33397026	33397174	BraC03g062460	1	+	33397026	33397174	0	1	148,	0	-6.35E-08	0	2.8	-1.73	-2.43	0.641
A03	33398530	33398725	BraC03g062470	7.90E-12	+	33398530	33398725	0	1	195,	0	-11.1	-9.78	1.66	-2.33	-3.25	0.761
A03	33399197	33399392	BraC03g062470	1.00E-05	+	33399197	33399392	0	1	195,	0	-4.98	-4.14	2.17	-1.2	-1.7	1.06
A03	33854710	33854990	BraC03g063250	1	+	33854710	33854990	0	2	148,51,	0,229	-2.10E-05	0	1.58	-1.4	-1.97	0.837
A03	34070194	34070745	BraC03g063610	0.00026	+	34070194	34070745	0	3	109,82,203,	0,189,348	-3.59	-2.8	4.42	-1.35	-1.89	0.615
A03	34216861	34217109	BraC03g063840	3.40E-10	+	34216861	34217109	0	1	248,	0	-9.47	-8.32	2.83	-2.59	-3.61	-0.78
A03	34225482	34226086	BraC03g063860	8.50E-08	+	34225482	34226086	0	2	99,151,	0,453	-7.07	-6.1	12.5	-3.34	-4.66	3.98
A03	34486051	34486201	BraC03g064250	1	+	34486051	34486201	0	1	150,	0	-7.10E-07	0	2.36	-1.68	-2.37	0.909
A03	35109893	35110042	BraC03g065060	0.99	+	35109893	35110042	0	1	149,	0	-0.00397	0	1.92	-1.26	-1.78	-0.776
A03	38186274	38186422	BraC03g067240	1.30E-19	+	38186274	38186422	0	1	148,	0	-18.9	-17.1	5.3	-1.38	-1.93	-0.589
A03	39381316	39381463	BraC03g068630	1	+	39381316	39381463	0	1	147,	0	-0.000901	0	1.59	-1.69	-2.38	1.3
A03	96971	97122	BraC03g000090	1	-	96971	97122	0	1	151,	0	-3.79E-11	0	1.33	-2.84	-3.96	0.845
A03	157640	157988	BraC03g000220	1.20E-10	-	157640	157988	0	1	348,	0	-9.92	-8.74	2.67	-2.96	-4.13	0.984
A03	631606	631753	BraC03g001260	1.40E-07	-	631606	631753	0	1	147,	0	-6.84	-5.89	3.93	-1.54	-2.16	1.42
A03	632092	632503	BraC03g001260	1.00E-06	-	632092	632503	0	2	238,55,	0,356	-6	-5.1	1.55	-2.07	-2.9	0.597
A03	834424	834762	BraC03g001670	1	-	834424	834762	0	1	338,	0	-0.000986	0	2.82	-1.42	-2	0.583
A03	943145	943392	BraC03g001890	0.017	-	943145	943392	0	1	247,	0	-1.78	-1.03	6.05	-1.34	-1.88	0.77
A03	1000615	1002024	BraC03g001990	2.20E-09	-	1000615	1002024	0	7	194,69,106,56,60,85,13,	0,275,435,637,836,1003,1396	-8.65	-7.57	8.46	-1.88	-2.64	0.66
A03	1101451	1101600	BraC03g002230	8.70E-07	-	1101451	1101600	0	1	149,	0	-6.06	-5.15	2.11	-2.45	-3.43	1.22
A03	1370717	1371012	BraC03g002870	1	-	1370717	1371012	0	3	64,81,5,	0,135,290	-0.00147	0	4.62	-1.79	-2.51	3.39
A03	1720641	1721022	BraC03g003510	1.30E-07	-	1720641	1721022	0	2	266,28,	0,353	-6.87	-5.92	7.06	-1.66	-2.34	-0.625
A03	1814410	1814556	BraC03g003770	1	-	1814410	1814556	0	1	146,	0	-1.91E-09	0	3	-1.17	-1.65	-0.724
A03	1885673	1885824	BraC03g003940	0.97	-	1885673	1885824	0	1	151,	0	-0.0145	0	2.82	-3.32	-4.63	0.663
A03	1934659	1934912	BraC03g004040	0.86	-	1934659	1934912	0	2	64,85,	0,168	-0.0643	0	2.4	-1.73	-2.43	-1.04
A03	2148641	2149025	BraC03g004540	0.95	-	2148641	2149025	0	2	103,43,	0,341	-0.0206	0	4.12	-1.29	-1.81	-0.845
A03	2214021	2214286	BraC03g004660	1.50E-10	-	2214021	2214286	0	2	135,56,	0,209	-9.82	-8.65	2.29	-1.74	-2.44	1.11
A03	2252399	2252834	BraC03g004750	2.50E-11	-	2252399	2252834	0	1	435,	0	-10.6	-9.37	7	-1.57	-2.21	0.606
A03	2514011	2514157	BraC03g005220	2.10E-07	-	2514011	2514157	0	1	146,	0	-6.67	-5.73	2.33	-1.76	-2.47	1.47
A03	2688000	2688334	BraC03g005630	1.20E-05	-	2688000	2688334	0	2	138,104,	0,230	-4.92	-4.07	2.64	-3.81	-5.3	0.973
A03	3122240	3122487	BraC03g006590	2.60E-09	-	3122240	3122487	0	1	247,	0	-8.58	-7.5	3.09	-3.01	-4.21	1.6
A03	3360883	3361183	BraC03g007150	0.039	-	3360883	3361183	0	1	300,	0	-1.41	-0.666	2.68	-10.6	-13.5	3.86
A03	3602447	3602640	BraC03g007660	1	-	3602447	3602640	0	1	193,	0	-5.64E-07	0	2.48	-2.28	-3.19	-0.912
A03	4043525	4043672	BraC03g008680	1	-	4043525	4043672	0	1	147,	0	-3.43E-06	0	3.2	-1.06	-1.5	-0.862
A03	4212791	4212942	BraC03g008940	7.90E-14	-	4212791	4212942	0	1	151,	0	-13.1	-11.6	5.43	-1.84	-2.59	1.37
A03	4734279	4734606	BraC03g010050	0.00033	-	4734279	4734606	0	2	38,194,	0,133	-3.48	-2.69	2.53	-1.6	-2.25	0.65
A03	4903736	4904067	BraC03g010440	7.90E-08	-	4903736	4904067	0	2	130,114,	0,217	-7.1	-6.13	2.07	-1.21	-1.71	-0.593
A03	4935373	4935672	BraC03g010490	1.70E-09	-	4935373	4935672	0	1	299,	0	-8.76	-7.67	7.67	-2.85	-3.97	-0.965
A03	5007318	5007802	BraC03g010660	9.30E-08	-	5007318	5007802	0	4	10,58,71,62,	0,105,241,422	-7.03	-6.06	1.85	-2.01	-2.81	0.605
A03	5011271	5011421	BraC03g010660	1.20E-07	-	5011271	5011421	0	1	150,	0	-6.91	-5.96	1.8	-3.88	-5.38	1.19
A03	5100893	5101468	BraC03g010820	1	-	5100893	5101468	0	2	447,45,	0,530	-1.46E-05	0	4.16	-12.9	-16	2.68
A03	5242662	5242808	BraC03g011170	3.50E-06	-	5242662	5242808	0	1	146,	0	-5.46	-4.59	2.14	-1.05	-1.48	0.773
A03	5630349	5630597	BraC03g012140	0.04	-	5630349	5630597	0	1	248,	0	-1.4	-0.663	3.03	-2.56	-3.58	0.807
A03	5669580	5670379	BraC03g012260	2.10E-05	-	5669580	5670379	0	2	147,453,	0,346	-4.67	-3.84	4	-7.13	-9.53	1.46
A03	5897130	5897279	BraC03g012810	4.20E-07	-	5897130	5897279	0	1	149,	0	-6.38	-5.45	1.39	-3.96	-5.51	0.899
A03	6299729	6300029	BraC03g013160	2.00E-12	-	6299729	6300029	0	2	185,15,	0,285	-11.7	-10.3	7.19	-1.07	-1.51	0.641
A03	6306186	6306435	BraC03g013180	0.00074	-	6306186	6306435	0	1	249,	0	-3.13	-2.35	2.77	-2.12	-2.96	1.11
A03	6427039	6428132	BraC03g013380	3.90E-07	-	6427039	6428132	0	2	98,50,	0,1043	-6.41	-5.49	1.78	-1	-1.43	-0.607
A03	6441829	6441979	BraC03g013410	0.0023	-	6441829	6441979	0	1	150,	0	-2.63	-1.86	4.01	-1.12	-1.59	1.11
A03	6480677	6480826	BraC03g013500	6.20E-06	-	6480677	6480826	0	1	149,	0	-5.21	-4.35	1.9	-1.85	-2.6	0.945
A03	6573328	6573476	BraC03g013700	1	-	6573328	6573476	0	1	148,	0	-1.04E-05	0	3	-2.18	-3.05	-1.31
A03	6787210	6787358	BraC03g014130	1	-	6787210	6787358	0	1	148,	0	-0.000472	0	1.24	-1.3	-1.83	0.649
A03	7121043	7121188	BraC03g014760	0.89	-	7121043	7121188	0	1	145,	0	-0.0484	0	1.89	-1.8	-2.53	0.936
A03	7192582	7192777	BraC03g014900	0.9	-	7192582	7192777	0	1	195,	0	-0.0439	0	3.4	-0.948	-1.35	-0.717
A03	7199477	7199673	BraC03g014930	3.70E-08	-	7199477	7199673	0	1	196,	0	-7.43	-6.44	2.61	-2.45	-3.42	1.18
A03	7551521	7551770	BraC03g015640	4.00E-10	-	7551521	7551770	0	1	249,	0	-9.4	-8.26	3.18	-1.96	-2.75	0.826
A03	7670121	7670515	BraC03g015900	5.00E-14	-	7670121	7670515	0	1	394,	0	-13.3	-11.8	4.5	-1.91	-2.67	0.84
A03	7809769	7810594	BraC03g016130	2.20E-05	-	7809769	7810594	0	3	51,65,33,	0,297,792	-4.65	-3.82	1.62	-2.3	-3.22	0.777
A03	8012328	8012599	BraC03g016490	3.40E-10	-	8012328	8012599	0	2	198,3,	0,268	-9.47	-8.33	3.6	-2.2	-3.07	0.882
A03	8020988	8021328	BraC03g016510	1	-	8020988	8021328	0	1	340,	0	-2.40E-05	0	2.9	-2.75	-3.83	0.877
A03	8119196	8119347	BraC03g016670	1.00E-18	-	8119196	8119347	0	1	151,	0	-18	-16.3	1.94	-2.15	-3.01	0.626
A03	8444616	8444866	BraC03g017290	8.90E-06	-	8444616	8444866	0	1	250,	0	-5.05	-4.2	2.42	-1.99	-2.79	0.668
A03	8500504	8500654	BraC03g017400	3.20E-10	-	8500504	8500654	0	1	150,	0	-9.49	-8.34	2.71	-1.53	-2.15	0.987
A03	8565605	8566149	BraC03g017490	1.90E-06	-	8565605	8566149	0	1	544,	0	-5.71	-4.83	3.22	-2.81	-3.92	-0.596
A03	8625883	8626133	BraC03g017630	1	-	8625883	8626133	0	1	250,	0	-1.77E-11	0	2	-3.6	-5.01	1.18
A03	8964015	8964215	BraC03g018290	0.0032	-	8964015	8964215	0	1	200,	0	-2.49	-1.72	1.95	-2.38	-3.32	0.924
A03	9035886	9036036	BraC03g018430	1	-	9035886	9036036	0	1	150,	0	-8.02E-08	0	3.81	-0.934	-1.33	-0.593
A03	9270307	9270455	BraC03g018830	1	-	9270307	9270455	0	1	148,	0	-2.85E-06	0	3.63	-1.23	-1.74	0.756
A03	9327510	9327708	BraC03g018970	0.062	-	9327510	9327708	0	1	198,	0	-1.21	-0.468	3.5	-3.33	-4.65	0.738
A03	9367369	9367520	BraC03g019060	0.37	-	9367369	9367520	0	1	151,	0	-0.43	0	2.74	-2.68	-3.73	0.758
A03	9593846	9593992	BraC03g019440	0.027	-	9593846	9593992	0	1	146,	0	-1.57	-0.829	2.5	-2.41	-3.36	1.01
A03	9713879	9714017	BraC03g019650	1	-	9713879	9714017	0	1	138,	0	-2.17E-08	0	1.31	-2.45	-3.43	-0.662
A03	9736520	9736717	BraC03g019700	1.00E-05	-	9736520	9736717	0	1	197,	0	-4.99	-4.15	1.64	-4.65	-6.46	1.94
A03	10150524	10150908	BraC03g020330	1	-	10150524	10150908	0	1	384,	0	-8.76E-05	0	2.96	-2.9	-4.04	-0.853
A03	10238945	10239246	BraC03g020550	1	-	10238945	10239246	0	1	301,	0	-6.19E-06	0	2.18	-1.98	-2.77	-0.837
A03	10269592	10269791	BraC03g020610	0.016	-	10269592	10269791	0	1	199,	0	-1.79	-1.04	2.03	-3.47	-4.84	1.35
A03	10290403	10290646	BraC03g020680	0.003	-	10290403	10290646	0	1	243,	0	-2.52	-1.76	10.3	-0.96	-1.36	1.05
A03	10555979	10559491	BraC03g021150	1.00E-09	-	10555979	10559491	0	3	104,69,70,	0,3239,3442	-8.99	-7.88	2.05	-1.7	-2.39	0.617
A03	10944013	10944266	BraC03g021940	1	-	10944013	10944266	0	2	78,116,	0,137	-2.32E-07	0	1.78	-1.33	-1.87	0.742
A03	11196929	11197277	BraC03g022440	1	-	11196929	11197277	0	1	348,	0	-3.61E-07	0	2.35	-1.83	-2.57	0.602
A03	11213718	11213918	BraC03g022470	7.90E-12	-	11213718	11213918	0	1	200,	0	-11.1	-9.84	4.4	-0.95	-1.35	1.1
A03	11354440	11354688	BraC03g022710	3.20E-16	-	11354440	11354688	0	1	248,	0	-15.5	-13.9	5.24	-1.58	-2.22	0.922
A03	11873518	11873669	BraC03g023710	0.99	-	11873518	11873669	0	1	151,	0	-0.00527	0	5	-1.24	-1.75	0.984
A03	12117934	12118193	BraC03g024250	1	-	12117934	12118193	0	2	146,2,	0,257	-3.05E-08	0	1.31	-2.38	-3.33	1.3
A03	12427644	12427791	BraC03g024930	1	-	12427644	12427791	0	1	147,	0	-9.26E-07	0	4.5	-1.55	-2.18	-0.815
A03	12452634	12452829	BraC03g024990	0.0062	-	12452634	12452829	0	1	195,	0	-2.21	-1.45	2.11	-2.39	-3.33	1.18
A03	12486721	12486962	BraC03g025050	2.00E-10	-	12486721	12486962	0	2	44,102,	0,139	-9.69	-8.53	3.03	-2.53	-3.52	1.18
A03	12556030	12556795	BraC03g025170	2.10E-10	-	12556030	12556795	0	3	207,156,258,	0,272,507	-9.68	-8.51	3.31	-6.44	-8.69	0.616
A03	12960204	12960405	BraC03g025900	2.00E-06	-	12960204	12960405	0	1	201,	0	-5.7	-4.82	1.38	-1.99	-2.79	1.03
A03	13173622	13173820	BraC03g026330	0.99	-	13173622	13173820	0	1	198,	0	-0.00508	0	2.16	-2.57	-3.58	0.637
A03	13180856	13181153	BraC03g026340	0.00044	-	13180856	13181153	0	1	297,	0	-3.36	-2.58	2.71	-6.37	-8.6	2.12
A03	13439576	13439773	BraC03g026790	5.20E-09	-	13439576	13439773	0	1	197,	0	-8.28	-7.23	3.91	-2.26	-3.16	1.35
A03	13440356	13440681	BraC03g026790	4.40E-10	-	13440356	13440681	0	2	139,107,	0,218	-9.36	-8.22	2.45	-6.08	-8.26	2.84
A03	13492969	13493639	BraC03g026850	3.20E-06	-	13492969	13493639	0	2	119,78,	0,592	-5.49	-4.62	3.35	-1.23	-1.73	0.649
A03	13539624	13539958	BraC03g026960	1	-	13539624	13539958	0	2	238,11,	0,323	-2.74E-06	0	6.57	-1.23	-1.74	0.654
A03	13731972	13732121	BraC03g027390	0.00071	-	13731972	13732121	0	1	149,	0	-3.15	-2.37	3.7	-1.58	-2.23	1.09
A03	13794555	13794837	BraC03g027510	0.0046	-	13794555	13794837	0	2	96,102,	0,180	-2.34	-1.58	2.55	-1.27	-1.79	0.683
A03	14009334	14009485	BraC03g027940	1	-	14009334	14009485	0	1	151,	0	-9.84E-08	0	1.93	-2.1	-2.94	0.889
A03	14009733	14010395	BraC03g027940	1	-	14009733	14010395	0	2	541,10,	0,652	-1.38E-05	0	1.66	-3.04	-4.24	0.718
A03	14235227	14235377	BraC03g028320	0.0023	-	14235227	14235377	0	1	150,	0	-2.63	-1.86	3.63	-3.62	-5.03	2.39
A03	14271006	14277475	BraC03g028430	4.00E-67	-	14271006	14277475	0	2	275,924,	0,5545	-66.4	-63.5	5.3	-8.59	-11.3	-0.75
A03	15188256	15188406	BraC03g029880	1	-	15188256	15188406	0	1	150,	0	-6.64E-09	0	2.3	-1.49	-2.09	-1.11
A03	15441124	15441323	BraC03g030370	1	-	15441124	15441323	0	1	199,	0	-9.16E-05	0	3.56	-1.33	-1.87	0.88
A03	15583618	15583917	BraC03g030680	1	-	15583618	15583917	0	1	299,	0	-1.21E-06	0	2.13	-1.73	-2.44	0.637
A03	15920622	15920858	BraC03g031500	1.70E-09	-	15920622	15920858	0	2	120,27,	0,209	-8.77	-7.68	2.01	-1.8	-2.52	0.594
A03	15947708	15947856	BraC03g031610	0.95	-	15947708	15947856	0	1	148,	0	-0.0226	0	2.83	-1.46	-2.05	1.28
A03	16262091	16262377	BraC03g032230	7.90E-13	-	16262091	16262377	0	1	286,	0	-12.1	-10.8	5.39	-1.78	-2.51	1.43
A03	16340686	16340929	BraC03g032410	4.90E-09	-	16340686	16340929	0	1	243,	0	-8.31	-7.25	7.07	-1.36	-1.91	0.903
A03	16603665	16604097	BraC03g032970	0.0023	-	16603665	16604097	0	2	122,277,	0,155	-2.64	-1.87	3.33	-2.14	-2.99	0.79
A03	16703378	16703529	BraC03g033130	3.50E-08	-	16703378	16703529	0	1	151,	0	-7.45	-6.46	2.78	-1.36	-1.9	0.697
A03	16757579	16757829	BraC03g033270	1	-	16757579	16757829	0	1	250,	0	-4.69E-06	0	2.88	-4.23	-5.88	-1.54
A03	17064097	17064490	BraC03g033860	2.50E-06	-	17064097	17064490	0	1	393,	0	-5.61	-4.73	10.9	-1.57	-2.21	1.08
A03	17163624	17164259	BraC03g034150	1	-	17163624	17164259	0	3	127,115,209,	0,203,426	-4.46E-07	0	2.85	-9.21	-11.9	1.54
A03	17208462	17208822	BraC03g034200	1	-	17208462	17208822	0	3	69,77,4,	0,157,356	-6.87E-09	0	3.55	-1.13	-1.6	0.851
A03	17292475	17292675	BraC03g034380	2.60E-06	-	17292475	17292675	0	1	200,	0	-5.59	-4.71	4.05	-2.37	-3.3	1.47
A03	17330781	17331076	BraC03g034480	2.20E-08	-	17330781	17331076	0	2	4,197,	0,98	-7.66	-6.66	2.93	-2.12	-2.97	0.824
A03	17448215	17448361	BraC03g034730	0.001	-	17448215	17448361	0	1	146,	0	-2.98	-1.83	2.81	-0.923	-1.31	-1.03
A03	17602557	17603153	BraC03g035090	0.00023	-	17602557	17603153	0	3	80,152,106,	0,158,490	-3.64	-2.85	1.86	-3.93	-5.46	0.708
A03	17900083	17900364	BraC03g035730	1	-	17900083	17900364	0	2	182,15,	0,266	-1.34E-08	0	12.1	-2.49	-3.48	-0.671
A03	18446354	18446504	BraC03g036810	0.00017	-	18446354	18446504	0	1	150,	0	-3.76	-2.96	2.88	-1.7	-2.39	1.01
A03	18477779	18478026	BraC03g036880	7.90E-05	-	18477779	18478026	0	1	247,	0	-4.1	-3.29	2.61	-1.55	-2.17	2.07
A03	18482387	18482685	BraC03g036900	2.50E-06	-	18482387	18482685	0	1	298,	0	-5.6	-4.72	2.16	-2.19	-3.06	1.05
A03	18484295	18484444	BraC03g036900	2.80E-06	-	18484295	18484444	0	1	149,	0	-5.55	-4.68	1.75	-1.35	-1.9	0.669
A03	18657763	18657914	BraC03g037250	1	-	18657763	18657914	0	1	151,	0	-5.90E-08	0	6.29	-1.58	-2.23	-1.08
A03	19003701	19004004	BraC03g037890	2.60E-07	-	19003701	19004004	0	2	134,65,	0,238	-6.58	-5.65	4.17	-0.98	-1.39	-0.709
A03	19662884	19663102	BraC03g039190	0.0015	-	19662884	19663102	0	2	135,10,	0,208	-2.81	-2.05	4.26	-1.13	-1.6	-0.862
A03	19757011	19757159	BraC03g039310	1	-	19757011	19757159	0	1	148,	0	-5.52E-06	0	2.65	-1.33	-1.86	-0.736
A03	20200899	20201175	BraC03g040270	1	-	20200899	20201175	0	2	95,106,	0,170	-9.33E-11	0	2.44	-1.16	-1.64	1.3
A03	20209355	20209603	BraC03g040290	0.00059	-	20209355	20209603	0	1	248,	0	-3.23	-2.45	5.46	-1.07	-1.51	-0.673
A03	21410423	21410573	BraC03g042400	1	-	21410423	21410573	0	1	150,	0	-2.58E-06	0	8.25	-1.03	-1.46	-0.65
A03	21875659	21876018	BraC03g043150	1	-	21875659	21876018	0	3	63,72,64,	0,135,295	-3.84E-09	0	2.01	-3.13	-4.38	1.51
A03	22059833	22060031	BraC03g043550	0.74	-	22059833	22060031	0	1	198,	0	-0.132	0	6.38	-1.15	-1.63	-1.03
A03	22564135	22564284	BraC03g044480	0.55	-	22564135	22564284	0	1	149,	0	-0.261	0	2.06	-1.94	-2.72	0.694
A03	22957388	22957538	BraC03g045110	0.98	-	22957388	22957538	0	1	150,	0	-0.00689	0	1.32	-5.23	-7.22	2.9
A03	23248142	23248818	BraC03g045590	3.20E-06	-	23248142	23248818	0	3	247,66,32,	0,499,644	-5.5	-4.63	2.38	-4.33	-6.01	0.863
A03	23277180	23277508	BraC03g045630	1	-	23277180	23277508	0	2	171,74,	0,254	-4.36E-05	0	4.38	-0.921	-1.31	0.682
A03	23344626	23344773	BraC03g045710	0.93	-	23344626	23344773	0	1	147,	0	-0.0306	0	1.44	-3.03	-4.23	1.96
A03	23350648	23351084	BraC03g045730	1	-	23350648	23351084	0	3	26,137,86,	0,121,350	-1.29E-08	0	1.26	-2.12	-2.96	0.593
A03	23739445	23740158	BraC03g046470	1	-	23739445	23740158	0	2	325,271,	0,442	-2.55E-07	0	2.86	-6.03	-8.2	-0.685
A03	23881034	23881366	BraC03g046700	0.0012	-	23881034	23881366	0	3	26,67,49,	0,131,283	-2.92	-2.15	1.73	-1.45	-2.04	1.52
A03	24557614	24558065	BraC03g048020	5.00E-11	-	24557614	24558065	0	1	451,	0	-10.3	-9.06	2.54	-2.58	-3.6	1.01
A03	24649918	24650509	BraC03g048270	0.068	-	24649918	24650509	0	3	204,20,74,	0,426,517	-1.17	-0.432	2.29	-1.92	-2.7	0.92
A03	24812417	24812996	BraC03g048610	1	-	24812417	24812996	0	2	77,423,	0,156	-3.32E-09	0	4.09	-10.6	-13.6	2.27
A03	24911996	24912291	BraC03g048840	7.20E-07	-	24911996	24912291	0	1	295,	0	-6.14	-5.23	1.45	-2.93	-4.08	1.85
A03	25114100	25114299	BraC03g049230	3.20E-09	-	25114100	25114299	0	1	199,	0	-8.49	-7.42	2.33	-1.7	-2.39	0.925
A03	25411490	25411686	BraC03g049730	3.70E-09	-	25411490	25411686	0	1	196,	0	-8.43	-7.36	1.58	-2.04	-2.86	-0.624
A03	25440005	25440152	BraC03g049780	1.10E-05	-	25440005	25440152	0	1	147,	0	-4.95	-4.1	2.13	-1.1	-1.56	1.3
A03	25581259	25581406	BraC03g050000	1	-	25581259	25581406	0	1	147,	0	-5.28E-13	0	3.7	-1.51	-2.12	0.821
A03	25669120	25670466	BraC03g050150	1.60E-13	-	25669120	25670466	0	3	12,233,3,	0,1022,1343	-12.8	-11.4	1.78	-2.83	-3.95	0.913
A03	26009419	26009835	BraC03g050720	1	-	26009419	26009835	0	2	131,161,	0,255	-5.39E-11	0	3.71	-6.53	-8.8	2.87
A03	26462708	26463133	BraC03g051470	0.00025	-	26462708	26463133	0	2	248,50,	0,375	-3.6	-2.81	5.17	-1.16	-1.65	1.02
A03	26463776	26463926	BraC03g051470	0.011	-	26463776	26463926	0	1	150,	0	-1.97	-1.22	1.65	-1.04	-1.47	0.975
A03	26664774	26665115	BraC03g051830	1.10E-10	-	26664774	26665115	0	2	10,237,	0,104	-9.94	-8.76	2.8	-2.44	-3.41	0.991
A03	27527233	27527429	BraC03g053140	1	-	27527233	27527429	0	1	196,	0	-6.01E-10	0	1.6	-1.43	-2.01	-0.811
A03	27680437	27680714	BraC03g053370	0.99	-	27680437	27680714	0	2	141,58,	0,219	-0.00222	0	3.35	-1.34	-1.88	0.628
A03	27849884	27850034	BraC03g053670	0.99	-	27849884	27850034	0	1	150,	0	-0.00486	0	2.11	-3.2	-4.47	0.601
A03	28324276	28324421	BraC03g054520	1	-	28324276	28324421	0	1	145,	0	-2.44E-10	0	1.87	-2.11	-2.96	1.48
A03	28640114	28640395	BraC03g055040	3.00E-07	-	28640114	28640395	0	2	128,23,	0,258	-6.53	-5.6	1.89	-0.946	-1.34	0.675
A03	28939770	28940272	BraC03g055660	6.20E-07	-	28939770	28940272	0	4	25,107,95,21,	0,96,292,481	-6.21	-5.3	2	-1.2	-1.7	0.78
A03	29343525	29344072	BraC03g056160	3.90E-07	-	29343525	29344072	0	3	99,63,187,	0,176,360	-6.41	-5.49	7.75	-3.07	-4.28	-3.14
A03	29548055	29548571	BraC03g056540	1	-	29548055	29548571	0	2	173,106,	0,410	-0.000289	0	5.4	-4.04	-5.62	1.13
A03	29687396	29687546	BraC03g056660	2.90E-06	-	29687396	29687546	0	1	150,	0	-5.54	-4.67	6.59	-1.41	-1.98	-0.747
A03	30301565	30301705	BraC03g057650	1	-	30301565	30301705	0	1	140,	0	-3.46E-08	0	2.55	-0.932	-1.33	1.01
A03	30640409	30640608	BraC03g058130	1	-	30640409	30640608	0	1	199,	0	-0.00191	0	3.4	-2.13	-2.98	0.975
A03	30828108	30828408	BraC03g058480	0.99	-	30828108	30828408	0	1	300,	0	-0.00292	0	4.67	-3.33	-4.65	1.01
A03	31056362	31056695	BraC03g058810	1	-	31056362	31056695	0	2	28,219,	0,114	-5.34E-09	0	7.03	-6.84	-9.18	2.09
A03	31056890	31057228	BraC03g058810	1	-	31056890	31057228	0	3	15,102,81,	0,80,257	-6.83E-11	0	2.89	-5.15	-7.13	2.47
A03	31057423	31058419	BraC03g058810	1	-	31057423	31058419	0	5	28,64,212,122,66,	0,99,281,572,930	-2.40E-10	0	6.06	-12.9	-16	1.07
A03	31132311	31132461	BraC03g058950	0.0033	-	31132311	31132461	0	1	150,	0	-2.48	-1.72	2.13	-2.06	-2.89	1.14
A03	32712720	32713361	BraC03g061350	3.30E-09	-	32712720	32713361	0	1	641,	0	-8.48	-7.41	4.35	-0.988	-1.4	-0.697
A03	32745186	32745407	BraC03g061400	1	-	32745186	32745407	0	2	68,79,	0,142	-9.90E-08	0	1.78	-1.45	-2.04	0.639
A03	32906552	32906774	BraC03g061640	0.04	-	32906552	32906774	0	2	52,97,	0,125	-1.4	-0.659	2.81	-3.05	-4.26	1.12
A03	33012741	33013268	BraC03g061810	3.00E-08	-	33012741	33013268	0	2	192,151,	0,376	-7.53	-6.54	2.74	-1.38	-1.93	0.606
A03	33078635	33078833	BraC03g061900	0.00037	-	33078635	33078833	0	1	198,	0	-3.43	-2.64	4.83	-1.96	-2.74	1.66
A03	33205165	33205356	BraC03g062090	1	-	33205165	33205356	0	1	191,	0	-6.20E-07	0	1.71	-1.61	-2.26	-0.725
A03	33592873	33593118	BraC03g062830	2.50E-37	-	33592873	33593118	0	1	245,	0	-36.6	-34.2	2.1	-2.99	-4.18	0.919
A03	34768557	34769095	BraC03g064610	0.52	-	34768557	34769095	0	3	284,68,37,	0,358,501	-0.285	0	4.62	-3.56	-4.95	-0.724
A03	37030304	37030626	BraC03g066340	1	-	37030304	37030626	0	2	171,77,	0,245	-0.000132	0	4	-2.99	-4.17	0.843
A03	37217933	37218084	BraC03g066460	5.00E-17	-	37217933	37218084	0	1	151,	0	-16.3	-14.7	5.21	-0.962	-1.37	0.73
A03	40017222	40017416	BraC03g069230	4.60E-08	-	40017222	40017416	0	1	194,	0	-7.34	-6.35	9.13	-0.952	-1.35	0.623
A04	33979	34319	BraC04g000080	1	+	33979	34319	0	3	29,55,66,	0,116,274	-5.25E-06	0	1.6	-4.85	-6.71	1.31
A04	377712	377862	BraC04g000720	1	+	377712	377862	0	1	150,	0	-2.29E-09	0	1.6	-1.54	-2.16	0.881
A04	1150463	1150663	BraC04g002080	1	+	1150463	1150663	0	1	200,	0	-1.46E-09	0	1.86	-1.17	-1.65	0.965
A04	1150761	1150999	BraC04g002080	1	+	1150761	1150999	0	2	35,116,	0,122	-0.00191	0	2.25	-2.11	-2.95	0.866
A04	1468699	1468847	BraC04g002550	2.70E-08	+	1468699	1468847	0	1	148,	0	-7.57	-6.57	5.44	-1.2	-1.69	-1.14
A04	2097719	2098034	BraC04g003560	2.50E-18	+	2097719	2098034	0	1	315,	0	-17.6	-15.8	4.78	-5.42	-7.47	0.665
A04	2656703	2656847	BraC04g004260	1	+	2656703	2656847	0	1	144,	0	-1.75E-12	0	1.97	-1.33	-1.87	0.827
A04	2917195	2917749	BraC04g004650	0.012	+	2917195	2917749	0	4	10,80,152,4,	0,84,267,550	-1.93	-1.18	1.94	-3.9	-5.41	0.973
A04	3719345	3719594	BraC04g005670	1	+	3719345	3719594	0	1	249,	0	-3.26E-07	0	6.55	-3.37	-4.7	-0.898
A04	3790988	3791372	BraC04g005780	7.10E-08	+	3790988	3791372	0	2	86,215,	0,169	-7.15	-6.18	3.83	-0.953	-1.35	1.22
A04	4048002	4048571	BraC04g006070	4.00E-18	+	4048002	4048571	0	2	36,460,	0,109	-17.4	-15.7	6.55	-1.21	-1.7	0.801
A04	4518584	4519015	BraC04g006770	1	+	4518584	4519015	0	2	266,80,	0,351	-4.52E-05	0	3.67	-6.08	-8.26	2
A04	5303777	5304709	BraC04g007620	1	+	5303777	5304709	0	1	932,	0	-0.000303	0	3.53	-3.82	-5.31	0.622
A04	5413506	5413792	BraC04g007780	6.80E-05	+	5413506	5413792	0	2	17,183,	0,103	-4.17	-3.36	4.48	-2.03	-2.85	0.963
A04	5694194	5694521	BraC04g008130	0.0083	+	5694194	5694521	0	2	46,193,	0,134	-2.08	-1.32	2.87	-1.4	-1.97	1.3
A04	5986685	5986834	BraC04g008460	2.80E-05	+	5986685	5986834	0	1	149,	0	-4.56	-3.73	4.36	-2.16	-3.03	1.16
A04	6384871	6385071	BraC04g008880	6.30E-14	+	6384871	6385071	0	1	200,	0	-13.2	-11.7	6	-1.15	-1.62	1.04
A04	6437387	6437612	BraC04g008960	2.00E-17	+	6437387	6437612	0	2	19,125,	0,100	-16.7	-15	1.87	-1.69	-2.37	0.655
A04	6593198	6593397	BraC04g009210	0.83	+	6593198	6593397	0	1	199,	0	-0.0794	0	6.65	-0.966	-1.37	0.653
A04	6676451	6677277	BraC04g009340	2.80E-06	+	6676451	6677277	0	3	73,40,479,	0,183,347	-5.56	-4.68	7.56	-2.16	-3.02	1.12
A04	6811716	6811917	BraC04g009490	3.00E-07	+	6811716	6811917	0	1	201,	0	-6.53	-5.6	1.4	-6.1	-8.29	1.5
A04	9369272	9369622	BraC04g011830	3.40E-06	+	9369272	9369622	0	1	350,	0	-5.47	-4.6	5.59	-1.82	-2.55	0.718
A04	9500514	9500664	BraC04g011960	2.30E-05	+	9500514	9500664	0	1	150,	0	-4.64	-3.81	2.04	-0.981	-1.39	-0.716
A04	9831069	9831672	BraC04g012490	2.00E-23	+	9831069	9831672	0	4	1,125,58,111,	0,105,325,492	-22.7	-20.7	2.37	-1.34	-1.89	0.717
A04	10208506	10209291	BraC04g013000	1	+	10208506	10209291	0	2	12,281,	0,504	-3.51E-11	0	3.37	-2.73	-3.8	-0.933
A04	10667099	10667247	BraC04g013630	0.2	+	10667099	10667247	0	1	148,	0	-0.706	0	3.6	-1.4	-1.96	1.13
A04	11110683	11111358	BraC04g014230	1	+	11110683	11111358	0	2	14,186,	0,489	-4.54E-05	0	2.34	-1.01	-1.43	0.776
A04	11334373	11334524	BraC04g014540	1.90E-06	+	11334373	11334524	0	1	151,	0	-5.73	-4.85	1.6	-1.54	-2.17	-0.949
A04	11732256	11732501	BraC04g015170	3.00E-09	+	11732256	11732501	0	1	245,	0	-8.53	-7.46	3	-0.989	-1.4	0.898
A04	11953285	11953529	BraC04g015470	3.20E-06	+	11953285	11953529	0	1	244,	0	-5.49	-4.62	3.51	-0.927	-1.32	0.681
A04	12778266	12778466	BraC04g016620	2.50E-11	+	12778266	12778466	0	1	200,	0	-10.6	-9.41	2.04	-1.28	-1.81	0.665
A04	13052309	13052504	BraC04g017030	1	+	13052309	13052504	0	1	195,	0	-4.26E-07	0	1.65	-2	-2.81	-0.776
A04	13086387	13086531	BraC04g017080	4.50E-06	+	13086387	13086531	0	1	144,	0	-5.35	-4.49	3.89	-1.96	-2.75	1.05
A04	13579977	13580127	BraC04g017820	1	+	13579977	13580127	0	1	150,	0	-0.000481	0	4.71	-1.25	-1.76	-0.77
A04	15202704	15202848	BraC04g020080	5.00E-06	+	15202704	15202848	0	1	144,	0	-5.3	-4.44	4.94	-1.05	-1.49	-0.617
A04	16015556	16016337	BraC04g021340	2.50E-07	+	16015556	16016337	0	1	781,	0	-6.6	-5.66	5.73	-3.35	-4.67	0.878
A04	16182095	16182241	BraC04g021610	1	+	16182095	16182241	0	1	146,	0	-2.34E-06	0	2.08	-1.62	-2.27	0.868
A04	16210398	16210645	BraC04g021650	1	+	16210398	16210645	0	1	247,	0	-5.34E-08	0	1.83	-2.6	-3.63	-0.845
A04	16210791	16211038	BraC04g021650	1	+	16210791	16211038	0	1	247,	0	-3.21E-07	0	3.43	-1.54	-2.17	1.13
A04	16597096	16597294	BraC04g022310	3.80E-07	+	16597096	16597294	0	1	198,	0	-6.42	-5.49	1.39	-0.941	-1.34	0.641
A04	16823192	16823342	BraC04g022580	5.50E-05	+	16823192	16823342	0	1	150,	0	-4.26	-3.44	2.08	-2.9	-4.05	1.19
A04	16838547	16839103	BraC04g022610	2.50E-17	+	16838547	16839103	0	2	105,376,	0,180	-16.6	-14.9	6.42	-2.15	-3.01	0.893
A04	17046551	17046750	BraC04g022880	1	+	17046551	17046750	0	1	199,	0	-8.62E-06	0	7.72	-1.2	-1.7	0.699
A04	17264782	17265069	BraC04g023150	3.20E-08	+	17264782	17265069	0	2	88,62,	0,225	-7.5	-6.51	2.16	-1.68	-2.36	0.683
A04	17827474	17827770	BraC04g024030	1	+	17827474	17827770	0	1	296,	0	-3.42E-05	0	1.73	-2.42	-3.37	1
A04	18418707	18418994	BraC04g025050	1.00E-06	+	18418707	18418994	0	2	175,25,	0,262	-6	-5.1	1.74	-1.04	-1.48	0.591
A04	18440984	18441185	BraC04g025080	7.90E-13	+	18440984	18441185	0	1	201,	0	-12.1	-10.3	1.37	-1.28	-1.8	0.824
A04	18492610	18492808	BraC04g025160	2.40E-05	+	18492610	18492808	0	1	198,	0	-4.62	-3.79	1.82	-1.41	-1.99	0.678
A04	18527619	18528026	BraC04g025220	1	+	18527619	18528026	0	3	20,69,58,	0,199,349	-4.80E-08	0	2.38	-1.78	-2.5	-0.639
A04	18684521	18684751	BraC04g025450	1	+	18684521	18684751	0	2	78,71,	0,159	-1.61E-08	0	1.19	-5.43	-7.48	1.53
A04	18726920	18727150	BraC04g025500	1	+	18726920	18727150	0	1	230,	0	-1.79E-06	0	3.15	-2.93	-4.08	0.759
A04	18731890	18732137	BraC04g025510	2.50E-05	+	18731890	18732137	0	1	247,	0	-4.6	-3.77	1.65	-0.921	-1.31	0.991
A04	18772231	18772608	BraC04g025560	1	+	18772231	18772608	0	2	50,239,	0,138	-1.56E-06	0	3.33	-2.48	-3.47	0.944
A04	18972912	18973109	BraC04g025920	6.60E-09	+	18972912	18973109	0	1	197,	0	-8.18	-7.14	2.22	-1.01	-1.43	-0.757
A04	19314624	19315689	BraC04g026620	8.70E-08	+	19314624	19315689	0	2	266,34,	0,1031	-7.06	-6.1	2.58	-1.76	-2.47	0.642
A04	19722056	19722254	BraC04g027410	0.054	+	19722056	19722254	0	1	198,	0	-1.27	-0.528	4.9	-3.2	-4.47	1.76
A04	19760717	19760982	BraC04g027530	9.10E-08	+	19760717	19760982	0	2	11,184,	0,81	-7.04	-6.08	7.13	-0.941	-1.34	-1.07
A04	19906784	19906983	BraC04g027730	3.50E-06	+	19906784	19906983	0	1	199,	0	-5.45	-4.58	2.67	-4.18	-5.81	0.882
A04	19909625	19910072	BraC04g027740	1	+	19909625	19910072	0	4	13,53,51,31,	0,123,260,416	-1.99E-06	0	1.74	-3.05	-4.26	1.52
A04	19910896	19911117	BraC04g027740	0.33	+	19910896	19911117	0	2	49,98,	0,123	-0.481	0	3.44	-2.3	-3.21	1.49
A04	20061126	20061323	BraC04g027980	1	+	20061126	20061323	0	1	197,	0	-0.000323	0	2.62	-1.46	-2.05	-0.767
A04	20229010	20229205	BraC04g028230	0.75	+	20229010	20229205	0	1	195,	0	-0.126	0	2.11	-2.99	-4.17	0.968
A04	20311584	20312050	BraC04g028380	0.0052	+	20311584	20312050	0	2	107,284,	0,182	-2.28	-1.52	4	-0.93	-1.32	0.584
A04	20588038	20588188	BraC04g028850	2.00E-04	+	20588038	20588188	0	1	150,	0	-3.69	-2.89	2.82	-2.44	-3.41	0.843
A04	20631416	20631564	BraC04g028960	5.40E-10	+	20631416	20631564	0	1	148,	0	-9.27	-8.14	2.77	-1.29	-1.82	0.997
A04	20705976	20706794	BraC04g029040	1.20E-09	+	20705976	20706794	0	5	8,144,114,69,14,	0,86,318,468,804	-8.93	-7.82	2.29	-2.25	-3.14	0.994
A04	20905608	20905856	BraC04g029430	1	+	20905608	20905856	0	1	248,	0	-0.000832	0	1.9	-3.02	-4.23	1.36
A04	21230888	21231451	BraC04g030010	1	+	21230888	21231451	0	3	8,155,35,	0,140,528	-0.00162	0	3.18	-3.43	-4.78	1.73
A04	21481130	21481594	BraC04g030460	1.10E-06	+	21481130	21481594	0	2	267,74,	0,390	-5.94	-5.05	1.67	-1.95	-2.74	-0.908
A04	21514938	21515157	BraC04g030510	1.40E-06	+	21514938	21515157	0	2	23,123,	0,96	-5.84	-4.95	2.19	-1.32	-1.86	0.73
A04	21515737	21515883	BraC04g030510	1	+	21515737	21515883	0	1	146,	0	-1.43E-08	0	2.15	-2.23	-3.12	-1.07
A04	21603623	21603822	BraC04g030660	5.20E-07	+	21603623	21603822	0	1	199,	0	-6.28	-5.36	2.49	-1.02	-1.45	1.03
A04	22180012	22180205	BraC04g031820	2.30E-06	+	22180012	22180205	0	1	193,	0	-5.63	-4.75	1.3	-3.28	-4.59	0.674
A04	22211619	22211918	BraC04g031890	9.30E-07	+	22211619	22211918	0	1	299,	0	-6.03	-5.13	3.52	-1.54	-2.16	-0.734
A04	22554935	22555115	BraC04g032480	6.80E-06	+	22554935	22555115	0	2	137,9,	0,171	-5.17	-4.31	1.6	-1.11	-1.57	-0.599
A04	22687126	22687489	BraC04g032810	6.80E-07	+	22687126	22687489	0	2	76,123,	0,240	-6.17	-5.26	2.29	-1.99	-2.79	1.01
A04	41204	41451	BraC04g000110	1	-	41204	41451	0	1	247,	0	-7.15E-06	0	4.21	-3.31	-4.62	1.54
A04	2029926	2030568	BraC04g003430	5.00E-17	-	2029926	2030568	0	2	82,465,	0,177	-16.3	-14.6	3.11	-2.57	-3.58	0.593
A04	2103395	2103884	BraC04g003580	1.00E-19	-	2103395	2103884	0	2	357,37,	0,452	-19	-17.2	10.1	-2.04	-2.87	0.887
A04	2463619	2463760	BraC04g004030	1	-	2463619	2463760	0	1	141,	0	-0.002	0	1.77	-1.36	-1.9	-1.39
A04	4127758	4128141	BraC04g006180	1.30E-13	-	4127758	4128141	0	2	203,93,	0,290	-12.9	-11.5	4.83	-1.6	-2.25	0.602
A04	4188090	4188413	BraC04g006270	1.30E-11	-	4188090	4188413	0	2	17,232,	0,91	-10.9	-9.63	4.55	-3.8	-5.28	1.59
A04	4279685	4279829	BraC04g006420	1	-	4279685	4279829	0	1	144,	0	-1.94E-10	0	3.74	-2.37	-3.31	0.676
A04	8893751	8894162	BraC04g011310	1	-	8893751	8894162	0	3	36,108,106,	0,114,305	-1.19E-08	0	2.37	-4.12	-5.73	1.61
A04	8901968	8902411	BraC04g011340	2.00E-05	-	8901968	8902411	0	1	443,	0	-4.7	-3.86	7.52	-0.966	-1.37	0.733
A04	9110540	9110801	BraC04g011590	6.30E-11	-	9110540	9110801	0	2	12,139,	0,122	-10.2	-8.97	2.53	-4.17	-5.79	2.11
A04	9111100	9111251	BraC04g011590	5.10E-10	-	9111100	9111251	0	1	151,	0	-9.29	-8.16	1.38	-1.86	-2.61	1.06
A04	9662937	9663083	BraC04g012260	5.00E-11	-	9662937	9663083	0	1	146,	0	-10.3	-9.1	3.48	-1.93	-2.7	-0.757
A04	9747322	9747585	BraC04g012360	3.20E-36	-	9747322	9747585	0	2	85,103,	0,160	-35.5	-33.1	2.67	-1.65	-2.31	0.811
A04	10181467	10181664	BraC04g012950	1	-	10181467	10181664	0	1	197,	0	-4.09E-05	0	2.68	-1.97	-2.76	-0.63
A04	10182303	10182697	BraC04g012950	1	-	10182303	10182697	0	1	394,	0	-4.06E-07	0	2.9	-7.63	-10.2	-2.19
A04	11429228	11429475	BraC04g014680	7.60E-10	-	11429228	11429475	0	1	247,	0	-9.12	-8	3.24	-1.17	-1.66	-0.906
A04	11525917	11526208	BraC04g014840	1	-	11525917	11526208	0	1	291,	0	-1.97E-08	0	3.03	-4.26	-5.91	1.48
A04	11533662	11534133	BraC04g014860	1.80E-06	-	11533662	11534133	0	3	15,80,195,	0,127,276	-5.75	-4.87	3.2	-3.11	-4.34	0.766
A04	11535414	11536681	BraC04g014870	1	-	11535414	11536681	0	7	41,40,114,122,72,69,29,	0,122,269,567,782,1078,1238	-5.86E-07	0	3.9	-3.07	-4.28	0.836
A04	11583496	11583973	BraC04g014960	1.30E-12	-	11583496	11583973	0	3	179,111,8,	0,283,469	-11.9	-10.5	4.71	-1.33	-1.87	1.15
A04	12231962	12232211	BraC04g015940	1.20E-08	-	12231962	12232211	0	1	249,	0	-7.93	-6.9	3.63	-1.43	-2.01	0.657
A04	13475553	13475702	BraC04g017650	1	-	13475553	13475702	0	1	149,	0	-2.25E-07	0	1.61	-1.29	-1.82	0.985
A04	13726057	13726299	BraC04g018090	0.17	-	13726057	13726299	0	1	242,	0	-0.757	-0.0257	3.21	-1.8	-2.53	1.01
A04	14239175	14239473	BraC04g018850	1	-	14239175	14239473	0	1	298,	0	-0.000182	0	1.62	-1.95	-2.74	0.662
A04	14240513	14240663	BraC04g018850	1	-	14240513	14240663	0	1	150,	0	-4.79E-06	0	1.89	-0.988	-1.4	0.714
A04	14346631	14347274	BraC04g018940	9.30E-05	-	14346631	14347274	0	1	643,	0	-4.03	-3.22	3.98	-2.88	-4.02	0.758
A04	15146777	15147073	BraC04g019990	0.0054	-	15146777	15147073	0	1	296,	0	-2.27	-1.51	4.6	-1.32	-1.85	0.777
A04	15625883	15626033	BraC04g020700	0.44	-	15625883	15626033	0	1	150,	0	-0.353	0	2.35	-1.31	-1.84	-0.671
A04	15956612	15956881	BraC04g021210	1	-	15956612	15956881	0	2	135,12,	0,257	-2.60E-06	0	1.59	-2.44	-3.4	1.23
A04	15956978	15957125	BraC04g021210	1	-	15956978	15957125	0	1	147,	0	-5.89E-08	0	2.04	-2.28	-3.19	1.64
A04	16185076	16185493	BraC04g021620	0.97	-	16185076	16185493	0	3	150,49,49,	0,238,368	-0.0139	0	2.22	-2.52	-3.52	0.9
A04	16593515	16593763	BraC04g022300	6.20E-07	-	16593515	16593763	0	1	248,	0	-6.21	-5.3	4.19	-1.7	-2.39	-0.718
A04	16711893	16712042	BraC04g022450	1	-	16711893	16712042	0	1	149,	0	-0.000907	0	3.74	-2.42	-3.37	1.37
A04	16732223	16732414	BraC04g022490	1	-	16732223	16732414	0	1	191,	0	-1.71E-05	0	3.94	-2.16	-3.02	0.944
A04	16858303	16858738	BraC04g022630	0.0012	-	16858303	16858738	0	4	53,54,77,17,	0,122,264,418	-2.91	-2.14	1.81	-1.54	-2.17	-1.2
A04	16995026	16995323	BraC04g022820	1.60E-09	-	16995026	16995323	0	1	297,	0	-8.8	-7.71	3	-1.66	-2.34	0.862
A04	17050272	17050419	BraC04g022890	1	-	17050272	17050419	0	1	147,	0	-5.89E-09	0	3.38	-1.23	-1.73	0.864
A04	17126033	17126183	BraC04g022990	1.70E-08	-	17126033	17126183	0	1	150,	0	-7.76	-6.75	1.33	-2.22	-3.1	0.896
A04	17255219	17255553	BraC04g023140	7.90E-13	-	17255219	17255553	0	3	92,42,61,	0,169,273	-12.1	-10.7	2.9	-1.19	-1.68	-0.662
A04	17859289	17859588	BraC04g024110	8.50E-05	-	17859289	17859588	0	2	197,3,	0,296	-4.07	-3.26	3.62	-1.88	-2.64	-0.72
A04	18211527	18211678	BraC04g024650	1	-	18211527	18211678	0	1	151,	0	-0.00106	0	4.51	-2.72	-3.79	1.47
A04	18360160	18360485	BraC04g024930	0.028	-	18360160	18360485	0	2	132,113,	0,212	-1.56	-0.818	3.62	-1.34	-1.88	1.02
A04	18512834	18513029	BraC04g025200	1	-	18512834	18513029	0	1	195,	0	-2.72E-06	0	3.85	-1.96	-2.75	-0.997
A04	18638731	18638949	BraC04g025390	1	-	18638731	18638949	0	2	100,49,	0,169	-2.64E-05	0	1.93	-1.27	-1.79	-0.675
A04	19078600	19079117	BraC04g026120	1	-	19078600	19079117	0	3	93,48,9,	0,371,508	-2.58E-11	0	1.55	-2.88	-4.02	-1.83
A04	19188313	19188462	BraC04g026360	0.00026	-	19188313	19188462	0	1	149,	0	-3.59	-2.8	2.54	-1.04	-1.48	0.694
A04	19323679	19324321	BraC04g026650	2.90E-09	-	19323679	19324321	0	4	6,81,45,51,	0,119,465,591	-8.54	-7.46	2.62	-1.34	-1.89	0.691
A04	19359276	19359519	BraC04g026760	3.20E-05	-	19359276	19359519	0	1	243,	0	-4.5	-3.67	4.58	-2.67	-3.72	1.04
A04	19400512	19400760	BraC04g026820	2.00E-06	-	19400512	19400760	0	1	248,	0	-5.69	-4.8	7.96	-1.2	-1.7	0.82
A04	19614787	19614926	BraC04g027190	1	-	19614787	19614926	0	1	139,	0	-3.05E-07	0	1.56	-0.918	-1.31	0.962
A04	19740239	19740389	BraC04g027480	3.20E-10	-	19740239	19740389	0	1	150,	0	-9.5	-8.35	4.89	-1.09	-1.55	0.652
A04	20136180	20136330	BraC04g028100	1.30E-07	-	20136180	20136330	0	1	150,	0	-6.87	-5.92	4.74	-1.95	-2.74	0.775
A04	20147866	20148016	BraC04g028120	1.30E-11	-	20147866	20148016	0	1	150,	0	-10.9	-9.68	3.4	-1.12	-1.59	0.668
A04	20198893	20199040	BraC04g028200	1	-	20198893	20199040	0	1	147,	0	-1.84E-10	0	1.51	-1.6	-2.25	-0.671
A04	20288354	20288631	BraC04g028330	1.30E-06	-	20288354	20288631	0	2	83,113,	0,164	-5.87	-4.97	3.04	-2.29	-3.2	1.38
A04	20823979	20824177	BraC04g029240	1	-	20823979	20824177	0	1	198,	0	-4.15E-06	0	3.22	-5.53	-7.62	-2.27
A04	20838930	20839080	BraC04g029280	0.24	-	20838930	20839080	0	1	150,	0	-0.625	0	8.79	-2.12	-2.97	-0.781
A04	20849575	20849725	BraC04g029310	1	-	20849575	20849725	0	1	150,	0	-0.00135	0	6.75	-2.8	-3.91	-1.27
A04	21251945	21252140	BraC04g030040	0.3	-	21251945	21252140	0	1	195,	0	-0.522	0	2.53	-0.948	-1.35	-0.681
A04	21502674	21503447	BraC04g030490	1	-	21502674	21503447	0	3	65,105,79,	0,157,694	-8.65E-09	0	3.3	-7.82	-10.4	-2.56
A04	21754209	21754986	BraC04g030980	1.00E-11	-	21754209	21754986	0	3	65,105,79,	0,155,698	-11	-9.71	2.72	-4.21	-5.86	0.976
A04	22033244	22033490	BraC04g031570	1	-	22033244	22033490	0	2	148,1,	0,245	-8.26E-08	0	1.41	-1.51	-2.13	0.914
A04	23008500	23008881	BraC04g033450	0.29	-	23008500	23008881	0	2	202,98,	0,283	-0.54	0	1.81	-5.5	-7.57	1.19
A04	23240666	23241329	BraC04g033810	1.30E-15	-	23240666	23241329	0	3	427,48,21,	0,510,642	-14.9	-13.4	7.78	-1.18	-1.67	0.663
A04	23292846	23293076	BraC04g033970	1	-	23292846	23293076	0	2	150,1,	0,229	-7.33E-05	0	2.74	-2.13	-2.98	-1.01
A04	23503019	23503391	BraC04g034310	0.091	-	23503019	23503391	0	2	237,48,	0,324	-1.04	-0.301	7.06	-1.39	-1.95	0.701
A04	23714030	23714349	BraC04g034480	0.028	-	23714030	23714349	0	2	128,67,	0,252	-1.56	-0.822	4.09	-1.29	-1.81	0.613
A04	23859839	23860039	BraC04g034740	1	-	23859839	23860039	0	1	200,	0	-3.95E-07	0	3.73	-6.56	-8.85	3.15
A05	311340	311538	BraC05g000310	9.10E-08	+	311340	311538	0	1	198,	0	-7.04	-5.68	2.65	-2.14	-2.99	-0.818
A05	383792	383942	BraC05g000440	0.79	+	383792	383942	0	1	150,	0	-0.104	0	3.72	-3.4	-4.74	2.1
A05	466550	466800	BraC05g000500	0.22	+	466550	466800	0	1	250,	0	-0.661	0	2.67	-2.68	-3.73	1.39
A05	787511	787759	BraC05g001120	9.50E-06	+	787511	787759	0	1	248,	0	-5.02	-4.17	1.67	-4.02	-5.59	1.48
A05	1135658	1135807	BraC05g001580	1	+	1135658	1135807	0	1	149,	0	-0.000146	0	3.38	-1.52	-2.13	0.677
A05	1288447	1288597	BraC05g001860	1	+	1288447	1288597	0	1	150,	0	-1.05E-05	0	4.01	-2.56	-3.57	1.2
A05	1393314	1393859	BraC05g002010	1	+	1393314	1393859	0	4	112,101,41,85,	0,154,332,460	-2.92E-07	0	2.65	-3.02	-4.22	0.798
A05	2165284	2165527	BraC05g003500	1.60E-13	+	2165284	2165527	0	1	243,	0	-12.8	-11.3	4	-1.54	-2.16	0.776
A05	2228220	2228416	BraC05g003650	0.0021	+	2228220	2228416	0	1	196,	0	-2.67	-1.9	3.55	-1.01	-1.43	0.764
A05	2321423	2322016	BraC05g003830	1	+	2321423	2322016	0	1	593,	0	-8.45E-09	0	3.41	-1.5	-2.11	0.754
A05	2322859	2324679	BraC05g003830	0.99	+	2322859	2324679	0	2	1717,12,	0,1808	-0.00626	0	2.92	-434	-434	0.635
A05	2421463	2421814	BraC05g004000	1.00E-07	+	2421463	2421814	0	1	351,	0	-6.99	-6.03	3.09	-1.61	-2.26	1.08
A05	2465586	2465835	BraC05g004120	1.00E-14	+	2465586	2465835	0	1	249,	0	-14	-12.5	1.54	-2.75	-3.84	0.587
A05	2498790	2498985	BraC05g004220	1	+	2498790	2498985	0	1	195,	0	-1.23E-06	0	2.75	-1.7	-2.39	0.879
A05	2502847	2502992	BraC05g004230	6.80E-05	+	2502847	2502992	0	1	145,	0	-4.17	-3.36	3.1	-1.96	-2.75	-0.625
A05	2777273	2777571	BraC05g004700	6.30E-11	+	2777273	2777571	0	1	298,	0	-10.2	-8.98	2.5	-2.12	-2.96	0.634
A05	2779368	2779567	BraC05g004700	3.20E-08	+	2779368	2779567	0	1	199,	0	-7.5	-6.5	1.98	-2.83	-3.94	0.978
A05	2910679	2910828	BraC05g004990	0.00013	+	2910679	2910828	0	1	149,	0	-3.89	-3.09	1.84	-1.3	-1.83	0.892
A05	3067449	3067999	BraC05g005300	6.30E-11	+	3067449	3067999	0	1	550,	0	-10.2	-9	2.66	-2.12	-2.97	0.704
A05	3324922	3325172	BraC05g005850	1.30E-06	+	3324922	3325172	0	1	250,	0	-5.9	-5	4.12	-1.34	-1.88	0.681
A05	3635795	3635994	BraC05g006470	6.00E-06	+	3635795	3635994	0	1	199,	0	-5.22	-4.36	5.46	-1.52	-2.13	1.04
A05	3870524	3870671	BraC05g006930	1	+	3870524	3870671	0	1	147,	0	-5.37E-07	0	2.33	-1.13	-1.6	-1.33
A05	4005346	4005717	BraC05g007130	6.30E-05	+	4005346	4005717	0	2	53,144,	0,227	-4.2	-3.38	1.77	-1.37	-1.92	0.677
A05	4026093	4026291	BraC05g007160	4.00E-19	+	4026093	4026291	0	1	198,	0	-18.4	-16.6	7.14	-1.12	-1.59	0.883
A05	4171933	4172130	BraC05g007400	1.10E-07	+	4171933	4172130	0	1	197,	0	-6.96	-6	3.77	-1.81	-2.55	0.732
A05	4180748	4181046	BraC05g007410	4.80E-06	+	4180748	4181046	0	1	298,	0	-5.32	-4.46	8.22	-1.47	-2.07	0.722
A05	4353235	4353508	BraC05g007770	0.99	+	4353235	4353508	0	2	40,158,	0,115	-0.00597	0	5.92	-1.94	-2.72	0.62
A05	4405118	4405924	BraC05g007860	1	+	4405118	4405924	0	3	57,56,213,	0,140,593	-1.28E-07	0	1.87	-3.96	-5.5	0.741
A05	4633612	4633762	BraC05g008250	7.60E-05	+	4633612	4633762	0	1	150,	0	-4.12	-3.31	2.32	-1.16	-1.64	1.06
A05	4694402	4694597	BraC05g008380	3.50E-06	+	4694402	4694597	0	1	195,	0	-5.45	-4.59	3.2	-2.03	-2.84	1.36
A05	4940501	4940697	BraC05g008840	0.99	+	4940501	4940697	0	1	196,	0	-0.00291	0	3.05	-1.82	-2.56	-0.626
A05	5270895	5271481	BraC05g009380	5.00E-20	+	5270895	5271481	0	4	147,72,30,96,	0,225,378,490	-19.3	-17.4	4.53	-1.79	-2.52	1.08
A05	5575236	5575385	BraC05g009820	1	+	5575236	5575385	0	1	149,	0	-2.08E-06	0	2.14	-1	-1.42	0.759
A05	5575629	5576160	BraC05g009820	1	+	5575629	5576160	0	2	43,400,	0,131	-1.76E-05	0	2.91	-4.59	-6.37	0.954
A05	5607066	5607407	BraC05g009850	5.00E-06	+	5607066	5607407	0	1	341,	0	-5.3	-4.44	7.06	-1.73	-2.44	1.11
A05	5704787	5705231	BraC05g010100	4.00E-17	+	5704787	5705231	0	2	22,312,	0,132	-16.4	-14.7	3.76	-2.4	-3.35	0.736
A05	5760538	5760852	BraC05g010230	1.00E-18	+	5760538	5760852	0	2	97,53,	0,261	-18	-16.2	1.41	-1.51	-2.12	0.58
A05	5767818	5768050	BraC05g010240	3.50E-06	+	5767818	5768050	0	2	122,27,	0,205	-5.45	-4.58	1.24	-2.65	-3.7	0.73
A05	5935103	5935303	BraC05g010520	0.023	+	5935103	5935303	0	1	200,	0	-1.63	-0.89	2.19	-2.92	-4.07	0.664
A05	5941837	5942357	BraC05g010540	1.70E-09	+	5941837	5942357	0	2	9,436,	0,84	-8.78	-7.69	5.62	-1.65	-2.32	0.643
A05	6310792	6310988	BraC05g011200	1	+	6310792	6310988	0	1	196,	0	-2.36E-08	0	3.09	-1.23	-1.73	-0.763
A05	6768895	6769091	BraC05g011900	1	+	6768895	6769091	0	1	196,	0	-7.40E-05	0	1.94	-2.35	-3.29	-0.878
A05	6892910	6893107	BraC05g012060	6.30E-14	+	6892910	6893107	0	1	197,	0	-13.2	-11.8	1.93	-1.99	-2.79	0.918
A05	7289499	7289832	BraC05g012560	7.80E-06	+	7289499	7289832	0	3	83,57,9,	0,179,324	-5.11	-4.26	2.31	-1.05	-1.48	0.763
A05	7695521	7695919	BraC05g013290	1.00E-08	+	7695521	7695919	0	3	39,124,37,	0,160,361	-8	-6.97	2.02	-2.58	-3.6	1.03
A05	7898127	7898751	BraC05g013560	1	+	7898127	7898751	0	3	278,55,61,	0,441,563	-0.00205	0	5.33	-2.75	-3.84	1.77
A05	8754814	8755327	BraC05g014750	1.00E-11	+	8754814	8755327	0	3	90,162,90,	0,171,423	-11	-9.71	2.93	-1.83	-2.58	0.685
A05	9585664	9585813	BraC05g015830	1	+	9585664	9585813	0	1	149,	0	-1.45E-07	0	2.63	-1.31	-1.84	-0.818
A05	9829149	9829421	BraC05g016120	0.00014	+	9829149	9829421	0	2	46,151,	0,121	-3.86	-3.06	1.96	-3.69	-5.13	-1.03
A05	9895790	9896338	BraC05g016160	5.00E-11	+	9895790	9896338	0	3	24,77,245,	0,111,303	-10.3	-9.1	5.62	-1.47	-2.07	1.09
A05	10385645	10385794	BraC05g016860	1	+	10385645	10385794	0	1	149,	0	-1.95E-07	0	2.85	-1.76	-2.47	0.95
A05	10760505	10760977	BraC05g017440	5.00E-16	+	10760505	10760977	0	3	117,114,13,	0,253,459	-15.3	-13.7	2.24	-4.26	-5.93	0.746
A05	10891820	10892069	BraC05g017680	0.0052	+	10891820	10892069	0	1	249,	0	-2.28	-1.52	2.69	-3.67	-5.11	0.7
A05	12131399	12131550	BraC05g019060	1	+	12131399	12131550	0	1	151,	0	-5.12E-06	0	2.28	-1.94	-2.72	1.21
A05	12636070	12636878	BraC05g019750	5.00E-12	+	12636070	12636878	0	2	433,63,	0,745	-11.3	-10	5.4	-3.93	-5.46	-0.769
A05	12642416	12643441	BraC05g019780	0.0011	+	12642416	12643441	0	5	76,66,78,163,149,	0,344,493,641,876	-2.95	-2.18	12.1	-6.07	-8.25	0.659
A05	12755502	12755790	BraC05g019840	1	+	12755502	12755790	0	1	288,	0	-0.000714	0	4.79	-7.64	-10.2	3.14
A05	13633897	13634195	BraC05g020780	1	+	13633897	13634195	0	1	298,	0	-3.23E-05	0	2.7	-3.66	-5.1	1.38
A05	13694790	13695281	BraC05g020830	1	+	13694790	13695281	0	1	491,	0	-1.92E-09	0	3.21	-2.86	-3.98	-0.683
A05	14122946	14123158	BraC05g021370	0.00028	+	14122946	14123158	0	2	146,2,	0,210	-3.56	-2.77	3.26	-1.25	-1.76	0.897
A05	14123450	14123598	BraC05g021370	0.00039	+	14123450	14123598	0	1	148,	0	-3.41	-2.62	1.89	-1.84	-2.59	0.743
A05	14127615	14128612	BraC05g021370	5.90E-05	+	14127615	14128612	0	3	114,45,87,	0,610,910	-4.23	-3.41	3.18	-1.4	-1.96	1.06
A05	14355689	14355999	BraC05g021610	1	+	14355689	14355999	0	2	77,74,	0,236	-5.20E-08	0	2	-2.75	-3.83	2.66
A05	16900155	16900924	BraC05g022760	0.0019	+	16900155	16900924	0	4	56,69,60,12,	0,175,346,757	-2.72	-1.95	2.14	-1.45	-2.04	-0.583
A05	16901257	16901454	BraC05g022760	8.70E-09	+	16901257	16901454	0	1	197,	0	-8.06	-7.02	4.61	-1.17	-1.66	1.33
A05	16956124	16956568	BraC05g022820	3.60E-09	+	16956124	16956568	0	2	39,304,	0,140	-8.44	-7.37	4.5	-1.29	-1.82	0.963
A05	27716481	27716680	BraC05g027770	2.50E-23	+	27716481	27716680	0	1	199,	0	-22.6	-20.6	3.32	-1.5	-2.1	0.846
A05	28298594	28298895	BraC05g028350	1	+	28298594	28298895	0	1	301,	0	-2.81E-11	0	8.43	-7.23	-9.64	2.51
A05	30761841	30762236	BraC05g030800	1.30E-10	+	30761841	30762236	0	2	70,230,	0,165	-9.89	-8.71	4.83	-0.934	-1.33	-0.605
A05	30803793	30803943	BraC05g030870	0.011	+	30803793	30803943	0	1	150,	0	-1.97	-1.22	1.94	-2.12	-2.97	0.771
A05	31223805	31224001	BraC05g031370	0.00074	+	31223805	31224001	0	1	196,	0	-3.13	-2.35	2.67	-1.08	-1.54	-1.08
A05	31326133	31326532	BraC05g031520	1	+	31326133	31326532	0	2	55,96,	0,303	-0.000636	0	1.44	-1.53	-2.15	0.937
A05	31480604	31481324	BraC05g031700	0.0011	+	31480604	31481324	0	4	106,136,144,36,	0,201,431,684	-2.97	-2.2	2.47	-1.06	-1.5	0.623
A05	31579462	31579661	BraC05g031790	1.10E-10	+	31579462	31579661	0	1	199,	0	-9.96	-8.78	7.8	-1.65	-2.31	1.27
A05	32306986	32307285	BraC05g032880	2.60E-08	+	32306986	32307285	0	1	299,	0	-7.58	-6.58	7.88	-0.977	-1.39	1.02
A05	32569750	32569901	BraC05g033170	3.20E-11	+	32569750	32569901	0	1	151,	0	-10.5	-9.3	4.33	-1.14	-1.62	1.1
A05	33526288	33527218	BraC05g034040	1	+	33526288	33527218	0	5	46,81,93,54,73,	0,391,549,713,857	-0.000439	0	4.23	-6.56	-8.85	1.95
A05	33529070	33529312	BraC05g034040	1	+	33529070	33529312	0	2	37,112,	0,130	-3.31E-06	0	4.33	-1.76	-2.47	2.18
A05	33665484	33665633	BraC05g034230	8.50E-07	+	33665484	33665633	0	1	149,	0	-6.07	-5.17	1.86	-1.21	-1.71	1.5
A05	33815028	33815271	BraC05g034470	1	+	33815028	33815271	0	2	38,112,	0,131	-0.000667	0	5.22	-0.951	-1.35	0.627
A05	34231552	34232274	BraC05g035090	1	+	34231552	34232274	0	5	3,49,134,51,8,	0,100,318,573,714	-3.52E-06	0	5.61	-2.3	-3.21	1.08
A05	34232812	34233408	BraC05g035090	0.47	+	34232812	34233408	0	3	84,237,119,	0,152,477	-0.328	0	1.74	-3.79	-5.27	0.622
A05	34249784	34249980	BraC05g035120	1.30E-05	+	34249784	34249980	0	1	196,	0	-4.87	-4.03	6.46	-1.4	-1.98	0.78
A05	34361924	34362070	BraC05g035330	1	+	34361924	34362070	0	1	146,	0	-7.84E-05	0	6.05	-0.948	-1.35	0.97
A05	34579854	34580053	BraC05g035740	1	+	34579854	34580053	0	1	199,	0	-4.47E-07	0	1.66	-1.41	-1.98	0.617
A05	34581317	34581467	BraC05g035740	1	+	34581317	34581467	0	1	150,	0	-1.24E-12	0	3.08	-1.3	-1.82	0.683
A05	34581565	34581814	BraC05g035740	0.93	+	34581565	34581814	0	1	249,	0	-0.0315	0	6.21	-1.65	-2.32	0.829
A05	34981849	34982421	BraC05g036370	2.80E-05	+	34981849	34982421	0	4	98,63,75,63,	0,203,357,509	-4.55	-3.72	1.96	-2.78	-3.88	0.738
A05	34990800	34991092	BraC05g036390	2.60E-09	+	34990800	34991092	0	1	292,	0	-8.59	-7.52	6.9	-1.15	-1.62	0.583
A05	35443487	35443636	BraC05g037010	1.20E-08	+	35443487	35443636	0	1	149,	0	-7.92	-6.9	2.41	-1.57	-2.21	0.617
A05	35467286	35467435	BraC05g037070	1	+	35467286	35467435	0	1	149,	0	-1.35E-12	0	2.05	-2.48	-3.47	0.615
A05	35516656	35517209	BraC05g037140	1	+	35516656	35517209	0	2	257,29,	0,524	-5.28E-07	0	2	-2.31	-3.23	-0.629
A05	35726980	35727384	BraC05g037420	0.99	+	35726980	35727384	0	2	50,150,	0,254	-0.00321	0	1.76	-3.33	-4.65	0.582
A05	35772796	35772996	BraC05g037510	9.10E-07	+	35772796	35772996	0	1	200,	0	-6.04	-5.14	1.93	-2.75	-3.83	1.26
A05	36195614	36195764	BraC05g038180	1	+	36195614	36195764	0	1	150,	0	-2.29E-09	0	1.81	-3.22	-4.5	1.41
A05	36281872	36282226	BraC05g038270	4.00E-18	+	36281872	36282226	0	2	35,213,	0,141	-17.4	-15.7	3.41	-1.7	-2.39	0.607
A05	36301866	36302109	BraC05g038320	0.0025	+	36301866	36302109	0	1	243,	0	-2.6	-1.84	2.41	-2.19	-3.06	0.671
A05	36303569	36304039	BraC05g038320	0.013	+	36303569	36304039	0	4	50,57,68,20,	0,128,264,450	-1.87	-1.12	2.08	-1.17	-1.65	0.662
A05	36368675	36368894	BraC05g038490	1	+	36368675	36368894	0	2	32,116,	0,103	-4.05E-08	0	1.94	-2.01	-2.82	-1.48
A05	36439146	36439295	BraC05g038620	1	+	36439146	36439295	0	1	149,	0	-4.43E-09	0	2.06	-1.65	-2.32	-0.912
A05	36641417	36641568	BraC05g038990	1	+	36641417	36641568	0	1	151,	0	-0.00186	0	3.46	-2.12	-2.96	2
A05	37235663	37235928	BraC05g039950	1	+	37235663	37235928	0	2	13,184,	0,81	-9.07E-09	0	3.18	-3.71	-5.16	1.54
A05	37498455	37498653	BraC05g040490	3.50E-08	+	37498455	37498653	0	1	198,	0	-7.45	-6.46	1.19	-1.15	-1.62	0.65
A05	37738765	37738965	BraC05g041010	1	+	37738765	37738965	0	1	200,	0	-1.47E-11	0	2.8	-1.27	-1.79	0.595
A05	37806773	37807069	BraC05g041180	6.30E-12	+	37806773	37807069	0	1	296,	0	-11.2	-9.94	4.28	-1.67	-2.34	0.945
A05	38042367	38043105	BraC05g041770	1	+	38042367	38043105	0	4	24,81,120,25,	0,101,289,713	-2.30E-10	0	1.42	-2.35	-3.28	0.641
A05	38066326	38066526	BraC05g041830	6.00E-05	+	38066326	38066526	0	1	200,	0	-4.22	-3.4	2.58	-1.61	-2.26	0.927
A05	38078936	38079083	BraC05g041860	1	+	38078936	38079083	0	1	147,	0	-1.35E-07	0	1.65	-1.52	-2.13	-1.14
A05	38202729	38202977	BraC05g042100	3.70E-06	+	38202729	38202977	0	1	248,	0	-5.43	-4.56	6.93	-1.44	-2.02	-0.648
A05	38242174	38242635	BraC05g042210	3.20E-12	+	38242174	38242635	0	3	76,130,80,	0,161,381	-11.5	-10.2	2.86	-0.996	-1.41	0.759
A05	38334097	38334246	BraC05g042400	1.30E-06	+	38334097	38334246	0	1	149,	0	-5.87	-4.98	1.6	-2.28	-3.18	0.643
A05	38447955	38449014	BraC05g042610	9.50E-09	+	38447955	38449014	0	5	38,67,114,64,55,	0,107,263,515,1004	-8.02	-6.99	4.74	-5.83	-7.97	0.77
A05	38706323	38706864	BraC05g043210	0.019	+	38706323	38706864	0	2	88,61,	0,480	-1.72	-0.974	2.44	-3.12	-4.36	-1.18
A05	38791257	38791404	BraC05g043310	0.032	+	38791257	38791404	0	1	147,	0	-1.49	-0.382	3.73	-2.73	-3.79	-2.18
A05	38801047	38801343	BraC05g043340	6.30E-14	+	38801047	38801343	0	1	296,	0	-13.2	-11.8	2.32	-1.08	-1.53	0.674
A05	38905656	38906028	BraC05g043590	0.73	+	38905656	38906028	0	2	2,245,	0,127	-0.137	0	3.85	-3.52	-4.9	-1.75
A05	39092966	39093365	BraC05g044090	1.60E-16	+	39092966	39093365	0	1	399,	0	-15.8	-14.1	2.79	-3.12	-4.36	0.704
A05	39135740	39135938	BraC05g044210	7.90E-11	+	39135740	39135938	0	1	198,	0	-10.1	-8.89	5.43	-3.88	-5.39	0.733
A05	39206060	39206368	BraC05g044310	0.3	+	39206060	39206368	0	2	182,15,	0,293	-0.518	0	1.41	-3.01	-4.2	0.93
A05	39427878	39428255	BraC05g044750	1	+	39427878	39428255	0	2	25,271,	0,106	-2.77E-09	0	7.4	-1.46	-2.05	0.709
A05	39808240	39808523	BraC05g045310	1	+	39808240	39808523	0	2	70,116,	0,167	-5.25E-08	0	2.73	-2.06	-2.89	1.29
A05	39814956	39815105	BraC05g045330	1	+	39814956	39815105	0	1	149,	0	-3.56E-07	0	5.94	-2.47	-3.45	1.35
A05	39846020	39846400	BraC05g045410	3.40E-09	+	39846020	39846400	0	2	6,289,	0,91	-8.47	-7.4	6.02	-1.21	-1.71	0.648
A05	40015950	40016101	BraC05g045650	1	+	40015950	40016101	0	1	151,	0	-0.000467	0	1.92	-2.35	-3.29	0.924
A05	40030399	40030549	BraC05g045680	1	+	40030399	40030549	0	1	150,	0	-3.66E-05	0	2.67	-1.72	-2.41	0.753
A05	40250309	40250458	BraC05g046030	1	+	40250309	40250458	0	1	149,	0	-8.64E-05	0	1.65	-1.16	-1.64	-0.776
A05	40395484	40395728	BraC05g046220	1	+	40395484	40395728	0	1	244,	0	-1.03E-05	0	3	-1.95	-2.73	0.812
A05	40630161	40630510	BraC05g046710	4.60E-06	+	40630161	40630510	0	1	349,	0	-5.34	-4.47	1.76	-1.62	-2.27	0.862
A05	40641598	40641748	BraC05g046750	1	+	40641598	40641748	0	1	150,	0	-7.18E-06	0	1.68	-1.4	-1.97	-0.73
A05	40806022	40806223	BraC05g047050	1	+	40806022	40806223	0	1	201,	0	-1.05E-05	0	2.64	-2.35	-3.28	0.922
A05	40808165	40808315	BraC05g047050	1	+	40808165	40808315	0	1	150,	0	-1.67E-08	0	3.78	-1.14	-1.62	0.582
A05	41357210	41357361	BraC05g047670	0.00027	+	41357210	41357361	0	1	151,	0	-3.57	-2.78	2.4	-2.87	-4	1.17
A05	41513361	41513658	BraC05g047990	1.10E-10	+	41513361	41513658	0	1	297,	0	-9.96	-8.78	4.15	-1.45	-2.04	0.715
A05	41618311	41618650	BraC05g048170	6.30E-07	+	41618311	41618650	0	2	103,47,	0,292	-6.2	-5.29	4.94	-1.78	-2.49	1.26
A05	41628190	41628340	BraC05g048180	1	+	41628190	41628340	0	1	150,	0	-4.62E-07	0	2.45	-1.77	-2.49	0.659
A05	41878839	41878990	BraC05g048600	1	+	41878839	41878990	0	1	151,	0	-8.96E-06	0	2.71	-2.39	-3.33	1.95
A05	41992777	41992927	BraC05g048820	1.30E-06	+	41992777	41992927	0	1	150,	0	-5.9	-5.01	2.58	-1.3	-1.83	-1.69
A05	42040139	42040290	BraC05g048890	1	+	42040139	42040290	0	1	151,	0	-0.000124	0	1.58	-4.12	-5.73	1.17
A05	42334761	42335610	BraC05g049390	0.48	+	42334761	42335610	0	2	175,22,	0,827	-0.315	0	1.54	-1.48	-2.08	0.902
A05	42336001	42336293	BraC05g049390	0.055	+	42336001	42336293	0	2	138,59,	0,233	-1.26	-0.522	1.9	-1.12	-1.59	0.821
A05	42363554	42363854	BraC05g049470	0.03	+	42363554	42363854	0	1	300,	0	-1.52	-0.774	2.08	-4.92	-6.8	2.02
A05	42368821	42369270	BraC05g049470	0.00087	+	42368821	42369270	0	1	449,	0	-3.06	-2.29	2.45	-5.17	-7.15	1.03
A05	42524276	42524425	BraC05g049740	1	+	42524276	42524425	0	1	149,	0	-4.75E-10	0	1.46	-2.35	-3.28	-0.945
A05	42605389	42605634	BraC05g049840	1.50E-10	+	42605389	42605634	0	1	245,	0	-9.83	-8.66	1.35	-2.72	-3.79	-1.05
A05	42705599	42705849	BraC05g050010	1.60E-08	+	42705599	42705849	0	1	250,	0	-7.8	-6.78	1.45	-2.57	-3.59	0.589
A05	688730	689550	BraC05g000960	0.32	-	688730	689550	0	4	91,125,90,83,	0,359,552,737	-0.5	0	3.62	-2.13	-2.98	0.646
A05	1401159	1401305	BraC05g002040	0.00049	-	1401159	1401305	0	1	146,	0	-3.31	-2.52	2.45	-1.41	-1.99	-1.14
A05	1934886	1935085	BraC05g003000	7.90E-11	-	1934886	1935085	0	1	199,	0	-10.1	-8.94	3.05	-1.98	-2.78	0.922
A05	2090987	2091184	BraC05g003380	0.16	-	2090987	2091184	0	1	197,	0	-0.799	-0.0664	7.63	-0.965	-1.37	1.08
A05	2158726	2158876	BraC05g003490	0.94	-	2158726	2158876	0	1	150,	0	-0.0275	0	5.17	-4.08	-5.68	1.63
A05	2193408	2193604	BraC05g003570	0.0021	-	2193408	2193604	0	1	196,	0	-2.67	-1.91	4.52	-1.04	-1.47	0.962
A05	2197729	2197879	BraC05g003580	1.10E-08	-	2197729	2197879	0	1	150,	0	-7.94	-6.91	1.98	-2.14	-2.99	1.14
A05	2674782	2674981	BraC05g004620	1	-	2674782	2674981	0	1	199,	0	-5.49E-06	0	3.83	-1.22	-1.72	-1.3
A05	3189650	3190046	BraC05g005580	0.95	-	3189650	3190046	0	3	69,98,27,	0,180,369	-0.0214	0	1.8	-2.84	-3.96	1.41
A05	3382311	3382906	BraC05g006030	5.10E-10	-	3382311	3382906	0	3	265,69,108,	0,345,487	-9.29	-8.16	8.88	-1.44	-2.02	0.607
A05	3516441	3516640	BraC05g006230	6.20E-06	-	3516441	3516640	0	1	199,	0	-5.21	-4.35	5.19	-1.11	-1.57	-1.05
A05	3938187	3938388	BraC05g007020	4.80E-05	-	3938187	3938388	0	1	201,	0	-4.32	-3.5	5.94	-0.921	-1.31	0.945
A05	4118538	4118782	BraC05g007290	7.90E-13	-	4118538	4118782	0	1	244,	0	-12.1	-10.7	3.61	-3.1	-4.33	1.01
A05	4263889	4264133	BraC05g007610	1.40E-07	-	4263889	4264133	0	1	244,	0	-6.86	-5.91	4.31	-2.35	-3.29	1.36
A05	4565874	4566024	BraC05g008150	3.10E-09	-	4565874	4566024	0	1	150,	0	-8.51	-7.44	6.17	-0.961	-1.37	1.1
A05	4923070	4923270	BraC05g008810	0.00031	-	4923070	4923270	0	1	200,	0	-3.51	-2.72	3.15	-0.963	-1.37	1.64
A05	5082753	5083395	BraC05g009110	0.24	-	5082753	5083395	0	2	103,246,	0,396	-0.623	0	4.82	-4.34	-6.03	-1.53
A05	5331412	5331899	BraC05g009490	7.90E-07	-	5331412	5331899	0	1	487,	0	-6.1	-5.19	3.71	-3.31	-4.62	-0.663
A05	5920391	5920541	BraC05g010500	1	-	5920391	5920541	0	1	150,	0	-0.000193	0	2.05	-3.66	-5.09	2.59
A05	6146961	6147308	BraC05g010920	1.30E-08	-	6146961	6147308	0	1	347,	0	-7.9	-6.88	2.33	-2.86	-3.99	0.664
A05	6426545	6426744	BraC05g011430	2.30E-08	-	6426545	6426744	0	1	199,	0	-7.64	-6.63	2.03	-2.48	-3.47	1.24
A05	6467991	6468734	BraC05g011510	1	-	6467991	6468734	0	2	171,22,	0,721	-3.26E-06	0	2.47	-1.19	-1.69	-0.616
A05	6759396	6759640	BraC05g011880	1.20E-10	-	6759396	6759640	0	2	101,50,	0,194	-9.91	-8.73	1.49	-4.07	-5.66	1.9
A05	6926224	6926465	BraC05g012080	0.1	-	6926224	6926465	0	2	102,47,	0,194	-1	-0.267	3.5	-1.55	-2.17	0.979
A05	8113369	8113614	BraC05g013820	1	-	8113369	8113614	0	1	245,	0	-6.44E-05	0	2.04	-0.943	-1.34	-0.59
A05	8197307	8197794	BraC05g013960	4.10E-09	-	8197307	8197794	0	3	179,102,62,	0,251,425	-8.39	-7.33	5.18	-1.24	-1.75	0.733
A05	8932280	8932427	BraC05g014960	0.14	-	8932280	8932427	0	1	147,	0	-0.846	-0.113	3.23	-1.8	-2.53	0.715
A05	9116951	9117147	BraC05g015170	7.90E-21	-	9116951	9117147	0	1	196,	0	-20.1	-18.2	2.45	-1.4	-1.97	0.628
A05	9950538	9950784	BraC05g016260	8.90E-07	-	9950538	9950784	0	1	246,	0	-6.05	-5.15	2.49	-1.16	-1.64	0.877
A05	10230773	10231331	BraC05g016670	1.00E-08	-	10230773	10231331	0	3	277,60,3,	0,394,555	-7.98	-6.54	3.78	-1.22	-1.72	-1.19
A05	10264817	10265067	BraC05g016740	1	-	10264817	10265067	0	1	250,	0	-7.58E-07	0	2.83	-3.43	-4.77	1.46
A05	10419553	10429126	BraC05g016940	1.00E-10	-	10419553	10429126	0	3	88,45,12,	0,254,9561	-9.99	-8.8	1.52	-3.66	-5.09	0.93
A05	10896974	10897113	BraC05g017700	0.01	-	10896974	10897113	0	1	139,	0	-1.99	-1.24	3.23	-2.33	-3.26	0.789
A05	13734458	13734609	BraC05g020920	1	-	13734458	13734609	0	1	151,	0	-1.99E-07	0	6.07	-2.16	-3.02	1.27
A05	14912249	14912548	BraC05g022120	6.20E-06	-	14912249	14912548	0	1	299,	0	-5.21	-4.35	2.68	-2.25	-3.14	1.42
A05	14913144	14913343	BraC05g022120	9.50E-08	-	14913144	14913343	0	1	199,	0	-7.02	-6.06	2.77	-1.76	-2.47	0.971
A05	25671177	25671525	BraC05g025610	8.30E-10	-	25671177	25671525	0	1	348,	0	-9.08	-7.97	7.03	-1.88	-2.64	1.01
A05	27180894	27181043	BraC05g027050	1.50E-06	-	27180894	27181043	0	1	149,	0	-5.83	-4.94	2.76	-1.28	-1.8	1.15
A05	28577072	28577452	BraC05g028630	1	-	28577072	28577452	0	2	52,247,	0,133	-9.08E-13	0	1.67	-2.1	-2.95	-0.935
A05	29123676	29123826	BraC05g029160	1	-	29123676	29123826	0	1	150,	0	-1.11E-07	0	1.32	-1.55	-2.18	0.889
A05	29463721	29464021	BraC05g029420	1	-	29463721	29464021	0	2	33,110,	0,190	-2.27E-08	0	2.2	-1.11	-1.58	-1.45
A05	29634580	29634929	BraC05g029610	4.80E-07	-	29634580	29634929	0	1	349,	0	-6.32	-5.4	2.3	-3.68	-5.12	-1.07
A05	29845723	29845968	BraC05g029780	2.20E-05	-	29845723	29845968	0	1	245,	0	-4.65	-3.82	3.08	-1.39	-1.96	0.609
A05	30084307	30084457	BraC05g029940	1	-	30084307	30084457	0	1	150,	0	-5.23E-06	0	4.54	-2.77	-3.87	1.72
A05	30506063	30506292	BraC05g030410	6.30E-05	-	30506063	30506292	0	2	3,195,	0,34	-4.2	-3.39	2.55	-1.23	-1.73	0.636
A05	30511233	30512060	BraC05g030420	8.30E-09	-	30511233	30512060	0	2	68,81,	0,746	-8.08	-7.04	1.46	-1.74	-2.45	0.598
A05	30529503	30529780	BraC05g030450	5.00E-18	-	30529503	30529780	0	2	88,159,	0,118	-17.3	-15.5	2.43	-1.52	-2.14	0.633
A05	30872093	30872533	BraC05g030950	6.20E-05	-	30872093	30872533	0	1	440,	0	-4.21	-3.39	9.4	-1.9	-2.66	0.656
A05	31075582	31075729	BraC05g031190	1	-	31075582	31075729	0	1	147,	0	-6.50E-08	0	1.18	-4.48	-6.22	0.816
A05	31711590	31711837	BraC05g032000	1	-	31711590	31711837	0	1	247,	0	-0.000182	0	2.71	-2.75	-3.83	0.873
A05	31755756	31755898	BraC05g032120	0.0091	-	31755756	31755898	0	1	142,	0	-2.04	-1.29	2.83	-1.6	-2.25	1.62
A05	31762487	31762779	BraC05g032130	1.20E-06	-	31762487	31762779	0	1	292,	0	-5.91	-5.02	6.27	-1.65	-2.32	1.05
A05	32410767	32410916	BraC05g033010	0.0083	-	32410767	32410916	0	1	149,	0	-2.08	-1.32	2.79	-1.34	-1.88	1.17
A05	32570190	32570436	BraC05g033180	5.00E-23	-	32570190	32570436	0	1	246,	0	-22.3	-20.3	5.07	-1.87	-2.63	0.689
A05	32719316	32719760	BraC05g033420	6.60E-06	-	32719316	32719760	0	1	444,	0	-5.18	-4.32	5.08	-3.39	-4.73	1.24
A05	33464889	33465138	BraC05g033990	1	-	33464889	33465138	0	1	249,	0	-2.31E-07	0	3.85	-5.11	-7.05	1.18
A05	33751868	33752065	BraC05g034380	1	-	33751868	33752065	0	1	197,	0	-5.32E-11	0	2.44	-2.47	-3.45	-1.02
A05	33933549	33934079	BraC05g034640	2.70E-06	-	33933549	33934079	0	3	30,106,162,	0,129,368	-5.57	-4.7	3.01	-1.43	-2.01	0.747
A05	33987278	33987746	BraC05g034670	2.40E-08	-	33987278	33987746	0	3	68,108,125,	0,151,343	-7.62	-6.62	2.08	-2.95	-4.11	0.963
A05	34334764	34335021	BraC05g035280	0.012	-	34334764	34335021	0	2	44,104,	0,153	-1.93	-1.18	1.91	-1.12	-1.59	0.694
A05	35289113	35289405	BraC05g036810	3.60E-06	-	35289113	35289405	0	1	292,	0	-5.44	-4.57	4.54	-1.83	-2.57	1.28
A05	35411496	35411695	BraC05g036990	1.00E-07	-	35411496	35411695	0	1	199,	0	-6.98	-6.02	2.43	-2.37	-3.31	1.47
A05	35676470	35676668	BraC05g037330	1.00E-09	-	35676470	35676668	0	1	198,	0	-8.98	-7.87	6.52	-2.65	-3.69	1.57
A05	35808783	35808981	BraC05g037610	0.74	-	35808783	35808981	0	1	198,	0	-0.129	0	1.72	-1.02	-1.45	0.639
A05	36041517	36041920	BraC05g037950	1	-	36041517	36041920	0	2	17,183,	0,220	-5.09E-07	0	1.91	-1.22	-1.72	-1.07
A05	36213483	36213682	BraC05g038210	0.022	-	36213483	36213682	0	1	199,	0	-1.66	-0.916	2.29	-2.77	-3.86	0.761
A05	36304586	36304834	BraC05g038330	2.00E-12	-	36304586	36304834	0	1	248,	0	-11.7	-10.3	7.89	-1.44	-2.03	0.876
A05	36678973	36679124	BraC05g039040	8.10E-09	-	36678973	36679124	0	1	151,	0	-8.09	-7.05	3.21	-0.964	-1.37	0.903
A05	36766341	36767172	BraC05g039200	1	-	36766341	36767172	0	3	66,70,7,	0,171,824	-2.08E-13	0	1.79	-1.63	-2.29	-0.905
A05	37095773	37095972	BraC05g039770	1	-	37095773	37095972	0	1	199,	0	-9.93E-08	0	2.68	-0.931	-1.32	0.673
A05	37213308	37213504	BraC05g039920	1	-	37213308	37213504	0	1	196,	0	-3.34E-07	0	1.69	-5.39	-7.43	0.939
A05	37246778	37246928	BraC05g040000	0.98	-	37246778	37246928	0	1	150,	0	-0.00749	0	2.85	-1.42	-2	-0.629
A05	37725116	37725785	BraC05g040980	0.0022	-	37725116	37725785	0	5	65,63,69,39,14,	0,144,301,510,655	-2.66	-1.9	1.29	-2.6	-3.63	0.633
A05	37851420	37851566	BraC05g041330	3.40E-08	-	37851420	37851566	0	1	146,	0	-7.47	-6.48	4.72	-2.74	-3.83	-0.599
A05	37859350	37859548	BraC05g041350	0.0019	-	37859350	37859548	0	1	198,	0	-2.71	-1.95	4	-1.49	-2.1	-1.27
A05	38280234	38280518	BraC05g042320	0.00022	-	38280234	38280518	0	2	179,19,	0,265	-3.66	-2.86	2.4	-0.95	-1.35	-0.791
A05	38523086	38523372	BraC05g042780	1	-	38523086	38523372	0	1	286,	0	-8.94E-08	0	1.72	-2.01	-2.81	-0.634
A05	38937986	38938228	BraC05g043670	1	-	38937986	38938228	0	2	35,114,	0,128	-3.75E-05	0	2.21	-1.34	-1.88	0.748
A05	39023266	39023557	BraC05g043940	1	-	39023266	39023557	0	2	117,84,	0,207	-2.93E-09	0	8.16	-1.13	-1.6	-0.813
A05	39105656	39105904	BraC05g044140	1.60E-25	-	39105656	39105904	0	1	248,	0	-24.8	-22.8	3.87	-1.62	-2.27	0.868
A05	39209010	39209305	BraC05g044330	1	-	39209010	39209305	0	1	295,	0	-0.000615	0	5.2	-1.63	-2.29	0.95
A05	39485239	39485583	BraC05g044850	1	-	39485239	39485583	0	2	190,59,	0,285	-0.000245	0	8.2	-3.07	-4.29	1.26
A05	39534483	39534624	BraC05g045000	0.53	-	39534483	39534624	0	1	141,	0	-0.278	0	1.52	-1.08	-1.53	-0.639
A05	39833652	39833880	BraC05g045380	3.20E-06	-	39833652	39833880	0	2	119,31,	0,197	-5.5	-4.62	2.16	-2.08	-2.91	1.43
A05	40048779	40048927	BraC05g045710	1	-	40048779	40048927	0	1	148,	0	-5.96E-07	0	3.92	-0.995	-1.41	-0.901
A05	40264889	40265390	BraC05g046060	0.97	-	40264889	40265390	0	2	188,59,	0,442	-0.0151	0	11.4	-0.923	-1.31	-0.717
A05	40470669	40471179	BraC05g046360	0.28	-	40470669	40471179	0	3	72,102,165,	0,169,345	-0.555	0	3.62	-1.03	-1.46	-0.646
A05	40808585	40808735	BraC05g047060	3.00E-07	-	40808585	40808735	0	1	150,	0	-6.53	-5.6	5.41	-2.02	-2.83	1.45
A05	41327991	41328235	BraC05g047610	1	-	41327991	41328235	0	1	244,	0	-9.60E-05	0	1.63	-1.65	-2.33	1.22
A05	41709151	41709301	BraC05g048330	5.80E-08	-	41709151	41709301	0	1	150,	0	-7.24	-6.26	1.68	-1.86	-2.61	1.04
A05	41998490	41998639	BraC05g048850	0.0011	-	41998490	41998639	0	1	149,	0	-2.96	-2.19	4.36	-2.73	-3.8	1.59
A05	42094788	42095335	BraC05g049020	0.93	-	42094788	42095335	0	2	162,277,	0,270	-0.0331	0	5.5	-6.41	-8.66	-0.805
A05	42166158	42166357	BraC05g049150	1	-	42166158	42166357	0	1	199,	0	-0.00107	0	3.98	-3.45	-4.8	0.748
A05	42307208	42307358	BraC05g049320	1	-	42307208	42307358	0	1	150,	0	-2.23E-06	0	5.81	-2.04	-2.87	0.899
A05	42308835	42309460	BraC05g049320	1	-	42308835	42309460	0	2	81,219,	0,406	-3.80E-07	0	2.41	-3.22	-4.5	0.876
A05	42642380	42642579	BraC05g049930	5.10E-05	-	42642380	42642579	0	1	199,	0	-4.29	-3.47	7.77	-1.48	-2.08	-1.32
A06	39718	39918	BraC06g000090	0.0029	+	39718	39918	0	1	200,	0	-2.54	-1.78	3	-1.74	-2.44	-0.955
A06	156914	157110	BraC06g000220	1	+	156914	157110	0	1	196,	0	-0.00102	0	5.38	-1.08	-1.54	0.96
A06	519398	519900	BraC06g000780	0.019	+	519398	519900	0	3	90,135,72,	0,198,430	-1.72	-0.971	2.3	-4.14	-5.76	0.924
A06	1390476	1390674	BraC06g002150	1	+	1390476	1390674	0	1	198,	0	-5.71E-10	0	7.29	-1.77	-2.49	1.37
A06	1666955	1667102	BraC06g002550	0.00093	+	1666955	1667102	0	1	147,	0	-3.03	-2.25	4.75	-1.11	-1.58	-0.763
A06	2405966	2406808	BraC06g003710	1	+	2405966	2406808	0	4	396,72,30,78,	0,466,613,764	-0.000994	0	4.08	-4.13	-5.74	1.06
A06	2781637	2783267	BraC06g004290	1.00E-24	+	2781637	2783267	0	2	114,86,	0,1544	-24	-21.9	2.42	-4.56	-6.33	0.783
A06	2816078	2816327	BraC06g004370	1.70E-07	+	2816078	2816327	0	1	249,	0	-6.76	-5.82	4.24	-1.12	-1.59	1.04
A06	2868457	2868604	BraC06g004510	1	+	2868457	2868604	0	1	147,	0	-6.64E-07	0	3.48	-1.6	-2.25	0.662
A06	3082985	3083133	BraC06g004790	1	+	3082985	3083133	0	1	148,	0	-1.18E-05	0	1.5	-1.21	-1.71	-0.629
A06	3154137	3154337	BraC06g004930	0.065	+	3154137	3154337	0	1	200,	0	-1.19	-0.457	5.51	-0.954	-1.36	0.754
A06	3372503	3372749	BraC06g005400	0.085	+	3372503	3372749	0	1	246,	0	-1.07	0	4.92	-1.83	-2.57	-0.618
A06	3471948	3472098	BraC06g005650	2.80E-06	+	3471948	3472098	0	1	150,	0	-5.56	-4.68	2.64	-1.11	-1.57	-0.793
A06	3472395	3472545	BraC06g005650	1.80E-08	+	3472395	3472545	0	1	150,	0	-7.74	-6.73	1.86	-1.91	-2.68	1.1
A06	3504617	3504843	BraC06g005680	2.50E-07	+	3504617	3504843	0	2	26,124,	0,102	-6.61	-5.67	3.08	-2.15	-3.01	1.18
A06	3607897	3608048	BraC06g005910	1.20E-09	+	3607897	3608048	0	1	151,	0	-8.93	-7.83	2	-1.22	-1.72	0.786
A06	4261053	4261640	BraC06g007470	5.40E-06	+	4261053	4261640	0	3	100,106,42,	0,208,545	-5.27	-4.41	2.06	-1.79	-2.52	0.602
A06	4368161	4368311	BraC06g007700	1.30E-07	+	4368161	4368311	0	1	150,	0	-6.89	-5.94	1.76	-1.82	-2.55	0.89
A06	4387624	4387873	BraC06g007720	1.60E-16	+	4387624	4387873	0	1	249,	0	-15.8	-14.2	5.88	-0.95	-1.35	0.711
A06	4388567	4388759	BraC06g007730	0.96	+	4388567	4388759	0	1	192,	0	-0.018	0	2.05	-2.71	-3.77	0.613
A06	4632680	4632979	BraC06g008250	7.90E-11	+	4632680	4632979	0	1	299,	0	-10.1	-8.93	2.39	-2.95	-4.11	-0.98
A06	4801412	4801608	BraC06g008480	0.0015	+	4801412	4801608	0	1	196,	0	-2.81	-2.04	1.54	-3.58	-4.98	1.58
A06	4885389	4885960	BraC06g008640	1	+	4885389	4885960	0	4	2,171,67,55,	0,73,335,516	-3.28E-10	0	3.72	-2.91	-4.06	0.93
A06	4887556	4887753	BraC06g008640	1	+	4887556	4887753	0	1	197,	0	-7.13E-07	0	6.91	-1.12	-1.59	1.01
A06	4891135	4891640	BraC06g008650	1.30E-29	+	4891135	4891640	0	3	9,36,297,	0,82,208	-28.9	-26.7	7.06	-1.32	-1.85	0.687
A06	5071845	5072091	BraC06g009040	0.38	+	5071845	5072091	0	1	246,	0	-0.416	0	1.74	-2.82	-3.93	-0.619
A06	5117591	5117884	BraC06g009100	2.40E-05	+	5117591	5117884	0	2	76,121,	0,172	-4.62	-3.79	2.08	-2.71	-3.77	0.672
A06	5208698	5208896	BraC06g009270	1.40E-06	+	5208698	5208896	0	1	198,	0	-5.84	-4.95	1.71	-2.35	-3.28	0.877
A06	5456085	5456591	BraC06g009700	3.20E-12	+	5456085	5456591	0	3	39,61,248,	0,117,258	-11.5	-10.2	2.05	-4.12	-5.73	-1.23
A06	5859483	5859877	BraC06g010230	1.00E-05	+	5859483	5859877	0	1	394,	0	-4.99	-4.14	1.93	-4.97	-6.87	0.854
A06	6085707	6086007	BraC06g010680	2.60E-10	+	6085707	6086007	0	1	300,	0	-9.59	-8.44	4.35	-3.1	-4.34	0.793
A06	6098047	6098281	BraC06g010700	1	+	6098047	6098281	0	1	234,	0	-2.83E-05	0	1.7	-0.986	-1.4	1.02
A06	6299634	6299784	BraC06g011200	6.80E-07	+	6299634	6299784	0	1	150,	0	-6.17	-5.26	3.54	-2.26	-3.15	0.87
A06	6330264	6331759	BraC06g011270	7.90E-17	+	6330264	6331759	0	4	27,207,37,80,	0,98,1296,1415	-16.1	-14.5	6.4	-2.36	-3.29	0.782
A06	6400937	6401185	BraC06g011370	0.99	+	6400937	6401185	0	1	248,	0	-0.0064	0	7.11	-1.76	-2.47	-0.753
A06	6720311	6720457	BraC06g012050	1	+	6720311	6720457	0	1	146,	0	-0.000125	0	1.95	-1.56	-2.19	-1.32
A06	6869674	6870332	BraC06g012240	4.00E-30	+	6869674	6870332	0	2	140,109,	0,549	-29.4	-27.2	3.15	-1.62	-2.27	0.709
A06	7059557	7060199	BraC06g012710	1	+	7059557	7060199	0	4	34,188,98,27,	0,135,403,615	-0.000868	0	2.64	-3.09	-4.32	0.825
A06	7070614	7070763	BraC06g012740	1.70E-05	+	7070614	7070763	0	1	149,	0	-4.76	-3.92	5.47	-0.99	-1.41	0.797
A06	7114894	7115136	BraC06g012800	4.70E-06	+	7114894	7115136	0	1	242,	0	-5.33	-4.46	3.52	-1.12	-1.58	0.935
A06	7211788	7213114	BraC06g013030	0.93	+	7211788	7213114	0	6	15,42,81,51,54,7,	0,591,721,1015,1173,1319	-0.0307	0	12.2	-1.8	-2.54	2.57
A06	7275731	7275930	BraC06g013100	1	+	7275731	7275930	0	1	199,	0	-0.00213	0	1.74	-2.44	-3.41	1.17
A06	7280306	7280503	BraC06g013110	1	+	7280306	7280503	0	1	197,	0	-4.27E-05	0	5.43	-3.46	-4.82	1.26
A06	7282598	7282842	BraC06g013120	3.90E-06	+	7282598	7282842	0	1	244,	0	-5.41	-4.54	1.95	-1.31	-1.84	0.597
A06	7508543	7508883	BraC06g013610	1	+	7508543	7508883	0	1	340,	0	-4.11E-07	0	2.65	-3.11	-4.35	1.05
A06	7562973	7563338	BraC06g013720	3.50E-05	+	7562973	7563338	0	2	132,67,	0,298	-4.46	-3.64	1.55	-2.01	-2.82	1.31
A06	7642925	7643281	BraC06g013920	4.00E-11	+	7642925	7643281	0	2	23,222,	0,134	-10.4	-9.19	4.37	-1.38	-1.95	0.903
A06	8182885	8183084	BraC06g014620	5.80E-08	+	8182885	8183084	0	1	199,	0	-7.24	-6.26	6.29	-0.937	-1.33	0.811
A06	8361943	8362093	BraC06g014960	1	+	8361943	8362093	0	1	150,	0	-3.25E-09	0	2.6	-1.91	-2.67	-1.07
A06	8592416	8592613	BraC06g015280	5.50E-08	+	8592416	8592613	0	1	197,	0	-7.26	-6.28	3.24	-1.45	-2.05	0.761
A06	8611878	8612225	BraC06g015310	1.20E-09	+	8611878	8612225	0	1	347,	0	-8.92	-7.81	2.2	-2.63	-3.67	-0.632
A06	8810932	8811082	BraC06g015690	0.017	+	8810932	8811082	0	1	150,	0	-1.76	-1.01	1.56	-2.78	-3.87	0.723
A06	9012861	9013061	BraC06g015990	1	+	9012861	9013061	0	1	200,	0	-1.44E-11	0	1.37	-2.73	-3.8	1.46
A06	9015731	9016133	BraC06g015990	0.94	+	9015731	9016133	0	2	94,105,	0,297	-0.0257	0	2.21	-1.42	-2	0.77
A06	9424094	9424367	BraC06g016500	7.90E-11	+	9424094	9424367	0	2	77,119,	0,154	-10.1	-8.87	2.58	-2.61	-3.64	1.16
A06	9530322	9530611	BraC06g016650	0.48	+	9530322	9530611	0	1	289,	0	-0.315	0	2.19	-1.43	-2.01	1.15
A06	9593848	9593998	BraC06g016790	8.30E-07	+	9593848	9593998	0	1	150,	0	-6.08	-5.18	1.99	-1.26	-1.78	0.679
A06	9595099	9595299	BraC06g016790	1.30E-09	+	9595099	9595299	0	1	200,	0	-8.9	-7.8	4.4	-0.949	-1.35	0.818
A06	9631377	9631528	BraC06g016830	4.30E-08	+	9631377	9631528	0	1	151,	0	-7.37	-6.38	1.3	-1.17	-1.65	-0.974
A06	9677985	9678231	BraC06g016940	0.0017	+	9677985	9678231	0	1	246,	0	-2.76	-1.99	4.89	-2.78	-3.88	1.19
A06	9777371	9777601	BraC06g017030	6.30E-10	+	9777371	9777601	0	2	23,127,	0,103	-9.2	-8.08	1.45	-1.28	-1.81	0.615
A06	10209760	10210121	BraC06g017510	3.60E-05	+	10209760	10210121	0	2	192,99,	0,262	-4.44	-3.22	3.7	-1.69	-2.37	1.53
A06	10541615	10541764	BraC06g017940	1	+	10541615	10541764	0	1	149,	0	-0.000329	0	1.76	-2.16	-3.02	0.702
A06	11251262	11252145	BraC06g018950	0.59	+	11251262	11252145	0	2	10,129,	0,754	-0.232	0	2.23	-2.69	-3.75	1.98
A06	11472652	11473468	BraC06g019150	1	+	11472652	11473468	0	2	80,66,	0,750	-1.60E-09	0	2.18	-1.1	-1.56	0.758
A06	11473757	11474047	BraC06g019150	0.089	+	11473757	11474047	0	1	290,	0	-1.05	-0.318	6.68	-2	-2.8	0.988
A06	12201453	12201651	BraC06g020110	0.00063	+	12201453	12201651	0	1	198,	0	-3.2	-2.42	5.25	-1.01	-1.43	-0.786
A06	12423845	12423989	BraC06g020360	1.60E-22	+	12423845	12423989	0	1	144,	0	-21.8	-19.8	8.22	-1.56	-2.19	1.1
A06	12906704	12906851	BraC06g021140	0.99	+	12906704	12906851	0	1	147,	0	-0.00564	0	2.62	-2.41	-3.36	-1.63
A06	13050984	13051132	BraC06g021270	4.80E-05	+	13050984	13051132	0	1	148,	0	-4.32	-3.5	1.86	-1.5	-2.11	0.758
A06	13511238	13511437	BraC06g021650	6.30E-11	+	13511238	13511437	0	1	199,	0	-10.2	-8.99	6.42	-2.83	-3.95	1.21
A06	13533234	13533482	BraC06g021680	0.99	+	13533234	13533482	0	1	248,	0	-0.00307	0	1.32	-4.24	-5.89	1.41
A06	13534075	13535116	BraC06g021680	0.00028	+	13534075	13535116	0	3	139,353,300,	0,298,741	-3.55	-2.76	5.33	-3.38	-4.72	0.78
A06	13643465	13644066	BraC06g021820	1.10E-09	+	13643465	13644066	0	2	42,454,	0,147	-8.94	-7.84	2.73	-4.17	-5.8	0.932
A06	14124154	14124475	BraC06g022350	7.90E-13	+	14124154	14124475	0	2	33,212,	0,109	-12.1	-10.8	4.66	-1.04	-1.48	0.812
A06	14306470	14306667	BraC06g022560	1	+	14306470	14306667	0	1	197,	0	-6.91E-06	0	4.67	-1.26	-1.78	-1.03
A06	14344404	14344649	BraC06g022620	1.00E-15	+	14344404	14344649	0	1	245,	0	-15	-13.5	5.33	-2.12	-2.97	1.08
A06	14595339	14596102	BraC06g022970	1	+	14595339	14596102	0	2	83,162,	0,601	-0.000528	0	2.2	-2.87	-4	-0.873
A06	14939378	14939526	BraC06g023260	1.20E-05	+	14939378	14939526	0	1	148,	0	-4.91	-4.07	1.89	-2.32	-3.24	1.67
A06	29669100	29669581	BraC06g029800	0.97	+	29669100	29669581	0	2	366,29,	0,452	-0.0119	0	3.1	-2.23	-3.12	0.732
A06	29670657	29670886	BraC06g029800	0.14	+	29670657	29670886	0	2	94,104,	0,125	-0.862	-0.13	3.04	-1.72	-2.41	0.786
A06	30206573	30206808	BraC06g030370	7.20E-08	+	30206573	30206808	0	2	98,51,	0,184	-7.14	-6.17	1.88	-2.21	-3.09	1.94
A06	30479339	30479778	BraC06g030600	1	+	30479339	30479778	0	2	9,241,	0,198	-0.000658	0	4.03	-2.11	-2.95	0.73
A06	30648109	30648309	BraC06g030780	4.20E-05	+	30648109	30648309	0	1	200,	0	-4.38	-3.16	2.14	-1.83	-2.58	1.31
A06	31024051	31024198	BraC06g031280	1	+	31024051	31024198	0	1	147,	0	-1.96E-10	0	3.99	-5.22	-7.21	2.07
A06	31188246	31192819	BraC06g031500	1.30E-20	+	31188246	31192819	0	7	85,82,62,100,42,42,120,	0,1286,2282,3655,4029,4171,4453	-19.9	-18	4.02	-3.15	-4.4	0.83
A06	31587751	31588202	BraC06g032040	6.50E-05	+	31587751	31588202	0	1	451,	0	-4.19	-3.37	6.08	-2.3	-3.21	1.24
A06	32196063	32196598	BraC06g032880	5.40E-07	+	32196063	32196598	0	2	20,320,	0,215	-6.27	-5.35	6.11	-1.61	-2.27	-0.997
A06	32299800	32300243	BraC06g033000	3.90E-08	+	32299800	32300243	0	1	443,	0	-7.41	-6.42	4.16	-2.76	-3.85	0.819
A06	32572161	32572359	BraC06g033370	1	+	32572161	32572359	0	1	198,	0	-1.47E-05	0	2.24	-1.75	-2.46	1.36
A06	32594754	32595102	BraC06g033410	7.10E-08	+	32594754	32595102	0	1	348,	0	-7.15	-6.18	3.32	-1.17	-1.66	0.804
A06	32830400	32830648	BraC06g033880	0.94	+	32830400	32830648	0	1	248,	0	-0.0266	0	3.26	-3.19	-4.46	1.13
A06	32880540	32880838	BraC06g033960	2.20E-08	+	32880540	32880838	0	1	298,	0	-7.66	-6.65	3.14	-2.25	-3.15	0.718
A06	32959540	32959737	BraC06g034140	3.20E-11	+	32959540	32959737	0	1	197,	0	-10.5	-9.31	3.14	-0.918	-1.31	-0.727
A06	33043837	33044085	BraC06g034260	3.20E-28	+	33043837	33044085	0	1	248,	0	-27.5	-25.3	2.29	-0.982	-1.4	1.31
A06	33128209	33128408	BraC06g034400	0.00081	+	33128209	33128408	0	1	199,	0	-3.09	-2.31	3.05	-3.01	-4.2	1.39
A06	33176488	33176867	BraC06g034510	0.0059	+	33176488	33176867	0	2	70,79,	0,300	-2.23	-1.48	2.47	-3.21	-4.49	1.26
A06	33176965	33177984	BraC06g034510	0.035	+	33176965	33177984	0	2	108,90,	0,929	-1.45	-0.712	1.93	-1.79	-2.51	0.592
A06	33257789	33257937	BraC06g034670	0.32	+	33257789	33257937	0	1	148,	0	-0.494	0	3	-2.08	-2.92	1.5
A06	33444973	33445121	BraC06g034940	7.60E-08	+	33444973	33445121	0	1	148,	0	-7.12	-6.15	2.33	-1.92	-2.69	1.69
A06	33953864	33954210	BraC06g035610	1.30E-25	+	33953864	33954210	0	2	79,219,	0,127	-24.9	-22.9	8.11	-1.11	-1.57	0.821
A06	34688822	34689067	BraC06g036740	1	+	34688822	34689067	0	1	245,	0	-8.90E-08	0	1.28	-4.33	-6.01	1.54
A06	36094575	36094773	BraC06g039010	0.96	+	36094575	36094773	0	1	198,	0	-0.0172	0	3.28	-1.38	-1.94	1.1
A06	36466835	36467145	BraC06g039600	1	+	36466835	36467145	0	2	39,153,	0,157	-3.36E-08	0	3.11	-1.58	-2.22	0.85
A06	36678286	36678634	BraC06g039950	0.021	+	36678286	36678634	0	1	348,	0	-1.67	-0.927	6.49	-3.54	-4.93	1.37
A06	37179466	37179893	BraC06g040790	1.40E-07	+	37179466	37179893	0	2	44,298,	0,129	-6.85	-5.9	3.08	-2.43	-3.39	1.01
A06	37190645	37190988	BraC06g040800	4.30E-07	+	37190645	37190988	0	1	343,	0	-6.37	-5.44	1.79	-4.03	-5.6	1.71
A06	37204340	37204732	BraC06g040830	1.30E-10	+	37204340	37204732	0	2	26,207,	0,185	-9.89	-8.72	2.97	-2.51	-3.51	1.16
A06	37267273	37267469	BraC06g040940	1	+	37267273	37267469	0	1	196,	0	-1.19E-11	0	2.75	-5.36	-7.39	2.95
A06	37441676	37442173	BraC06g041220	2.90E-06	+	37441676	37442173	0	2	142,156,	0,341	-5.54	-4.66	2.45	-1.82	-2.55	0.744
A06	38224685	38224915	BraC06g042720	1	+	38224685	38224915	0	1	230,	0	-9.13E-07	0	2.21	-1.54	-2.17	0.841
A06	38252699	38252844	BraC06g042800	1	+	38252699	38252844	0	1	145,	0	-2.25E-05	0	4.73	-3	-4.19	0.914
A06	38265884	38266131	BraC06g042820	0.19	+	38265884	38266131	0	1	247,	0	-0.732	-0.000325	2.09	-2.83	-3.95	0.89
A06	38266474	38266623	BraC06g042820	1	+	38266474	38266623	0	1	149,	0	-2.82E-07	0	1.15	-1.01	-1.44	0.613
A06	38461586	38461982	BraC06g043070	3.60E-07	+	38461586	38461982	0	1	396,	0	-6.44	-5.51	2.23	-2.74	-3.81	0.887
A06	38549390	38549633	BraC06g043340	1	+	38549390	38549633	0	1	243,	0	-9.97E-11	0	4.25	-1.5	-2.11	0.649
A06	38624271	38625338	BraC06g043520	1.30E-15	+	38624271	38625338	0	5	84,73,93,84,351,	0,166,315,488,716	-14.9	-13.4	4.52	-2.01	-2.82	0.766
A06	38823572	38824863	BraC06g043890	2.50E-11	+	38823572	38824863	0	4	220,387,222,206,	0,307,728,1085	-10.6	-9.39	4	-10.2	-13.1	1
A06	39004810	39004959	BraC06g044130	1	+	39004810	39004959	0	1	149,	0	-8.64E-10	0	2.61	-2.85	-3.97	1.52
A06	39215277	39215523	BraC06g044510	1	+	39215277	39215523	0	1	246,	0	-2.48E-07	0	2.5	-3.33	-4.64	-1.11
A06	39501189	39501387	BraC06g045060	6.30E-09	+	39501189	39501387	0	1	198,	0	-8.2	-7.15	1.22	-2.73	-3.81	0.82
A06	39582005	39582417	BraC06g045210	4.30E-08	+	39582005	39582417	0	3	16,150,81,	0,109,331	-7.37	-6.38	2	-1.36	-1.91	0.97
A06	39671822	39672020	BraC06g045380	1.80E-09	+	39671822	39672020	0	1	198,	0	-8.75	-7.66	3.69	-1.87	-2.62	1.58
A06	39711360	39711508	BraC06g045480	2.30E-09	+	39711360	39711508	0	1	148,	0	-8.63	-7.55	6.71	-1.24	-1.75	1.02
A06	39963558	39963838	BraC06g045870	1	+	39963558	39963838	0	1	280,	0	-1.06E-05	0	2.7	-1.52	-2.13	0.735
A06	40421899	40422146	BraC06g046340	5.10E-09	+	40421899	40422146	0	1	247,	0	-8.29	-7.24	2.07	-3.31	-4.62	1.08
A06	40692332	40692479	BraC06g046800	0.074	+	40692332	40692479	0	1	147,	0	-1.13	-0.39	1.56	-1.65	-2.32	0.967
A06	40868733	40869087	BraC06g047080	2.50E-06	+	40868733	40869087	0	2	29,120,	0,234	-5.61	-4.34	1.29	-2.42	-3.37	1.69
A06	41045083	41045226	BraC06g047300	1	+	41045083	41045226	0	1	143,	0	-8.80E-12	0	4.14	-1.81	-2.54	1.11
A06	41172814	41173061	BraC06g047460	1	+	41172814	41173061	0	1	247,	0	-2.66E-05	0	1.73	-1.72	-2.42	0.705
A06	41437468	41437664	BraC06g047960	1	+	41437468	41437664	0	1	196,	0	-9.74E-06	0	5.83	-1.43	-2.01	0.663
A06	41992216	41992507	BraC06g049070	6.60E-08	+	41992216	41992507	0	2	176,24,	0,267	-7.18	-6.21	1.52	-1.33	-1.87	-1.02
A06	42038991	42039552	BraC06g049130	7.90E-14	+	42038991	42039552	0	2	170,30,	0,531	-13.1	-11.6	4.67	-1.31	-1.84	0.874
A06	42046079	42046230	BraC06g049140	0.99	+	42046079	42046230	0	1	151,	0	-0.00248	0	1.53	-1.12	-1.58	0.664
A06	42159254	42159501	BraC06g049370	1	+	42159254	42159501	0	1	247,	0	-5.87E-08	0	1.94	-3.29	-4.59	1.14
A06	42263032	42264180	BraC06g049670	2.80E-07	+	42263032	42264180	0	1	1148,	0	-6.56	-5.62	5.96	-3.27	-4.56	-0.753
A06	42441803	42443846	BraC06g050020	9.50E-08	+	42441803	42443846	0	3	86,65,96,	0,179,1947	-7.02	-6.06	1.83	-1.31	-1.85	1.01
A06	42559062	42559290	BraC06g050290	1.00E-14	+	42559062	42559290	0	2	22,126,	0,102	-14	-12.5	2.48	-1.94	-2.73	1.09
A06	42577800	42577949	BraC06g050330	1	+	42577800	42577949	0	1	149,	0	-1.95E-09	0	1.78	-3.1	-4.33	-2.23
A06	42725752	42725899	BraC06g050630	1	+	42725752	42725899	0	1	147,	0	-1.37E-10	0	1.47	-1.05	-1.5	-0.707
A06	42806734	42806931	BraC06g050760	2.60E-08	+	42806734	42806931	0	1	197,	0	-7.59	-6.58	3.28	-3.62	-5.04	2.09
A06	43176387	43177919	BraC06g051540	1	+	43176387	43177919	0	1	1532,	0	-3.04E-07	0	7.13	-434	-434	-1.51
A06	43178017	43178166	BraC06g051540	1	+	43178017	43178166	0	1	149,	0	-5.95E-10	0	1.55	-1.43	-2.02	-1.02
A06	43394585	43394785	BraC06g052000	1.60E-07	+	43394585	43394785	0	1	200,	0	-6.8	-5.85	4.58	-1.55	-2.18	0.65
A06	43540569	43541012	BraC06g052230	3.50E-07	+	43540569	43541012	0	2	91,254,	0,189	-6.46	-5.13	2.65	-4.57	-6.35	0.768
A06	43541208	43541686	BraC06g052240	1.30E-11	+	43541208	43541686	0	3	14,108,27,	0,202,451	-10.9	-9.64	3.94	-1.96	-2.76	1.91
A06	128609	128803	BraC06g000160	0.98	-	128609	128803	0	1	194,	0	-0.00966	0	1.55	-2.82	-3.93	-1.33
A06	375697	375973	BraC06g000550	1	-	375697	375973	0	2	43,108,	0,168	-4.28E-06	0	3.2	-2.18	-3.05	1.34
A06	380226	380427	BraC06g000550	1	-	380226	380427	0	1	201,	0	-1.42E-07	0	1.56	-2.91	-4.06	1.55
A06	550081	550378	BraC06g000850	1	-	550081	550378	0	1	297,	0	-0.000948	0	1.53	-3.88	-5.39	0.613
A06	970347	971278	BraC06g001420	1	-	970347	971278	0	2	163,317,	0,614	-9.23E-07	0	3.04	-5.14	-7.09	-0.639
A06	986603	986821	BraC06g001450	1	-	986603	986821	0	2	131,17,	0,201	-7.37E-09	0	2.59	-1.6	-2.25	0.92
A06	1006129	1006275	BraC06g001480	1.10E-06	-	1006129	1006275	0	1	146,	0	-5.97	-5.07	1.91	-1.01	-1.43	1.04
A06	1195674	1195869	BraC06g001790	0.004	-	1195674	1195869	0	1	195,	0	-2.4	-1.64	3.98	-3.51	-4.89	1.68
A06	1548562	1548760	BraC06g002360	2.00E-13	-	1548562	1548760	0	1	198,	0	-12.7	-11.3	2.49	-2.61	-3.65	1.25
A06	1710111	1710494	BraC06g002650	1.30E-20	-	1710111	1710494	0	2	134,112,	0,271	-19.9	-18.1	3.09	-1.24	-1.75	1
A06	1713571	1713817	BraC06g002650	1.30E-24	-	1713571	1713817	0	1	246,	0	-23.9	-21.8	2.4	-2.23	-3.12	0.717
A06	2275694	2275993	BraC06g003500	1.40E-06	-	2275694	2275993	0	1	299,	0	-5.84	-4.95	1.81	-1.07	-1.52	0.603
A06	2305143	2305389	BraC06g003540	4.00E-11	-	2305143	2305389	0	1	246,	0	-10.4	-9.21	2.57	-1.97	-2.77	0.588
A06	2351204	2351401	BraC06g003650	0.00022	-	2351204	2351401	0	1	197,	0	-3.66	-2.87	2.17	-1.69	-2.38	0.732
A06	2757815	2758166	BraC06g004260	1	-	2757815	2758166	0	1	351,	0	-6.38E-06	0	2.02	-4.33	-6.01	1.12
A06	2816903	2817276	BraC06g004380	4.10E-05	-	2816903	2817276	0	3	13,128,55,	0,103,318	-4.39	-3.57	1.79	-1	-1.42	0.977
A06	3086877	3087076	BraC06g004810	1.00E-13	-	3086877	3087076	0	1	199,	0	-13	-11.6	5.8	-1.35	-1.9	1.1
A06	3236599	3236900	BraC06g005120	0.16	-	3236599	3236900	0	1	301,	0	-0.783	-0.0512	2.45	-1.72	-2.41	0.623
A06	3360480	3360626	BraC06g005380	1	-	3360480	3360626	0	1	146,	0	-6.56E-11	0	1.92	-1.19	-1.68	0.597
A06	3518351	3518796	BraC06g005740	3.50E-07	-	3518351	3518796	0	1	445,	0	-6.46	-5.53	2.04	-2.04	-2.87	-0.599
A06	3801584	3801829	BraC06g006420	9.10E-05	-	3801584	3801829	0	1	245,	0	-4.04	-3.23	3.05	-1.59	-2.24	-1.07
A06	3854822	3855158	BraC06g006590	0.24	-	3854822	3855158	0	2	139,111,	0,225	-0.62	0	3.31	-5.76	-7.89	1.3
A06	4046456	4046606	BraC06g007020	1	-	4046456	4046606	0	1	150,	0	-1.92E-06	0	5.95	-1.02	-1.45	-0.998
A06	4047003	4047274	BraC06g007020	1	-	4047003	4047274	0	2	142,8,	0,263	-6.29E-06	0	1.84	-2.23	-3.12	0.873
A06	4128377	4128528	BraC06g007220	1.30E-08	-	4128377	4128528	0	1	151,	0	-7.88	-6.86	9.21	-0.998	-1.42	0.769
A06	4482047	4482294	BraC06g007930	6.00E-10	-	4482047	4482294	0	1	247,	0	-9.22	-8.09	2.27	-2.61	-3.64	0.695
A06	4524414	4524561	BraC06g008000	5.50E-07	-	4524414	4524561	0	1	147,	0	-6.26	-5.35	1.78	-1.91	-2.67	0.802
A06	4609694	4610032	BraC06g008200	1.30E-13	-	4609694	4610032	0	1	338,	0	-12.9	-11.5	2.24	-2.99	-4.17	0.731
A06	4817426	4818475	BraC06g008490	1.00E-10	-	4817426	4818475	0	3	405,84,255,	0,629,794	-10	-8.83	4.77	-2.29	-3.2	0.583
A06	5382652	5382800	BraC06g009580	0.72	-	5382652	5382800	0	1	148,	0	-0.142	0	7.85	-1.3	-1.82	-1.16
A06	5478709	5479006	BraC06g009760	0.0069	-	5478709	5479006	0	3	52,37,55,	0,127,242	-2.16	-1.41	3.75	-1.47	-2.07	1.28
A06	5683125	5683325	BraC06g010080	1	-	5683125	5683325	0	1	200,	0	-4.49E-06	0	3.8	-1.01	-1.43	-0.899
A06	5862380	5862578	BraC06g010240	8.70E-06	-	5862380	5862578	0	1	198,	0	-5.06	-4.21	7.27	-1.94	-2.72	-0.789
A06	6017598	6017746	BraC06g010540	1	-	6017598	6017746	0	1	148,	0	-0.000354	0	4.19	-1.07	-1.52	0.935
A06	6060728	6060877	BraC06g010650	1	-	6060728	6060877	0	1	149,	0	-2.22E-09	0	8.04	-1.39	-1.96	-0.806
A06	6291271	6291422	BraC06g011170	1	-	6291271	6291422	0	1	151,	0	-0.000267	0	9.37	-1.04	-1.47	-1.04
A06	6480849	6481433	BraC06g011490	0.0011	-	6480849	6481433	0	4	1,75,71,3,	0,251,409,581	-2.96	-2.18	1.26	-2.54	-3.54	1.3
A06	6501285	6502165	BraC06g011510	1.40E-07	-	6501285	6502165	0	4	49,75,71,106,	0,326,609,774	-6.86	-5.91	3.45	-2.46	-3.44	1.24
A06	6893944	6894396	BraC06g012300	0.001	-	6893944	6894396	0	2	297,2,	0,450	-2.99	-2.22	3.53	-1.61	-2.26	1.44
A06	6901351	6901764	BraC06g012330	1	-	6901351	6901764	0	3	53,90,56,	0,181,357	-0.000216	0	2.27	-2.38	-3.33	0.653
A06	6925052	6925508	BraC06g012380	0.00035	-	6925052	6925508	0	3	16,157,72,	0,109,384	-3.46	-2.67	2.19	-3.65	-5.08	0.961
A06	6997287	6997624	BraC06g012530	1	-	6997287	6997624	0	1	337,	0	-0.000578	0	3.83	-5.11	-7.06	-1.03
A06	7001728	7001975	BraC06g012540	1	-	7001728	7001975	0	2	41,104,	0,143	-3.38E-08	0	1.92	-2.31	-3.23	1.19
A06	7008629	7008778	BraC06g012570	1.10E-07	-	7008629	7008778	0	1	149,	0	-6.97	-6.01	1.34	-2.93	-4.09	0.726
A06	7134743	7134890	BraC06g012870	0.63	-	7134743	7134890	0	1	147,	0	-0.199	0	2.58	-1.15	-1.63	0.966
A06	7196821	7197444	BraC06g013020	2.00E-14	-	7196821	7197444	0	2	508,34,	0,589	-13.7	-12.2	6.99	-2.04	-2.85	0.661
A06	7988252	7988501	BraC06g014370	0.047	-	7988252	7988501	0	1	249,	0	-1.33	-0.587	2.02	-2.6	-3.63	0.831
A06	8102367	8102518	BraC06g014540	0.00025	-	8102367	8102518	0	1	151,	0	-3.61	-2.82	2.33	-2.58	-3.61	0.99
A06	8254432	8254924	BraC06g014810	3.00E-10	-	8254432	8254924	0	1	492,	0	-9.52	-8.37	5.4	-2.53	-3.53	0.88
A06	8255148	8255517	BraC06g014810	8.30E-08	-	8255148	8255517	0	2	37,258,	0,111	-7.08	-6.12	3.06	-1.32	-1.85	1.27
A06	8255780	8255928	BraC06g014810	0.00013	-	8255780	8255928	0	1	148,	0	-3.87	-3.07	1.69	-2.88	-4.01	1.38
A06	8256369	8256517	BraC06g014810	7.10E-09	-	8256369	8256517	0	1	148,	0	-8.15	-7.11	2.21	-1.57	-2.2	0.991
A06	8428256	8428406	BraC06g015010	0.0013	-	8428256	8428406	0	1	150,	0	-2.87	-2.1	1.25	-1.27	-1.79	0.597
A06	8756676	8756871	BraC06g015580	1	-	8756676	8756871	0	1	195,	0	-5.51E-07	0	3.81	-2.92	-4.07	1.03
A06	8757016	8757288	BraC06g015580	1	-	8757016	8757288	0	2	38,157,	0,115	-3.17E-10	0	3.61	-3.59	-4.99	2.02
A06	8824974	8825123	BraC06g015720	1.10E-08	-	8824974	8825123	0	1	149,	0	-7.94	-6.92	1.18	-4.67	-6.48	1.25
A06	8911424	8911801	BraC06g015870	1	-	8911424	8911801	0	2	126,24,	0,353	-0.000402	0	1.67	-1.56	-2.19	1.19
A06	8931114	8931411	BraC06g015910	0.069	-	8931114	8931411	0	1	297,	0	-1.16	-0.419	10.5	-2.98	-4.16	0.769
A06	9730138	9730557	BraC06g016990	8.50E-10	-	9730138	9730557	0	3	61,74,112,	0,155,307	-9.07	-7.95	2.24	-4.17	-5.79	0.656
A06	10074828	10075252	BraC06g017340	0.13	-	10074828	10075252	0	3	75,74,100,	0,169,324	-0.901	-0.168	2.03	-2.58	-3.6	-0.784
A06	10539214	10539355	BraC06g017930	1	-	10539214	10539355	0	1	141,	0	-1.25E-09	0	2.83	-1.4	-1.96	-1.02
A06	10582831	10582981	BraC06g018010	2.20E-06	-	10582831	10582981	0	1	150,	0	-5.66	-4.78	3.29	-1.59	-2.23	-1.17
A06	10583080	10583402	BraC06g018010	2.20E-06	-	10583080	10583402	0	2	207,43,	0,279	-5.66	-4.78	3.37	-0.934	-1.33	0.808
A06	10959530	10959775	BraC06g018540	2.10E-05	-	10959530	10959775	0	1	245,	0	-4.67	-3.84	3.57	-0.92	-1.31	-0.629
A06	10961533	10961778	BraC06g018540	3.20E-06	-	10961533	10961778	0	1	245,	0	-5.5	-4.63	2.73	-1.54	-2.16	-0.804
A06	10968532	10968733	BraC06g018580	1.10E-10	-	10968532	10968733	0	1	201,	0	-9.95	-8.77	2.05	-4.79	-6.64	1.76
A06	10968882	10969133	BraC06g018580	1.10E-10	-	10968882	10969133	0	1	251,	0	-9.95	-8.77	2.64	-1.82	-2.55	0.732
A06	11309568	11309718	BraC06g018990	1	-	11309568	11309718	0	1	150,	0	-0.000231	0	2.47	-2.96	-4.13	1.29
A06	11522284	11523153	BraC06g019260	1.80E-07	-	11522284	11523153	0	2	418,71,	0,798	-6.74	-5.79	2.3	-2.73	-3.79	0.734
A06	12015135	12015384	BraC06g019870	2.00E-11	-	12015135	12015384	0	1	249,	0	-10.7	-9.48	5	-2.28	-3.18	1.28
A06	12220329	12220530	BraC06g020130	6.50E-07	-	12220329	12220530	0	1	201,	0	-6.19	-5.28	1.75	-2.16	-3.02	0.742
A06	12339287	12339663	BraC06g020280	0.88	-	12339287	12339663	0	2	71,77,	0,299	-0.0534	0	1.97	-1.08	-1.53	-0.895
A06	12712572	12712770	BraC06g020800	1	-	12712572	12712770	0	1	198,	0	-1.59E-05	0	3.55	-1.77	-2.48	0.815
A06	12713262	12713411	BraC06g020800	1	-	12713262	12713411	0	1	149,	0	-2.99E-06	0	1.6	-1.97	-2.76	1.42
A06	13442004	13442151	BraC06g021580	1	-	13442004	13442151	0	1	147,	0	-2.69E-07	0	2.07	-2.52	-3.52	-0.615
A06	13881967	13882207	BraC06g022040	2.20E-07	-	13881967	13882207	0	1	240,	0	-6.65	-5.72	3.73	-2	-2.8	-0.78
A06	14206479	14206675	BraC06g022430	1	-	14206479	14206675	0	1	196,	0	-0.000153	0	4.02	-1.96	-2.75	1.4
A06	28856539	28856689	BraC06g029140	1	-	28856539	28856689	0	1	150,	0	-0.000334	0	3.21	-1.95	-2.73	-3.25
A06	29089606	29089896	BraC06g029260	3.70E-05	-	29089606	29089896	0	2	171,30,	0,260	-4.43	-3.61	1.46	-1.8	-2.53	1.13
A06	29867405	29867599	BraC06g030000	1	-	29867405	29867599	0	1	194,	0	-3.05E-06	0	6.4	-1.53	-2.15	-1.06
A06	29868171	29868364	BraC06g030000	1	-	29868171	29868364	0	1	193,	0	-2.81E-09	0	3.78	-3.86	-5.36	-2.62
A06	29997187	29997595	BraC06g030160	4.50E-07	-	29997187	29997595	0	2	236,13,	0,395	-6.35	-5.43	10.4	-1.55	-2.18	-0.601
A06	30761487	30761684	BraC06g030910	1	-	30761487	30761684	0	1	197,	0	-1.04E-06	0	7.89	-2.78	-3.88	1.62
A06	30781352	30781568	BraC06g030940	1	-	30781352	30781568	0	2	89,61,	0,155	-6.67E-07	0	1.36	-1.13	-1.6	0.712
A06	31440952	31441948	BraC06g031800	1	-	31440952	31441948	0	2	381,51,	0,945	-1.36E-06	0	2.71	-5.89	-8.05	-1.22
A06	31900708	31900849	BraC06g032480	1	-	31900708	31900849	0	1	141,	0	-7.87E-05	0	5.06	-2.23	-3.12	1.51
A06	32563640	32563839	BraC06g033360	1	-	32563640	32563839	0	1	199,	0	-4.14E-06	0	2.25	-1.43	-2.01	0.622
A06	32732421	32732957	BraC06g033660	1	-	32732421	32732957	0	4	6,73,38,29,	0,129,301,507	-2.59E-05	0	1.56	-1.49	-2.1	0.752
A06	32762439	32762587	BraC06g033720	1.60E-14	-	32762439	32762587	0	1	148,	0	-13.8	-12.4	5.24	-1.19	-1.69	0.891
A06	33798814	33799039	BraC06g035340	0.0033	-	33798814	33799039	0	2	143,4,	0,221	-2.48	-1.72	4	-2.08	-2.91	1.24
A06	33986727	33987024	BraC06g035710	3.10E-06	-	33986727	33987024	0	1	297,	0	-5.51	-4.64	7.91	-1.19	-1.68	0.84
A06	34038314	34038811	BraC06g035850	0.0012	-	34038314	34038811	0	1	497,	0	-2.93	-2.16	3.77	-2.59	-3.61	0.717
A06	34084092	34084291	BraC06g035950	0.00011	-	34084092	34084291	0	1	199,	0	-3.96	-3.15	3.52	-1.04	-1.48	0.655
A06	34107666	34107866	BraC06g036020	0.99	-	34107666	34107866	0	1	200,	0	-0.00383	0	2.47	-3.27	-4.57	1.31
A06	34753685	34753935	BraC06g036840	7.90E-13	-	34753685	34753935	0	1	250,	0	-12.1	-10.7	1.6	-3.54	-4.93	0.738
A06	35059146	35059394	BraC06g037430	1	-	35059146	35059394	0	1	248,	0	-2.24E-09	0	3.44	-2.99	-4.17	1.26
A06	35531283	35531568	BraC06g038090	3.20E-11	-	35531283	35531568	0	1	285,	0	-10.5	-9.31	4.38	-2.19	-3.07	0.845
A06	35642702	35642852	BraC06g038280	3.50E-08	-	35642702	35642852	0	1	150,	0	-7.46	-6.46	1.8	-2.26	-3.16	1.21
A06	35934953	35935103	BraC06g038730	0.00065	-	35934953	35935103	0	1	150,	0	-3.19	-2.41	1.7	-5.55	-7.63	3.15
A06	35936846	35937344	BraC06g038730	6.60E-06	-	35936846	35937344	0	1	498,	0	-5.18	-4.32	1.97	-434	-434	2.84
A06	36091732	36091875	BraC06g039000	0.034	-	36091732	36091875	0	1	143,	0	-1.47	-0.36	6.13	-4.05	-5.63	2.4
A06	36290582	36290830	BraC06g039350	1	-	36290582	36290830	0	2	92,58,	0,190	-7.85E-07	0	1.29	-2.28	-3.19	0.985
A06	36670177	36670327	BraC06g039940	3.50E-09	-	36670177	36670327	0	1	150,	0	-8.45	-7.38	3.65	-2.76	-3.85	0.995
A06	37124598	37125096	BraC06g040710	2.00E-05	-	37124598	37125096	0	1	498,	0	-4.69	-3.85	1.84	-9.4	-12.2	1.11
A06	37356546	37356890	BraC06g041080	4.40E-10	-	37356546	37356890	0	1	344,	0	-9.36	-8.22	4.26	-2.81	-3.91	0.602
A06	37718582	37719412	BraC06g041760	1.30E-05	-	37718582	37719412	0	2	98,702,	0,128	-4.9	-4.05	2.26	-10.1	-13	1.04
A06	37964207	37964701	BraC06g042200	1	-	37964207	37964701	0	1	494,	0	-5.60E-06	0	7.67	-6.69	-9.01	0.717
A06	37992935	37993122	BraC06g042250	6.20E-06	-	37992935	37993122	0	1	187,	0	-5.21	-4.35	2.27	-0.96	-1.37	0.848
A06	38019840	38019988	BraC06g042310	0.03	-	38019840	38019988	0	1	148,	0	-1.52	-0.782	3.86	-1.51	-2.11	0.645
A06	38107591	38107890	BraC06g042470	1.60E-14	-	38107591	38107890	0	1	299,	0	-13.8	-12.3	4.07	-1.4	-1.97	0.9
A06	38109259	38109456	BraC06g042480	7.90E-12	-	38109259	38109456	0	1	197,	0	-11.1	-9.85	2.53	-1.79	-2.51	-0.861
A06	38255657	38255998	BraC06g042810	2.80E-06	-	38255657	38255998	0	3	46,93,12,	0,146,329	-5.56	-4.68	1.41	-2.43	-3.39	-1.08
A06	38367905	38368202	BraC06g043020	2.10E-08	-	38367905	38368202	0	1	297,	0	-7.68	-6.67	5.55	-1.53	-2.14	1.45
A06	38370089	38370347	BraC06g043020	7.40E-08	-	38370089	38370347	0	2	135,14,	0,244	-7.13	-6.16	1.19	-2.3	-3.22	0.62
A06	38643349	38643547	BraC06g043550	1	-	38643349	38643547	0	1	198,	0	-0.00131	0	5.08	-4.53	-6.3	1.08
A06	38796153	38796397	BraC06g043810	0.97	-	38796153	38796397	0	1	244,	0	-0.0154	0	5.22	-3.32	-4.64	-1.3
A06	38796639	38796834	BraC06g043810	1	-	38796639	38796834	0	1	195,	0	-1.84E-07	0	2.81	-3.61	-5.02	-1.47
A06	38831634	38832275	BraC06g043900	1	-	38831634	38832275	0	3	90,72,128,	0,286,513	-0.000103	0	2.47	-2.48	-3.47	0.631
A06	38984410	38984608	BraC06g044120	1	-	38984410	38984608	0	1	198,	0	-4.03E-10	0	1.66	-2.59	-3.61	-0.892
A06	39017806	39017956	BraC06g044170	1.60E-12	-	39017806	39017956	0	1	150,	0	-11.8	-10.5	1.66	-0.982	-1.39	0.607
A06	39230414	39230660	BraC06g044550	3.30E-08	-	39230414	39230660	0	1	246,	0	-7.48	-6.49	3.05	-2.4	-3.36	0.981
A06	39278363	39278511	BraC06g044590	5.60E-05	-	39278363	39278511	0	1	148,	0	-4.25	-3.43	3.83	-2.43	-3.39	1.72
A06	39438170	39438319	BraC06g044910	1	-	39438170	39438319	0	1	149,	0	-2.28E-08	0	1.15	-3.51	-4.89	1.51
A06	39438693	39438842	BraC06g044910	1	-	39438693	39438842	0	1	149,	0	-2.72E-09	0	1.56	-5.01	-6.93	2.62
A06	39439186	39439816	BraC06g044910	1	-	39439186	39439816	0	3	31,178,137,	0,244,493	-1.66E-09	0	1.79	-12.9	-16	3.34
A06	39487234	39487643	BraC06g045020	1.60E-09	-	39487234	39487643	0	2	223,65,	0,344	-8.8	-7.7	4.07	-2.13	-2.99	0.857
A06	39676316	39676664	BraC06g045400	1.60E-12	-	39676316	39676664	0	1	348,	0	-11.8	-10.5	6.54	-2.52	-3.52	1.63
A06	39888003	39888778	BraC06g045780	6.30E-15	-	39888003	39888778	0	3	265,252,29,	0,426,746	-14.2	-12.7	3.75	-7.99	-10.6	1.01
A06	39974430	39974623	BraC06g045890	2.50E-13	-	39974430	39974623	0	1	193,	0	-12.6	-11.2	3.86	-3.27	-4.57	1.92
A06	40325690	40326105	BraC06g046210	1.10E-08	-	40325690	40326105	0	3	3,100,146,	0,89,269	-7.94	-6.92	1.69	-2.73	-3.79	1.65
A06	40649176	40649427	BraC06g046740	4.00E-11	-	40649176	40649427	0	1	251,	0	-10.4	-9.19	2.1	-1.03	-1.47	0.77
A06	40664210	40664596	BraC06g046760	9.80E-10	-	40664210	40664596	0	1	386,	0	-9.01	-7.9	3.63	-1.97	-2.77	0.626
A06	40771806	40771953	BraC06g046930	1	-	40771806	40771953	0	1	147,	0	-0.000149	0	2.35	-1.32	-1.85	0.926
A06	40833649	40833880	BraC06g047010	0.0031	-	40833649	40833880	0	2	62,88,	0,143	-2.51	-1.75	1.43	-2.78	-3.87	0.827
A06	41438007	41438480	BraC06g047970	2.00E-15	-	41438007	41438480	0	2	364,33,	0,440	-14.7	-13.2	3.77	-4.28	-5.95	1.15
A06	41536155	41536712	BraC06g048180	2.10E-08	-	41536155	41536712	0	3	274,42,75,	0,366,482	-7.67	-6.67	6.68	-3.56	-4.95	1.06
A06	41772010	41772155	BraC06g048690	3.70E-05	-	41772010	41772155	0	1	145,	0	-4.43	-3.61	3.21	-1.33	-1.87	1.32
A06	41776407	41776556	BraC06g048710	5.90E-10	-	41776407	41776556	0	1	149,	0	-9.23	-8.1	4.71	-1.04	-1.48	-0.824
A06	42163210	42163549	BraC06g049380	4.00E-08	-	42163210	42163549	0	1	339,	0	-7.4	-6.41	3.2	-1.12	-1.59	0.725
A06	42176489	42176635	BraC06g049410	1	-	42176489	42176635	0	1	146,	0	-3.85E-08	0	1.76	-4.07	-5.65	-2.89
A06	42286368	42286685	BraC06g049740	0.62	-	42286368	42286685	0	2	130,65,	0,252	-0.208	0	5.5	-1.32	-1.85	-1.01
A06	42378514	42378864	BraC06g049920	2.50E-09	-	42378514	42378864	0	1	350,	0	-8.6	-7.52	3.93	-1.09	-1.54	0.914
A06	42785936	42786136	BraC06g050750	0.00044	-	42785936	42786136	0	1	200,	0	-3.36	-2.58	3.61	-1.17	-1.66	0.809
A06	42790250	42790450	BraC06g050750	6.80E-06	-	42790250	42790450	0	1	200,	0	-5.17	-4.32	1.82	-2.14	-2.99	0.713
A06	43092313	43092459	BraC06g051380	2.80E-07	-	43092313	43092459	0	1	146,	0	-6.55	-5.62	2.44	-1.25	-1.77	1.41
A06	43282079	43282553	BraC06g051720	1	-	43282079	43282553	0	3	229,61,6,	0,312,468	-1.30E-07	0	3.44	-3.11	-4.35	0.7
A06	43295356	43295589	BraC06g051760	1	-	43295356	43295589	0	2	113,37,	0,196	-2.21E-11	0	2.22	-2	-2.8	0.672
A06	43401599	43401920	BraC06g052030	1	-	43401599	43401920	0	2	183,16,	0,305	-5.65E-09	0	2.12	-1.88	-2.64	-0.769
A06	43402018	43402167	BraC06g052030	1	-	43402018	43402167	0	1	149,	0	-1.55E-11	0	2.45	-5	-6.92	-3.05
A06	43519593	43519788	BraC06g052200	7.90E-12	-	43519593	43519788	0	1	195,	0	-11.1	-9.81	7.44	-1.66	-2.33	-0.909
A07	50962	51184	BraC07g000120	1	+	50962	51184	0	2	135,10,	0,212	-7.00E-10	0	1.86	-1.94	-2.72	0.884
A07	180171	180320	BraC07g000290	1	+	180171	180320	0	1	149,	0	-5.01E-09	0	2.42	-1.29	-1.82	0.715
A07	214852	215266	BraC07g000360	3.20E-11	+	214852	215266	0	3	150,84,15,	0,227,399	-10.5	-9.29	2.09	-3.29	-4.6	0.993
A07	295978	296125	BraC07g000480	0.58	+	295978	296125	0	1	147,	0	-0.233	0	4.47	-1.5	-2.1	-0.719
A07	305879	306025	BraC07g000500	2.00E-13	+	305879	306025	0	1	146,	0	-12.7	-11.3	4.85	-1.86	-2.61	0.984
A07	329133	329526	BraC07g000520	1	+	329133	329526	0	3	39,99,61,	0,130,332	-0.000516	0	3.49	-3.18	-4.45	1.69
A07	337159	337665	BraC07g000540	0.73	+	337159	337665	0	3	35,27,220,	0,167,286	-0.139	0	8	-1.35	-1.9	-0.745
A07	560238	560387	BraC07g000760	4.00E-05	+	560238	560387	0	1	149,	0	-4.4	-3.58	2.98	-2.52	-3.52	2.11
A07	1059166	1059315	BraC07g001410	0.055	+	1059166	1059315	0	1	149,	0	-1.26	-0.526	2.92	-1.12	-1.58	0.622
A07	2237283	2237482	BraC07g002710	1	+	2237283	2237482	0	1	199,	0	-0.00014	0	1.94	-4.38	-6.08	1.04
A07	2885084	2885480	BraC07g003530	2.80E-06	+	2885084	2885480	0	1	396,	0	-5.55	-4.68	5	-4.12	-5.73	0.8
A07	3207250	3207448	BraC07g003940	1	+	3207250	3207448	0	1	198,	0	-5.58E-06	0	4.08	-1.39	-1.95	1.27
A07	3539989	3540239	BraC07g004300	7.90E-12	+	3539989	3540239	0	1	250,	0	-11.1	-9.82	3.07	-1.84	-2.58	-1.09
A07	3595667	3595912	BraC07g004350	2.00E-18	+	3595667	3595912	0	1	245,	0	-17.7	-15.9	4.7	-1.88	-2.64	0.986
A07	3600051	3600251	BraC07g004360	1	+	3600051	3600251	0	1	200,	0	-3.45E-06	0	1.34	-1.45	-2.05	-0.895
A07	3739125	3739421	BraC07g004570	7.90E-14	+	3739125	3739421	0	1	296,	0	-13.1	-11.6	3.79	-1.28	-1.8	-0.791
A07	3740760	3741057	BraC07g004570	6.30E-13	+	3740760	3741057	0	1	297,	0	-12.2	-10.8	3.9	-1.97	-2.77	1.05
A07	4182756	4182954	BraC07g005130	0.00062	+	4182756	4182954	0	1	198,	0	-3.21	-2.43	1.97	-1.32	-1.85	-0.972
A07	4315794	4315945	BraC07g005260	0.0026	+	4315794	4315945	0	1	151,	0	-2.58	-1.81	4.34	-1.37	-1.92	0.609
A07	4646935	4647241	BraC07g005470	1.60E-21	+	4646935	4647241	0	2	6,236,	0,70	-20.8	-18.9	9.35	-2.09	-2.92	0.635
A07	4936387	4936586	BraC07g005670	7.90E-11	+	4936387	4936586	0	1	199,	0	-10.1	-8.9	3.23	-0.946	-1.34	-0.922
A07	7886214	7886594	BraC07g007310	2.30E-10	+	7886214	7886594	0	2	156,138,	0,242	-9.64	-8.48	2.18	-3.18	-4.44	0.708
A07	7985626	7985876	BraC07g007420	0.00037	+	7985626	7985876	0	1	250,	0	-3.43	-2.64	6.33	-3.56	-4.96	1.48
A07	8171870	8172117	BraC07g007630	6.30E-19	+	8171870	8172117	0	1	247,	0	-18.2	-16.4	2.48	-1.73	-2.43	0.927
A07	8215832	8216192	BraC07g007680	1	+	8215832	8216192	0	3	14,59,77,	0,103,283	-3.75E-08	0	1.85	-5.14	-7.1	3.08
A07	8373320	8373466	BraC07g007780	1	+	8373320	8373466	0	1	146,	0	-7.20E-05	0	4.05	-1.28	-1.8	0.611
A07	8518937	8519242	BraC07g008010	3.20E-16	+	8518937	8519242	0	2	73,66,	0,239	-15.5	-13.9	1.62	-1.18	-1.67	-0.846
A07	8726759	8727171	BraC07g008280	1	+	8726759	8727171	0	2	189,97,	0,315	-3.73E-07	0	2.88	-2.72	-3.79	1.33
A07	8764110	8764770	BraC07g008340	1	+	8764110	8764770	0	2	539,45,	0,615	-8.94E-09	0	3.11	-12.3	-15.4	2.07
A07	8918305	8918764	BraC07g008510	0.26	+	8918305	8918764	0	2	94,185,	0,274	-0.586	0	4.46	-3.79	-5.27	-0.695
A07	9081535	9081781	BraC07g008640	0.98	+	9081535	9081781	0	1	246,	0	-0.00987	0	4.26	-4.08	-5.67	1.22
A07	9365069	9365506	BraC07g009000	5.00E-14	+	9365069	9365506	0	2	72,277,	0,160	-13.3	-11.9	3.04	-3.99	-5.56	1.13
A07	9647661	9647810	BraC07g009190	8.70E-10	+	9647661	9647810	0	1	149,	0	-9.06	-7.94	1.93	-1.39	-1.96	0.723
A07	11164946	11165601	BraC07g010900	2.50E-22	+	11164946	11165601	0	4	109,196,21,70,	0,188,460,585	-21.6	-19.7	2.11	-1.88	-2.64	0.588
A07	11166898	11172027	BraC07g010900	2.50E-22	+	11166898	11172027	0	3	99,127,71,	0,136,5058	-21.6	-19.7	6.68	-2.95	-4.11	1.27
A07	11187177	11187428	BraC07g010910	1	+	11187177	11187428	0	2	125,26,	0,225	-0.000112	0	2.3	-3.57	-4.97	1.87
A07	11188139	11188339	BraC07g010910	1	+	11188139	11188339	0	1	200,	0	-0.000659	0	3.23	-2.75	-3.84	1.19
A07	12208791	12208983	BraC07g012220	0.016	+	12208791	12208983	0	1	192,	0	-1.8	-1.05	5.33	-2.3	-3.22	2.13
A07	12216016	12217359	BraC07g012250	1	+	12216016	12217359	0	4	51,104,114,17,	0,321,593,1326	-0.00185	0	2.08	-2.74	-3.82	0.815
A07	12334372	12334858	BraC07g012460	0.97	+	12334372	12334858	0	3	40,83,177,	0,126,309	-0.0122	0	6.29	-1.38	-1.94	0.775
A07	12517336	12517583	BraC07g012750	5.20E-10	+	12517336	12517583	0	1	247,	0	-9.28	-8.15	7.2	-1.14	-1.61	0.642
A07	12758302	12758869	BraC07g013100	1	+	12758302	12758869	0	3	48,156,180,	0,134,387	-0.00045	0	3.73	-2.65	-3.7	1.07
A07	12868006	12868408	BraC07g013250	0.23	+	12868006	12868408	0	3	81,73,28,	0,166,374	-0.63	0	6.5	-0.944	-1.34	0.631
A07	13088030	13088180	BraC07g013590	1.00E-11	+	13088030	13088180	0	1	150,	0	-11	-9.71	3.94	-1.13	-1.6	1
A07	13182619	13182769	BraC07g013760	1	+	13182619	13182769	0	1	150,	0	-1.03E-06	0	4.14	-2.92	-4.08	1.53
A07	13250267	13250464	BraC07g013840	2.00E-07	+	13250267	13250464	0	1	197,	0	-6.7	-5.76	1.93	-3.05	-4.27	0.781
A07	13504098	13504347	BraC07g014240	0.99	+	13504098	13504347	0	1	249,	0	-0.00227	0	3.35	-3.45	-4.8	1.69
A07	13904347	13904542	BraC07g014740	0.00068	+	13904347	13904542	0	1	195,	0	-3.17	-2.39	4.02	-2.98	-4.15	1.66
A07	14215923	14216190	BraC07g015210	1	+	14215923	14216190	0	2	131,17,	0,250	-3.41E-05	0	2.5	-1.21	-1.71	-0.913
A07	14884708	14884906	BraC07g016250	3.00E-09	+	14884708	14884906	0	1	198,	0	-8.52	-7.45	2.8	-1.24	-1.75	1.91
A07	14921628	14921777	BraC07g016310	1	+	14921628	14921777	0	1	149,	0	-0.000514	0	3.53	-2.44	-3.4	1.08
A07	15119890	15120229	BraC07g016660	6.30E-13	+	15119890	15120229	0	2	208,92,	0,247	-12.2	-10.9	4.22	-1.46	-2.06	-0.799
A07	15131473	15131719	BraC07g016710	0.56	+	15131473	15131719	0	1	246,	0	-0.253	0	5.91	-1.48	-2.09	0.91
A07	15528780	15529461	BraC07g017420	1.60E-07	+	15528780	15529461	0	2	262,87,	0,594	-6.8	-5.85	2.22	-3.53	-4.91	0.834
A07	15757345	15757543	BraC07g017690	3.30E-05	+	15757345	15757543	0	1	198,	0	-4.48	-3.66	2.62	-1.45	-2.04	1.13
A07	16041886	16042414	BraC07g018180	1.80E-06	+	16041886	16042414	0	3	194,111,66,	0,271,462	-5.75	-4.86	2.5	-1.77	-2.48	0.729
A07	16214307	16214454	BraC07g018480	9.50E-05	+	16214307	16214454	0	1	147,	0	-4.02	-3.22	1.5	-3.96	-5.5	1.7
A07	16318251	16318594	BraC07g018610	3.20E-12	+	16318251	16318594	0	2	5,245,	0,98	-11.5	-10.2	3.38	-2.43	-3.4	0.895
A07	16498115	16498546	BraC07g018860	0.0071	+	16498115	16498546	0	2	68,80,	0,351	-2.15	-1.39	1.5	-2.86	-3.99	0.935
A07	16498981	16499179	BraC07g018860	1	+	16498981	16499179	0	1	198,	0	-7.33E-05	0	3.21	-3.12	-4.36	1.93
A07	16853823	16854073	BraC07g019380	1.20E-10	+	16853823	16854073	0	1	250,	0	-9.93	-8.75	9.33	-2.04	-2.85	1.22
A07	16871742	16871887	BraC07g019420	0.8	+	16871742	16871887	0	1	145,	0	-0.0978	0	3.03	-1.2	-1.7	0.632
A07	16889626	16889776	BraC07g019470	0.82	+	16889626	16889776	0	1	150,	0	-0.0846	0	2.78	-1.9	-2.66	0.834
A07	16980766	16981013	BraC07g019620	1.00E-09	+	16980766	16981013	0	1	247,	0	-8.98	-7.87	3.27	-1.41	-1.99	0.864
A07	17167397	17167743	BraC07g019930	1	+	17167397	17167743	0	1	346,	0	-1.75E-07	0	2.63	-8.59	-11.3	1.86
A07	17274334	17275076	BraC07g020080	0.017	+	17274334	17275076	0	3	114,98,168,	0,365,574	-1.78	-1.03	2.29	-2.24	-3.13	0.976
A07	17304720	17305188	BraC07g020170	1	+	17304720	17305188	0	2	71,166,	0,302	-1.13E-05	0	1.85	-1.72	-2.42	1.34
A07	17718282	17718946	BraC07g020900	1	+	17718282	17718946	0	4	181,111,81,75,	0,247,441,589	-0.00118	0	3.03	-2.54	-3.55	-1.07
A07	17949239	17949426	BraC07g021390	6.00E-04	+	17949239	17949426	0	1	187,	0	-3.22	-2.44	3.43	-4.12	-5.73	0.633
A07	17952393	17953342	BraC07g021400	0.00054	+	17952393	17953342	0	2	62,439,	0,510	-3.27	-2.49	2.74	-4.2	-5.84	0.792
A07	18253165	18253394	BraC07g021970	0.53	+	18253165	18253394	0	2	103,43,	0,186	-0.274	0	2.36	-5.97	-8.13	0.938
A07	18366322	18366519	BraC07g022160	1.10E-05	+	18366322	18366519	0	1	197,	0	-4.95	-4.11	3.72	-3.63	-5.05	1.03
A07	19109312	19109511	BraC07g023410	4.60E-06	+	19109312	19109511	0	1	199,	0	-5.34	-4.47	1.74	-1.91	-2.68	0.885
A07	19238674	19239250	BraC07g023660	4.40E-05	+	19238674	19239250	0	3	313,51,35,	0,394,541	-4.36	-3.54	2.27	-9.4	-12.2	2.41
A07	19614259	19614459	BraC07g024450	0.013	+	19614259	19614459	0	1	200,	0	-1.87	-1.12	3.82	-1.41	-1.98	1.1
A07	19668744	19668989	BraC07g024560	0.0098	+	19668744	19668989	0	1	245,	0	-2.01	-1.26	4.44	-3.27	-4.57	1.47
A07	19710532	19710732	BraC07g024650	8.50E-09	+	19710532	19710732	0	1	200,	0	-8.07	-7.03	4.25	-1.67	-2.35	-0.753
A07	19939063	19939261	BraC07g025180	6.80E-09	+	19939063	19939261	0	1	198,	0	-8.17	-7.13	1.21	-1.64	-2.31	0.855
A07	20123815	20124100	BraC07g025530	1	+	20123815	20124100	0	2	72,126,	0,159	-2.48E-08	0	1.5	-0.955	-1.36	0.748
A07	20211849	20212294	BraC07g025750	1	+	20211849	20212294	0	1	445,	0	-9.40E-06	0	3.07	-3.17	-4.43	0.583
A07	20432660	20432807	BraC07g026230	0.49	+	20432660	20432807	0	1	147,	0	-0.309	0	5.44	-2.49	-3.49	-0.768
A07	20561137	20561485	BraC07g026480	0.92	+	20561137	20561485	0	1	348,	0	-0.0362	0	5.15	-2.21	-3.09	1.28
A07	21469362	21469695	BraC07g028030	1.60E-07	+	21469362	21469695	0	2	106,144,	0,189	-6.8	-5.86	2.74	-2.3	-3.21	0.751
A07	21502843	21503069	BraC07g028130	1	+	21502843	21503069	0	2	51,100,	0,126	-2.46E-06	0	1.83	-2.47	-3.46	0.685
A07	21615599	21615846	BraC07g028300	1	+	21615599	21615846	0	1	247,	0	-5.35E-07	0	2.71	-1.19	-1.69	0.601
A07	21782899	21783172	BraC07g028660	2.50E-11	+	21782899	21783172	0	2	70,123,	0,150	-10.6	-9.4	1.64	-1.29	-1.81	0.725
A07	21807550	21807699	BraC07g028710	1	+	21807550	21807699	0	1	149,	0	-6.43E-12	0	2.26	-2.06	-2.89	-1.09
A07	21919759	21919957	BraC07g028980	1.00E-14	+	21919759	21919957	0	1	198,	0	-14	-12.5	5.24	-2.02	-2.83	-0.654
A07	22007475	22007820	BraC07g029150	4.30E-05	+	22007475	22007820	0	1	345,	0	-4.37	-3.55	5.06	-1.79	-2.51	0.824
A07	22007917	22008066	BraC07g029150	1	+	22007917	22008066	0	1	149,	0	-0.000899	0	2.13	-1.66	-2.33	0.809
A07	22062610	22062891	BraC07g029250	1	+	22062610	22062891	0	2	11,185,	0,96	-0.000994	0	1.83	-2.75	-3.83	0.642
A07	22275032	22275181	BraC07g029600	0.00055	+	22275032	22275181	0	1	149,	0	-3.26	-2.48	1.83	-1.61	-2.27	0.625
A07	22315793	22316091	BraC07g029710	7.90E-11	+	22315793	22316091	0	1	298,	0	-10.1	-8.92	2.6	-2.38	-3.32	0.768
A07	22715884	22716082	BraC07g030360	0.076	+	22715884	22716082	0	1	198,	0	-1.12	-0.382	3.57	-3.07	-4.3	1.5
A07	22752536	22752737	BraC07g030440	3.40E-09	+	22752536	22752737	0	1	201,	0	-8.47	-7.4	2.05	-2.02	-2.83	1.05
A07	22829807	22830039	BraC07g030550	1.50E-05	+	22829807	22830039	0	2	70,81,	0,151	-4.82	-3.98	1.47	-1.06	-1.51	1.13
A07	23016663	23017536	BraC07g030840	1.10E-06	+	23016663	23017536	0	4	42,57,94,56,	0,268,434,817	-5.94	-5.05	1.61	-3.75	-5.21	1.07
A07	23046130	23046326	BraC07g030870	7.90E-12	+	23046130	23046326	0	1	196,	0	-11.1	-9.83	3.92	-1.24	-1.75	1.26
A07	23114674	23114909	BraC07g030990	0.095	+	23114674	23114909	0	1	235,	0	-1.02	-0.287	5.79	-1.5	-2.11	1.19
A07	23154645	23155335	BraC07g031060	2.50E-15	+	23154645	23155335	0	2	112,158,	0,532	-14.6	-13.1	2.97	-1.89	-2.65	-0.698
A07	23268052	23268390	BraC07g031270	1	+	23268052	23268390	0	2	52,192,	0,146	-4.85E-07	0	3	-1.28	-1.8	0.604
A07	23602477	23602828	BraC07g031850	0.61	+	23602477	23602828	0	1	351,	0	-0.214	0	5.18	-2.25	-3.14	0.801
A07	23831750	23831951	BraC07g032270	1.50E-05	+	23831750	23831951	0	1	201,	0	-4.81	-3.58	1.73	-1.16	-1.65	-0.812
A07	24172735	24173221	BraC07g032890	6.30E-57	+	24172735	24173221	0	3	3,137,8,	0,271,478	-56.2	-53.5	2.39	-2.05	-2.88	-1.91
A07	24287124	24287422	BraC07g033120	1	+	24287124	24287422	0	1	298,	0	-5.21E-05	0	3.71	-2.97	-4.15	0.837
A07	24297822	24298122	BraC07g033140	1.50E-10	+	24297822	24298122	0	1	300,	0	-9.82	-8.65	4.25	-2.44	-3.41	0.762
A07	24305555	24305897	BraC07g033180	1	+	24305555	24305897	0	3	20,85,45,	0,104,297	-1.75E-09	0	1.58	-1.36	-1.91	0.765
A07	24336122	24336421	BraC07g033260	1	+	24336122	24336421	0	1	299,	0	-4.36E-11	0	1.7	-2.94	-4.11	1.14
A07	24336916	24337215	BraC07g033260	1	+	24336916	24337215	0	1	299,	0	-2.58E-10	0	2.55	-2.8	-3.91	0.937
A07	24595394	24595644	BraC07g033650	1	+	24595394	24595644	0	1	250,	0	-3.32E-08	0	5.17	-2.73	-3.81	1.31
A07	24776350	24776501	BraC07g034020	3.00E-07	+	24776350	24776501	0	1	151,	0	-6.53	-5.6	1.31	-2.22	-3.1	0.771
A07	24814389	24814590	BraC07g034070	6.30E-21	+	24814389	24814590	0	1	201,	0	-20.2	-18.3	2.84	-0.997	-1.42	0.585
A07	24867080	24867564	BraC07g034160	1.60E-11	+	24867080	24867564	0	2	22,375,	0,109	-10.8	-9.5	4.56	-6.93	-9.3	0.681
A07	25051453	25051693	BraC07g034490	1	+	25051453	25051693	0	2	92,53,	0,187	-1.98E-07	0	2.07	-1.19	-1.69	0.709
A07	25052063	25052352	BraC07g034490	0.0019	+	25052063	25052352	0	1	289,	0	-2.71	-1.94	2.69	-3.89	-5.4	1.12
A07	25363221	25363371	BraC07g034920	2.00E-12	+	25363221	25363371	0	1	150,	0	-11.7	-10.4	1.3	-4.09	-5.69	1.13
A07	25569312	25569607	BraC07g035270	1.60E-13	+	25569312	25569607	0	2	77,124,	0,171	-12.8	-11.4	2.79	-1.1	-1.56	0.607
A07	25729523	25729743	BraC07g035560	2.50E-06	+	25729523	25729743	0	2	123,20,	0,200	-5.61	-4.74	2.51	-1.87	-2.62	0.713
A07	25781205	25781400	BraC07g035680	3.80E-05	+	25781205	25781400	0	1	195,	0	-4.42	-3.59	5.25	-2.97	-4.15	0.635
A07	26044551	26044746	BraC07g036180	0.33	+	26044551	26044746	0	1	195,	0	-0.48	0	1.56	-3.83	-5.32	0.877
A07	26102024	26102223	BraC07g036340	0.0026	+	26102024	26102223	0	1	199,	0	-2.58	-1.82	4.82	-1.27	-1.78	-0.584
A07	26210933	26211081	BraC07g036540	0.99	+	26210933	26211081	0	1	148,	0	-0.00287	0	3.42	-1.14	-1.61	0.785
A07	26439284	26439534	BraC07g037030	1.30E-06	+	26439284	26439534	0	2	42,105,	0,145	-5.87	-4.98	2.03	-1.81	-2.55	0.633
A07	26541829	26541976	BraC07g037230	0.11	+	26541829	26541976	0	1	147,	0	-0.948	-0.214	6.08	-1.43	-2.01	-0.784
A07	26995285	26995434	BraC07g038290	1	+	26995285	26995434	0	1	149,	0	-2.49E-10	0	1.74	-1.34	-1.89	-0.65
A07	27101974	27102165	BraC07g038490	0.97	+	27101974	27102165	0	1	191,	0	-0.0141	0	4.59	-1.69	-2.37	1.2
A07	27154320	27154520	BraC07g038610	0.00011	+	27154320	27154520	0	1	200,	0	-3.97	-3.16	2.46	-1.62	-2.28	0.682
A07	27201409	27201557	BraC07g038780	1	+	27201409	27201557	0	1	148,	0	-5.10E-07	0	2.46	-4.05	-5.62	0.779
A07	27309661	27309811	BraC07g039000	2.10E-06	+	27309661	27309811	0	1	150,	0	-5.68	-4.8	6.85	-1.13	-1.6	1.04
A07	27433235	27433386	BraC07g039210	0.012	+	27433235	27433386	0	1	151,	0	-1.92	-1.17	2.7	-2.68	-3.73	0.745
A07	27534332	27534475	BraC07g039440	2.50E-14	+	27534332	27534475	0	1	143,	0	-13.6	-12.2	2.53	-1	-1.42	0.899
A07	27628121	27628270	BraC07g039630	1	+	27628121	27628270	0	1	149,	0	-5.43E-08	0	2.22	-4.35	-6.04	1.52
A07	27636333	27636762	BraC07g039640	0.67	+	27636333	27636762	0	3	68,114,66,	0,164,363	-0.176	0	3.57	-3.03	-4.23	1.2
A07	27716629	27717080	BraC07g039870	5.00E-12	+	27716629	27717080	0	1	451,	0	-11.3	-10	1.94	-9.84	-12.7	1.44
A07	27887155	27887383	BraC07g040280	1	+	27887155	27887383	0	2	53,95,	0,133	-1.68E-10	0	1.92	-2.01	-2.82	-0.794
A07	27887480	27887774	BraC07g040280	0.16	+	27887480	27887774	0	1	294,	0	-0.788	-0.0561	5.84	-9.06	-11.8	-1.97
A07	27941606	27941838	BraC07g040360	1.00E-04	+	27941606	27941838	0	2	79,69,	0,163	-4	-3.2	1.63	-1.42	-2	0.723
A07	27942428	27942577	BraC07g040360	2.50E-06	+	27942428	27942577	0	1	149,	0	-5.61	-4.73	3.57	-2.28	-3.18	1.51
A07	28138781	28139028	BraC07g040730	1	+	28138781	28139028	0	1	247,	0	-3.27E-06	0	4.72	-2.97	-4.14	0.834
A07	28593074	28593436	BraC07g041650	1	+	28593074	28593436	0	3	2,112,35,	0,113,327	-4.49E-06	0	2.2	-2.05	-2.88	-1.04
A07	28796185	28796478	BraC07g042140	0.00012	+	28796185	28796478	0	2	123,75,	0,218	-3.93	-3.12	3.43	-1.03	-1.46	0.691
A07	186478	186628	BraC07g000320	2.80E-10	-	186478	186628	0	1	150,	0	-9.55	-8.39	5.68	-1.15	-1.63	-0.671
A07	830676	830921	BraC07g001190	0.0016	-	830676	830921	0	1	245,	0	-2.8	-2.03	9.25	-1.63	-2.29	0.652
A07	977252	977401	BraC07g001340	1	-	977252	977401	0	1	149,	0	-1.89E-07	0	1.52	-1.43	-2.01	1.04
A07	1391926	1392069	BraC07g001750	6.90E-06	-	1391926	1392069	0	1	143,	0	-5.16	-4.31	2.3	-1.32	-1.86	1.09
A07	1467726	1468225	BraC07g001820	2.80E-10	-	1467726	1468225	0	2	370,19,	0,480	-9.56	-8.41	5.89	-3.9	-5.42	1.48
A07	1534617	1534913	BraC07g001860	2.50E-31	-	1534617	1534913	0	2	166,33,	0,263	-30.6	-28.3	8.01	-1.2	-1.69	0.937
A07	1597684	1597928	BraC07g001950	0.29	-	1597684	1597928	0	1	244,	0	-0.545	0	2.28	-2.05	-2.87	-0.639
A07	1630450	1630646	BraC07g001990	1.00E-07	-	1630450	1630646	0	1	196,	0	-7	-6.04	3.45	-2.32	-3.24	-1.17
A07	1651337	1651533	BraC07g002040	1	-	1651337	1651533	0	1	196,	0	-6.26E-08	0	8.86	-2.23	-3.12	-1.09
A07	1761920	1762455	BraC07g002150	4.10E-08	-	1761920	1762455	0	2	131,70,	0,465	-7.39	-6.41	2.13	-0.931	-1.32	0.795
A07	2686448	2687121	BraC07g003310	7.90E-06	-	2686448	2687121	0	2	209,81,	0,592	-5.1	-4.24	3.51	-2.25	-3.15	1.08
A07	2792387	2792987	BraC07g003410	1.60E-29	-	2792387	2792987	0	3	34,80,228,	0,176,372	-28.8	-26.6	15.8	-0.996	-1.41	0.78
A07	3001220	3001516	BraC07g003660	0.011	-	3001220	3001516	0	1	296,	0	-1.95	-1.2	2.25	-1.85	-2.6	0.684
A07	3062788	3062934	BraC07g003770	1	-	3062788	3062934	0	1	146,	0	-3.77E-08	0	2.06	-1.22	-1.72	-0.817
A07	3491499	3491913	BraC07g004280	1	-	3491499	3491913	0	3	62,119,67,	0,141,347	-0.000147	0	3.35	-4.61	-6.4	1.99
A07	3572436	3572636	BraC07g004340	1	-	3572436	3572636	0	1	200,	0	-6.81E-07	0	2.34	-2.1	-2.94	-0.898
A07	3764251	3764649	BraC07g004590	6.30E-13	-	3764251	3764649	0	2	242,55,	0,343	-12.2	-10.8	11.3	-1.02	-1.44	0.887
A07	3795256	3795606	BraC07g004640	6.30E-11	-	3795256	3795606	0	1	350,	0	-10.2	-9.01	5.18	-0.928	-1.32	0.779
A07	4062092	4062342	BraC07g005030	1	-	4062092	4062342	0	1	250,	0	-1.85E-05	0	2.11	-7.63	-10.1	2.84
A07	4760456	4760602	BraC07g005530	0.00021	-	4760456	4760602	0	1	146,	0	-3.67	-2.88	6.55	-1.29	-1.82	-0.866
A07	7300349	7300500	BraC07g006840	1	-	7300349	7300500	0	1	151,	0	-1.25E-08	0	4.26	-2.81	-3.92	0.913
A07	7398851	7399079	BraC07g006940	3.10E-08	-	7398851	7399079	0	2	90,59,	0,169	-7.51	-6.51	2.35	-2.45	-3.43	1.63
A07	8472750	8472993	BraC07g007960	1	-	8472750	8472993	0	1	243,	0	-0.000139	0	2.36	-1.23	-1.74	0.65
A07	8506534	8506786	BraC07g007990	1	-	8506534	8506786	0	2	113,38,	0,214	-2.43E-06	0	2.8	-1.06	-1.5	-0.844
A07	8766185	8766383	BraC07g008350	1	-	8766185	8766383	0	1	198,	0	-0.000164	0	3.14	-1.61	-2.26	0.854
A07	9099834	9099985	BraC07g008680	7.90E-06	-	9099834	9099985	0	1	151,	0	-5.1	-4.25	2.1	-1.93	-2.71	1.48
A07	10210485	10210686	BraC07g009740	0.025	-	10210485	10210686	0	1	201,	0	-1.61	-0.493	3	-1.51	-2.12	1.45
A07	10587108	10587405	BraC07g010260	0.014	-	10587108	10587405	0	2	195,6,	0,291	-1.85	-1.11	4.14	-2.59	-3.62	-1.33
A07	10826479	10826827	BraC07g010510	3.70E-09	-	10826479	10826827	0	1	348,	0	-8.43	-7.36	2.38	-4.27	-5.93	1.19
A07	11049995	11050191	BraC07g010750	7.10E-08	-	11049995	11050191	0	1	196,	0	-7.15	-6.18	2.83	-1.37	-1.92	0.757
A07	11386212	11386469	BraC07g011090	1.20E-07	-	11386212	11386469	0	2	105,45,	0,212	-6.91	-5.55	2	-1.65	-2.32	1.57
A07	11386666	11387067	BraC07g011090	1.20E-07	-	11386666	11387067	0	2	15,282,	0,119	-6.91	-5.95	1.52	-4.52	-6.28	1.28
A07	11440443	11440781	BraC07g011170	0.86	-	11440443	11440781	0	2	57,90,	0,248	-0.063	0	3.32	-2.08	-2.91	0.808
A07	12040479	12040628	BraC07g011920	7.90E-05	-	12040479	12040628	0	1	149,	0	-4.1	-3.29	2.11	-2.22	-3.11	0.876
A07	12104543	12105128	BraC07g012010	6.00E-09	-	12104543	12105128	0	2	144,354,	0,231	-8.22	-7.17	8.15	-1.53	-2.15	0.679
A07	12247009	12247407	BraC07g012310	1	-	12247009	12247407	0	1	398,	0	-2.46E-13	0	2.93	-7.35	-9.79	1.58
A07	12399978	12400516	BraC07g012570	1.80E-06	-	12399978	12400516	0	2	107,78,	0,460	-5.75	-4.87	2.94	-1.67	-2.34	1.14
A07	12541510	12542036	BraC07g012800	1	-	12541510	12542036	0	1	526,	0	-6.65E-13	0	4.04	-6.89	-9.24	1.2
A07	12630433	12630583	BraC07g012940	1	-	12630433	12630583	0	1	150,	0	-4.24E-05	0	1.09	-4.3	-5.97	0.898
A07	13213202	13214055	BraC07g013810	6.30E-22	-	13213202	13214055	0	3	353,102,144,	0,505,709	-21.2	-19.3	7.9	-2.53	-3.52	1.02
A07	13312124	13312319	BraC07g013980	6.90E-06	-	13312124	13312319	0	1	195,	0	-5.16	-4.3	4.57	-1.54	-2.16	1.39
A07	13416570	13418193	BraC07g014130	5.00E-07	-	13416570	13418193	0	2	202,294,	0,1329	-6.3	-5.38	7.11	-1.48	-2.08	0.591
A07	13652215	13652689	BraC07g014430	2.00E-08	-	13652215	13652689	0	4	27,50,53,66,	0,113,256,408	-7.7	-6.69	1.95	-1.21	-1.72	0.581
A07	14353639	14354041	BraC07g015410	1	-	14353639	14354041	0	2	125,23,	0,379	-4.87E-06	0	3.05	-1.69	-2.38	1.03
A07	14404050	14404198	BraC07g015460	1	-	14404050	14404198	0	1	148,	0	-6.12E-06	0	2.92	-2.05	-2.88	1.17
A07	15835284	15835533	BraC07g017800	1.00E-14	-	15835284	15835533	0	1	249,	0	-14	-12.5	8.7	-1.04	-1.48	-0.714
A07	15967990	15968180	BraC07g018060	2.10E-07	-	15967990	15968180	0	1	190,	0	-6.67	-5.73	2.57	-2.39	-3.33	1.64
A07	16695560	16695910	BraC07g019110	1.30E-12	-	16695560	16695910	0	1	350,	0	-11.9	-10.6	5.85	-2.08	-2.91	0.611
A07	16722209	16722408	BraC07g019150	5.60E-06	-	16722209	16722408	0	1	199,	0	-5.25	-4.39	2.76	-1.65	-2.32	0.918
A07	16868207	16868508	BraC07g019410	0.99	-	16868207	16868508	0	1	301,	0	-0.00292	0	2.95	-3.88	-5.39	1.43
A07	17419708	17420145	BraC07g020380	0.00018	-	17419708	17420145	0	3	104,120,25,	0,184,412	-3.75	-2.95	2.08	-2.16	-3.03	0.951
A07	17422623	17422770	BraC07g020390	3.20E-09	-	17422623	17422770	0	1	147,	0	-8.5	-7.43	11.4	-1.38	-1.94	0.887
A07	17613164	17613514	BraC07g020710	1	-	17613164	17613514	0	1	350,	0	-7.13E-07	0	3.67	-3.36	-4.68	0.818
A07	17617095	17617605	BraC07g020720	0.0025	-	17617095	17617605	0	4	51,92,71,27,	0,151,334,483	-2.6	-1.84	1.64	-4.97	-6.86	0.768
A07	17971023	17971512	BraC07g021420	6.50E-07	-	17971023	17971512	0	2	121,169,	0,320	-6.19	-5.28	8.8	-1.39	-1.95	0.943
A07	18110282	18110527	BraC07g021730	6.30E-14	-	18110282	18110527	0	1	245,	0	-13.2	-11.8	3.61	-1.56	-2.2	0.691
A07	18259703	18259853	BraC07g022000	7.90E-11	-	18259703	18259853	0	1	150,	0	-10.1	-8.88	3.86	-1.99	-2.78	1.61
A07	18952022	18952845	BraC07g023100	6.30E-21	-	18952022	18952845	0	2	349,40,	0,783	-20.2	-18.4	7.06	-1.1	-1.56	0.672
A07	18990465	18990708	BraC07g023180	9.80E-09	-	18990465	18990708	0	1	243,	0	-8.01	-6.98	2.43	-3.72	-5.18	0.76
A07	19109838	19109986	BraC07g023420	1.20E-07	-	19109838	19109986	0	1	148,	0	-6.93	-5.97	7.7	-1.21	-1.71	0.891
A07	19281688	19281944	BraC07g023750	1.90E-08	-	19281688	19281944	0	2	67,82,	0,174	-7.72	-6.71	3.56	-1.42	-2	0.719
A07	19374185	19374434	BraC07g023960	3.00E-09	-	19374185	19374434	0	1	249,	0	-8.52	-7.44	2.23	-2.54	-3.55	1.07
A07	19420413	19420890	BraC07g024050	4.50E-06	-	19420413	19420890	0	3	60,46,91,	0,145,386	-5.35	-4.49	3.4	-3.5	-4.88	0.682
A07	19443049	19443298	BraC07g024100	1	-	19443049	19443298	0	1	249,	0	-1.37E-09	0	1.81	-1.62	-2.28	-0.66
A07	19752747	19753080	BraC07g024750	1	-	19752747	19753080	0	2	135,65,	0,268	-3.70E-10	0	1.47	-1.83	-2.58	0.827
A07	19797910	19798111	BraC07g024850	1	-	19797910	19798111	0	1	201,	0	-8.77E-08	0	1.87	-1.36	-1.92	-0.908
A07	19805357	19805505	BraC07g024870	1.20E-07	-	19805357	19805505	0	1	148,	0	-6.93	-5.97	2.21	-2.16	-3.03	1.07
A07	19923516	19924095	BraC07g025150	0.00065	-	19923516	19924095	0	2	89,59,	0,520	-3.19	-2.41	1.72	-1.03	-1.47	-0.777
A07	19975803	19975954	BraC07g025290	1.00E-09	-	19975803	19975954	0	1	151,	0	-8.98	-7.88	1.32	-2.94	-4.11	0.74
A07	20001345	20001694	BraC07g025320	0.31	-	20001345	20001694	0	1	349,	0	-0.502	0	7.29	-3.67	-5.11	1.37
A07	20394760	20395734	BraC07g026150	1	-	20394760	20395734	0	2	148,52,	0,922	-1.21E-06	0	2.39	-2.12	-2.97	0.601
A07	20448800	20449125	BraC07g026270	0.00045	-	20448800	20449125	0	3	30,81,38,	0,133,287	-3.35	-2.56	1.78	-1.97	-2.76	0.599
A07	20512606	20512800	BraC07g026390	0.99	-	20512606	20512800	0	1	194,	0	-0.00271	0	2.94	-2.35	-3.29	0.641
A07	20777683	20777879	BraC07g026920	0.001	-	20777683	20777879	0	1	196,	0	-2.99	-2.22	1.82	-1.39	-1.96	1.03
A07	20902383	20902683	BraC07g027100	1.00E-10	-	20902383	20902683	0	1	300,	0	-9.99	-8.8	6.54	-1.59	-2.24	1.19
A07	20904755	20904906	BraC07g027100	6.90E-06	-	20904755	20904906	0	1	151,	0	-5.16	-4.3	1.55	-6.48	-8.74	2.78
A07	21034969	21035116	BraC07g027290	0.59	-	21034969	21035116	0	1	147,	0	-0.232	0	4.09	-1.57	-2.2	0.946
A07	21092046	21092426	BraC07g027400	1	-	21092046	21092426	0	2	113,176,	0,204	-2.16E-07	0	4.33	-5.49	-7.56	1.73
A07	21440229	21440378	BraC07g027940	1	-	21440229	21440378	0	1	149,	0	-5.39E-05	0	1.72	-1.62	-2.27	-0.963
A07	21453269	21453517	BraC07g027980	2.00E-06	-	21453269	21453517	0	1	248,	0	-5.7	-4.82	2.48	-2.51	-3.5	0.713
A07	21882893	21883187	BraC07g028920	6.50E-06	-	21882893	21883187	0	1	294,	0	-5.19	-4.34	5.2	-1.85	-2.6	-0.715
A07	22044982	22045131	BraC07g029230	1	-	22044982	22045131	0	1	149,	0	-8.12E-05	0	1.38	-1.17	-1.65	-0.785
A07	22173903	22174100	BraC07g029440	1.00E-06	-	22173903	22174100	0	1	197,	0	-5.98	-5.08	2.2	-2.05	-2.87	-1.01
A07	22180353	22180885	BraC07g029450	0.0063	-	22180353	22180885	0	3	83,63,101,	0,224,431	-2.2	-1.44	2.29	-1.1	-1.56	0.799
A07	22382856	22383125	BraC07g029820	0.089	-	22382856	22383125	0	2	187,7,	0,262	-1.05	-0.309	4.76	-1.19	-1.68	0.898
A07	22566130	22567005	BraC07g030120	1	-	22566130	22567005	0	2	215,179,	0,696	-0.000555	0	4.41	-4.74	-6.58	1.47
A07	22657342	22657493	BraC07g030290	0.39	-	22657342	22657493	0	1	151,	0	-0.405	0	1.94	-4.04	-5.61	3.76
A07	22657841	22658192	BraC07g030290	1	-	22657841	22658192	0	1	351,	0	-0.00106	0	2.15	-4.06	-5.64	1.32
A07	22662350	22662623	BraC07g030300	1	-	22662350	22662623	0	2	40,152,	0,121	-4.01E-09	0	2.55	-1.41	-1.98	0.678
A07	22719080	22719556	BraC07g030380	2.70E-08	-	22719080	22719556	0	2	207,41,	0,435	-7.57	-6.57	3.33	-3.29	-4.6	1
A07	22833124	22833610	BraC07g030560	7.90E-11	-	22833124	22833610	0	2	100,296,	0,190	-10.1	-8.89	3.76	-3.56	-4.96	1.19
A07	22889544	22889690	BraC07g030650	1	-	22889544	22889690	0	1	146,	0	-2.05E-08	0	1.52	-1.79	-2.52	-0.698
A07	23437982	23438131	BraC07g031570	3.20E-13	-	23437982	23438131	0	1	149,	0	-12.5	-11.1	2.54	-1.34	-1.88	0.907
A07	23558442	23558639	BraC07g031770	8.50E-07	-	23558442	23558639	0	1	197,	0	-6.07	-5.16	4.64	-1.33	-1.87	-0.782
A07	23890482	23890632	BraC07g032360	0.00021	-	23890482	23890632	0	1	150,	0	-3.67	-2.87	2.09	-1.19	-1.68	0.963
A07	23951561	23951959	BraC07g032500	3.20E-14	-	23951561	23951959	0	1	398,	0	-13.5	-12	2.11	-5.08	-7.02	1.05
A07	24119275	24119619	BraC07g032750	1	-	24119275	24119619	0	2	71,127,	0,217	-0.000385	0	1.59	-1.08	-1.54	1.06
A07	24755757	24756038	BraC07g033970	1.40E-06	-	24755757	24756038	0	2	143,6,	0,275	-5.84	-4.55	2.88	-2.35	-3.28	2.12
A07	24763859	24764290	BraC07g033990	2.50E-23	-	24763859	24764290	0	3	35,132,31,	0,122,400	-22.6	-20.6	4.28	-2.22	-3.11	1.11
A07	24927564	24927763	BraC07g034280	6.20E-06	-	24927564	24927763	0	1	199,	0	-5.21	-4.35	2.89	-2.19	-3.06	1.35
A07	25088833	25089029	BraC07g034570	0.0056	-	25088833	25089029	0	1	196,	0	-2.25	-1.49	7.93	-1.18	-1.67	0.9
A07	25170009	25170207	BraC07g034660	0.72	-	25170009	25170207	0	1	198,	0	-0.14	0	3.4	-2.13	-2.98	0.85
A07	25235280	25235530	BraC07g034730	2.30E-07	-	25235280	25235530	0	1	250,	0	-6.63	-5.69	4.27	-1.05	-1.49	0.798
A07	25405527	25405676	BraC07g035010	1.00E-15	-	25405527	25405676	0	1	149,	0	-15	-13.4	2.62	-2.25	-3.14	0.689
A07	25406806	25407004	BraC07g035010	5.20E-07	-	25406806	25407004	0	1	198,	0	-6.28	-5.36	1.78	-0.989	-1.4	0.784
A07	25717969	25718219	BraC07g035550	1	-	25717969	25718219	0	1	250,	0	-6.21E-07	0	1.44	-1.21	-1.71	-1.08
A07	25904451	25904598	BraC07g035920	6.90E-05	-	25904451	25904598	0	1	147,	0	-4.16	-3.35	7.58	-1.94	-2.72	-0.689
A07	25920707	25921113	BraC07g035950	1.20E-07	-	25920707	25921113	0	3	120,81,41,	0,208,365	-6.91	-5.95	3.31	-1.07	-1.52	0.654
A07	26177412	26177760	BraC07g036480	1	-	26177412	26177760	0	2	37,112,	0,236	-1.69E-07	0	2.08	-2	-2.81	-1.56
A07	26326794	26326944	BraC07g036790	0.028	-	26326794	26326944	0	1	150,	0	-1.56	-0.817	2.7	-3.1	-4.33	0.903
A07	26490557	26490706	BraC07g037150	1	-	26490557	26490706	0	1	149,	0	-0.000121	0	5.45	-2.06	-2.88	-1.69
A07	26547845	26548179	BraC07g037260	1	-	26547845	26548179	0	3	59,93,43,	0,125,291	-1.16E-05	0	3.09	-1.8	-2.54	0.585
A07	26549784	26549931	BraC07g037260	1	-	26549784	26549931	0	1	147,	0	-4.13E-08	0	1.45	-2.89	-4.03	0.609
A07	26638963	26639163	BraC07g037490	1.70E-09	-	26638963	26639163	0	1	200,	0	-8.78	-7.69	2.71	-1.07	-1.52	1.82
A07	26978181	26978331	BraC07g038240	6.20E-08	-	26978181	26978331	0	1	150,	0	-7.21	-6.23	2.33	-2.34	-3.27	-1.5
A07	27182952	27183606	BraC07g038740	7.40E-08	-	27182952	27183606	0	4	35,138,105,16,	0,206,434,638	-7.13	-6.16	2.26	-3.29	-4.59	0.979
A07	27208979	27209178	BraC07g038810	0.0081	-	27208979	27209178	0	1	199,	0	-2.09	-1.34	3.46	-1.09	-1.54	1.11
A07	27229295	27229693	BraC07g038860	1	-	27229295	27229693	0	3	81,87,29,	0,178,369	-7.96E-09	0	2.12	-5.11	-7.07	1.63
A07	27478630	27478779	BraC07g039320	8.90E-07	-	27478630	27478779	0	1	149,	0	-6.05	-5.15	2.15	-2.95	-4.12	1.35
A07	27675705	27675924	BraC07g039770	3.60E-05	-	27675705	27675924	0	2	49,102,	0,117	-4.44	-3.62	1.88	-1.96	-2.75	0.759
A07	27734055	27734281	BraC07g039920	1.10E-06	-	27734055	27734281	0	2	142,9,	0,217	-5.96	-5.06	2.88	-1.38	-1.95	0.844
A07	27773059	27773248	BraC07g039990	5.60E-05	-	27773059	27773248	0	1	189,	0	-4.25	-3.43	3.93	-1.24	-1.75	1.06
A07	28113038	28114040	BraC07g040690	1.30E-11	-	28113038	28114040	0	2	20,522,	0,480	-10.9	-9.63	2.28	-4.37	-6.07	0.878
A07	28454418	28454566	BraC07g041340	6.00E-06	-	28454418	28454566	0	1	148,	0	-5.22	-4.37	1.73	-1.36	-1.91	0.951
A07	28660590	28660740	BraC07g041870	0.9	-	28660590	28660740	0	1	150,	0	-0.0462	0	2.54	-3.87	-5.37	2.07
A07	28875208	28875404	BraC07g042310	7.40E-07	-	28875208	28875404	0	1	196,	0	-6.13	-5.23	3.03	-2.71	-3.76	0.747
A07	28924267	28924414	BraC07g042430	1	-	28924267	28924414	0	1	147,	0	-1.62E-07	0	1.97	-1.44	-2.02	0.925
A07	28962968	28964177	BraC07g042490	1	-	28962968	28964177	0	2	182,63,	0,1146	-1.24E-08	0	2.32	-3.15	-4.4	1.6
A07	28964868	28965668	BraC07g042490	1	-	28964868	28965668	0	4	34,9,83,118,	0,265,501,682	-5.01E-08	0	1.89	-2.41	-3.36	1.13
A07	29070726	29071020	BraC07g042820	7.90E-05	-	29070726	29071020	0	1	294,	0	-4.1	-3.29	5.23	-1.32	-1.86	0.674
A07	29072651	29072847	BraC07g042820	0.98	-	29072651	29072847	0	1	196,	0	-0.0109	0	2.11	-0.97	-1.38	-0.915
A08	324139	324364	BraC08g000520	0.003	+	324139	324364	0	2	126,22,	0,203	-2.53	-1.39	1.67	-2.19	-3.06	-1.96
A08	325169	325317	BraC08g000520	9.10E-08	+	325169	325317	0	1	148,	0	-7.04	-5.67	1.41	-1.41	-1.98	-1.34
A08	380120	380261	BraC08g000600	0.47	+	380120	380261	0	1	141,	0	-0.327	0	2.63	-2.39	-3.33	0.616
A08	563572	564369	BraC08g000770	1.50E-10	+	563572	564369	0	4	24,102,81,339,	0,97,293,458	-9.82	-8.65	7.22	-1.79	-2.51	0.897
A08	612102	612395	BraC08g000870	0.53	+	612102	612395	0	1	293,	0	-0.277	0	5.9	-2.42	-3.37	0.951
A08	1213778	1213928	BraC08g001550	4.00E-11	+	1213778	1213928	0	1	150,	0	-10.4	-9.18	3.82	-2.73	-3.8	0.772
A08	2089862	2090059	BraC08g002670	6.30E-11	+	2089862	2090059	0	1	197,	0	-10.2	-9.03	4.21	-2.3	-3.22	1.22
A08	2561391	2561782	BraC08g003310	0.032	+	2561391	2561782	0	1	391,	0	-1.49	-0.749	2.43	-4.62	-6.41	0.678
A08	2994373	2994572	BraC08g003960	1.00E-15	+	2994373	2994572	0	1	199,	0	-15	-13.4	4.15	-1.15	-1.63	-0.59
A08	3243097	3243466	BraC08g004290	1.80E-06	+	3243097	3243466	0	2	98,50,	0,319	-5.74	-4.86	1.54	-2.21	-3.09	0.614
A08	3977775	3978116	BraC08g005420	3.40E-06	+	3977775	3978116	0	1	341,	0	-5.47	-4.6	5.55	-4.06	-5.64	2.09
A08	4554421	4555161	BraC08g006040	1	+	4554421	4555161	0	1	740,	0	-0.00101	0	2.93	-5.21	-7.2	1.01
A08	4985209	4985358	BraC08g006470	0.96	+	4985209	4985358	0	1	149,	0	-0.0179	0	5.92	-1.26	-1.77	0.911
A08	5002434	5002581	BraC08g006480	1	+	5002434	5002581	0	1	147,	0	-4.86E-10	0	1.67	-3.2	-4.48	1.91
A08	5002678	5002874	BraC08g006480	6.30E-11	+	5002678	5002874	0	1	196,	0	-10.2	-9	4.94	-1.65	-2.33	1.3
A08	5701568	5702105	BraC08g007200	5.00E-04	+	5701568	5702105	0	3	101,40,156,	0,241,381	-3.3	-2.52	3.74	-4.03	-5.6	0.646
A08	5961606	5961844	BraC08g007440	1	+	5961606	5961844	0	1	238,	0	-8.88E-08	0	2.62	-2.62	-3.66	-1.55
A08	7753112	7753310	BraC08g008760	0.0022	+	7753112	7753310	0	1	198,	0	-2.65	-1.88	1.51	-0.949	-1.35	0.699
A08	8463507	8463654	BraC08g009700	0.99	+	8463507	8463654	0	1	147,	0	-0.00263	0	3.06	-3.35	-4.67	0.642
A08	8702844	8703105	BraC08g009910	7.90E-34	+	8702844	8703105	0	2	171,18,	0,243	-33.1	-30.8	2.27	-2.06	-2.89	0.813
A08	8987696	8988704	BraC08g010280	1	+	8987696	8988704	0	3	6,105,40,	0,96,968	-5.19E-12	0	1.43	-5.48	-7.55	1.1
A08	9054012	9054557	BraC08g010340	4.30E-08	+	9054012	9054557	0	1	545,	0	-7.37	-6.39	3.34	-1	-1.43	0.743
A08	9498900	9499144	BraC08g010960	8.70E-07	+	9498900	9499144	0	1	244,	0	-6.06	-5.15	2.39	-2.07	-2.9	-0.813
A08	10321752	10321977	BraC08g012000	1	+	10321752	10321977	0	2	13,134,	0,91	-1.81E-06	0	1.48	-1.54	-2.16	0.68
A08	10326290	10326439	BraC08g012010	1.20E-08	+	10326290	10326439	0	1	149,	0	-7.92	-6.89	3.45	-1.25	-1.77	0.669
A08	10346083	10346330	BraC08g012040	0.00011	+	10346083	10346330	0	1	247,	0	-3.97	-3.17	3.9	-2.81	-3.92	0.653
A08	10380094	10380289	BraC08g012070	1	+	10380094	10380289	0	1	195,	0	-1.78E-06	0	2.6	-2.39	-3.33	1.22
A08	10785833	10786285	BraC08g012610	1	+	10785833	10786285	0	3	108,75,16,	0,220,436	-1.01E-10	0	2.09	-1.11	-1.57	0.653
A08	11188725	11189307	BraC08g013230	0.00068	+	11188725	11189307	0	3	55,109,85,	0,150,497	-3.17	-2.39	2	-1.31	-1.84	0.732
A08	11329719	11329868	BraC08g013440	7.10E-08	+	11329719	11329868	0	1	149,	0	-7.15	-6.18	2.67	-1.21	-1.71	1.07
A08	11422898	11423633	BraC08g013560	0.12	+	11422898	11423633	0	2	161,128,	0,607	-0.926	-0.193	3.94	-2.35	-3.28	0.694
A08	11518162	11518310	BraC08g013680	0.95	+	11518162	11518310	0	1	148,	0	-0.0245	0	2.88	-1.9	-2.67	1.49
A08	11683956	11685802	BraC08g013880	1	+	11683956	11685802	0	4	280,426,78,5,	0,373,1099,1841	-1.34E-06	0	3.32	-3.98	-5.54	1.48
A08	11728586	11728837	BraC08g013950	9.10E-07	+	11728586	11728837	0	1	251,	0	-6.04	-5.13	5.04	-1.49	-2.1	1.19
A08	11753514	11753707	BraC08g014000	1	+	11753514	11753707	0	1	193,	0	-9.10E-09	0	4.45	-3.08	-4.3	1.48
A08	11888622	11888917	BraC08g014220	0.94	+	11888622	11888917	0	1	295,	0	-0.0276	0	1.96	-2.48	-3.46	0.982
A08	11912547	11912907	BraC08g014270	1	+	11912547	11912907	0	2	51,195,	0,165	-2.33E-06	0	4.03	-3.22	-4.5	1.68
A08	13093983	13094183	BraC08g016030	3.20E-12	+	13093983	13094183	0	1	200,	0	-11.5	-10.2	3.46	-0.978	-1.39	0.992
A08	13234355	13234552	BraC08g016140	0.97	+	13234355	13234552	0	1	197,	0	-0.0136	0	6.21	-1.26	-1.77	-0.585
A08	13778196	13778492	BraC08g017080	1	+	13778196	13778492	0	1	296,	0	-0.000348	0	5.68	-2.53	-3.53	0.719
A08	13983375	13984063	BraC08g017400	4.00E-15	+	13983375	13984063	0	2	71,526,	0,162	-14.4	-12.8	7.89	-2.65	-3.7	0.947
A08	14019204	14019353	BraC08g017460	1	+	14019204	14019353	0	1	149,	0	-3.65E-06	0	2.62	-1.14	-1.61	0.758
A08	14133772	14134021	BraC08g017630	1	+	14133772	14134021	0	1	249,	0	-2.09E-08	0	1.53	-1.22	-1.72	-0.606
A08	14544043	14544192	BraC08g018340	1	+	14544043	14544192	0	1	149,	0	-1.19E-08	0	1.86	-3.13	-4.37	1.91
A08	14649720	14650506	BraC08g018440	4.00E-11	+	14649720	14650506	0	2	48,152,	0,634	-10.4	-9.17	2.19	-0.918	-1.31	-0.704
A08	14876048	14876198	BraC08g018850	6.90E-09	+	14876048	14876198	0	1	150,	0	-8.16	-7.11	3.31	-2.61	-3.64	1.57
A08	15235913	15236113	BraC08g019540	4.40E-09	+	15235913	15236113	0	1	200,	0	-8.36	-7.3	1.75	-4.03	-5.59	0.682
A08	15237751	15238050	BraC08g019540	2.00E-15	+	15237751	15238050	0	1	299,	0	-14.7	-13.2	6.61	-1.6	-2.25	1.3
A08	15737298	15737897	BraC08g020310	1	+	15737298	15737897	0	1	599,	0	-4.31E-06	0	4.47	-1.48	-2.08	0.638
A08	15875594	15875739	BraC08g020610	1	+	15875594	15875739	0	1	145,	0	-7.44E-06	0	1.55	-2.94	-4.1	-0.935
A08	16190277	16192289	BraC08g021180	5.00E-99	+	16190277	16192289	0	2	570,71,	0,1941	-98.3	-95.2	2.35	-6.89	-9.25	0.802
A08	16209063	16209294	BraC08g021210	1	+	16209063	16209294	0	2	74,76,	0,155	-2.28E-10	0	2.59	-2.71	-3.78	-1.74
A08	16209480	16210015	BraC08g021210	1	+	16209480	16210015	0	4	98,52,111,36,	0,185,300,499	-1.64E-09	0	3.05	-4.13	-5.74	-0.901
A08	16393683	16394210	BraC08g021460	1	+	16393683	16394210	0	3	62,148,124,	0,155,403	-5.61E-08	0	1.63	-1.82	-2.56	0.727
A08	16723326	16723695	BraC08g021990	6.00E-05	+	16723326	16723695	0	3	1,73,119,	0,89,250	-4.22	-3.4	3.26	-2.47	-3.46	0.682
A08	16963148	16963470	BraC08g022330	7.80E-08	+	16963148	16963470	0	3	34,86,30,	0,131,292	-7.11	-6.14	1.26	-2.16	-3.03	0.594
A08	17204371	17204520	BraC08g022630	0.23	+	17204371	17204520	0	1	149,	0	-0.643	0	2.33	-1.79	-2.51	-1.51
A08	17618748	17618897	BraC08g023480	0.025	+	17618748	17618897	0	1	149,	0	-1.6	-0.857	3	-1.13	-1.6	-0.789
A08	17811771	17812114	BraC08g023910	1.30E-13	+	17811771	17812114	0	2	39,211,	0,132	-12.9	-11.5	4.47	-2.35	-3.28	0.722
A08	17887758	17887956	BraC08g023990	0.29	+	17887758	17887956	0	1	198,	0	-0.532	0	2.11	-1.69	-2.37	0.749
A08	17958216	17958365	BraC08g024090	1	+	17958216	17958365	0	1	149,	0	-2.28E-09	0	1.59	-2.71	-3.77	1.4
A08	17964923	17965074	BraC08g024110	7.80E-08	+	17964923	17965074	0	1	151,	0	-7.11	-6.15	2.05	-1.94	-2.72	0.754
A08	18097416	18097714	BraC08g024390	2.50E-15	+	18097416	18097714	0	1	298,	0	-14.6	-13	5.82	-2.49	-3.48	1.31
A08	18241219	18241370	BraC08g024660	1.00E-08	+	18241219	18241370	0	1	151,	0	-8	-6.97	1.71	-1.53	-2.14	0.891
A08	18301390	18301535	BraC08g024780	6.60E-09	+	18301390	18301535	0	1	145,	0	-8.18	-7.13	2.62	-1.8	-2.53	1.09
A08	18348484	18349125	BraC08g024920	1	+	18348484	18349125	0	2	4,540,	0,101	-1.69E-05	0	4.88	-5.11	-7.06	0.771
A08	18444490	18444640	BraC08g025090	2.10E-10	+	18444490	18444640	0	1	150,	0	-9.67	-8.51	2.08	-1.56	-2.19	0.645
A08	18578767	18579035	BraC08g025340	1	+	18578767	18579035	0	2	92,54,	0,214	-4.42E-05	0	3.68	-1.33	-1.86	0.636
A08	18727391	18727689	BraC08g025640	0.0023	+	18727391	18727689	0	1	298,	0	-2.63	-1.86	2.81	-2.99	-4.17	0.742
A08	18840408	18840659	BraC08g025990	7.60E-09	+	18840408	18840659	0	1	251,	0	-8.12	-7.08	3.02	-1.06	-1.5	0.628
A08	18905566	18905867	BraC08g026130	1	+	18905566	18905867	0	2	189,10,	0,291	-1.59E-06	0	2.15	-8.38	-11	2.48
A08	18958196	18958395	BraC08g026180	0.92	+	18958196	18958395	0	1	199,	0	-0.0363	0	3.64	-1.34	-1.88	-0.631
A08	18972249	18972500	BraC08g026220	6.30E-16	+	18972249	18972500	0	1	251,	0	-15.2	-13.6	7.11	-0.967	-1.38	0.81
A08	19686699	19689150	BraC08g027650	6.20E-06	+	19686699	19689150	0	3	9,58,81,	0,539,2370	-5.21	-4.35	3.17	-1.47	-2.06	-1.11
A08	20512543	20512692	BraC08g029270	0.0068	+	20512543	20512692	0	1	149,	0	-2.17	-1.41	6.7	-1.11	-1.57	-0.6
A08	20715283	20715429	BraC08g029680	1.00E-09	+	20715283	20715429	0	1	146,	0	-8.98	-7.88	1.19	-1.43	-2.02	0.722
A08	21120911	21121111	BraC08g030670	1.40E-06	+	21120911	21121111	0	1	200,	0	-5.86	-4.97	2.09	-1.08	-1.53	0.694
A08	21239936	21240321	BraC08g031010	5.90E-09	+	21239936	21240321	0	2	85,214,	0,171	-8.23	-6.77	2.71	-1.08	-1.54	-0.811
A08	21301163	21301533	BraC08g031190	1.00E-07	+	21301163	21301533	0	1	370,	0	-6.99	-6.03	2.14	-4.61	-6.4	0.94
A08	21333875	21334076	BraC08g031290	1	+	21333875	21334076	0	1	201,	0	-6.45E-06	0	2.14	-2.03	-2.84	0.872
A08	21448760	21449204	BraC08g031590	0.00015	+	21448760	21449204	0	2	79,169,	0,275	-3.83	-3.03	2.11	-1.74	-2.44	0.907
A08	21707564	21707769	BraC08g032130	7.90E-13	+	21707564	21707769	0	2	81,67,	0,138	-12.1	-10.8	3.48	-1.16	-1.64	1.14
A08	21803820	21803961	BraC08g032330	1	+	21803820	21803961	0	1	141,	0	-0.000461	0	3.66	-1.76	-2.47	-0.96
A08	21804681	21804821	BraC08g032330	1	+	21804681	21804821	0	1	140,	0	-5.54E-08	0	2.83	-1.01	-1.44	-0.581
A08	22078896	22079796	BraC08g032950	2.20E-07	+	22078896	22079796	0	2	179,15,	0,885	-6.65	-5.71	2.05	-5.89	-8.05	0.606
A08	22113157	22113449	BraC08g033010	1	+	22113157	22113449	0	1	292,	0	-8.09E-08	0	3.06	-1.62	-2.28	1.78
A08	22167985	22168135	BraC08g033130	1	+	22167985	22168135	0	1	150,	0	-1.72E-11	0	1.9	-2.61	-3.65	1.01
A08	22226695	22227126	BraC08g033230	1	+	22226695	22227126	0	2	47,202,	0,229	-2.09E-07	0	3	-1.6	-2.25	-0.683
A08	22485709	22486177	BraC08g033870	0.21	+	22485709	22486177	0	2	76,316,	0,152	-0.678	0	6.8	-1.64	-2.31	-0.906
A08	22856371	22856519	BraC08g034810	1	+	22856371	22856519	0	1	148,	0	-7.17E-05	0	3.49	-1.72	-2.42	0.977
A08	23034823	23035023	BraC08g035280	5.00E-09	+	23034823	23035023	0	1	200,	0	-8.3	-7.25	3.38	-1.12	-1.59	-0.657
A08	23065357	23065504	BraC08g035330	2.30E-08	+	23065357	23065504	0	1	147,	0	-7.64	-6.64	5.62	-1.91	-2.68	0.94
A08	23125494	23125694	BraC08g035490	0.0025	+	23125494	23125694	0	1	200,	0	-2.61	-1.85	4.4	-1.19	-1.69	0.621
A08	23136176	23136524	BraC08g035510	5.50E-09	+	23136176	23136524	0	1	348,	0	-8.26	-7.21	3.42	-1.07	-1.52	-0.829
A08	23347907	23348056	BraC08g035990	5.00E-12	+	23347907	23348056	0	1	149,	0	-11.3	-10	1.6	-1.98	-2.78	0.798
A08	23353550	23353900	BraC08g036000	7.60E-07	+	23353550	23353900	0	1	350,	0	-6.12	-5.21	4.36	-3.04	-4.24	1.69
A08	23402979	23403165	BraC08g036150	0.00081	+	23402979	23403165	0	1	186,	0	-3.09	-2.31	2.79	-1.49	-2.09	-0.707
A08	23450277	23451014	BraC08g036260	1.00E-11	+	23450277	23451014	0	5	4,101,92,131,67,	0,91,272,452,670	-11	-9.76	1.86	-2.46	-3.43	0.837
A08	23515259	23516074	BraC08g036460	1.50E-05	+	23515259	23516074	0	2	49,687,	0,128	-4.83	-3.99	4.43	-1.72	-2.42	-0.688
A08	245799	245993	BraC08g000360	1	-	245799	245993	0	1	194,	0	-4.13E-06	0	2.4	-3.64	-5.07	-1.68
A08	1417136	1417286	BraC08g001840	7.80E-10	-	1417136	1417286	0	1	150,	0	-9.11	-7.99	2.07	-1.65	-2.31	1.18
A08	1430222	1430567	BraC08g001860	1	-	1430222	1430567	0	1	345,	0	-2.70E-07	0	1.85	-6.69	-8.99	0.601
A08	1431203	1431842	BraC08g001860	1	-	1431203	1431842	0	1	639,	0	-4.43E-07	0	5.45	-6.26	-8.48	1.15
A08	1451628	1451928	BraC08g001890	0.017	-	1451628	1451928	0	1	300,	0	-1.77	-1.02	4.7	-1.73	-2.43	0.917
A08	1818007	1818302	BraC08g002330	5.00E-16	-	1818007	1818302	0	1	295,	0	-15.3	-13.7	7.32	-1.68	-2.37	1.08
A08	2076841	2076988	BraC08g002650	0.55	-	2076841	2076988	0	1	147,	0	-0.262	0	2.01	-2.38	-3.33	0.599
A08	2268104	2268353	BraC08g002900	1	-	2268104	2268353	0	1	249,	0	-3.81E-13	0	2.97	-7.43	-9.88	2.57
A08	2588745	2588895	BraC08g003340	1	-	2588745	2588895	0	1	150,	0	-9.20E-11	0	1.92	-1.69	-2.37	-0.84
A08	2589043	2589193	BraC08g003340	1	-	2589043	2589193	0	1	150,	0	-2.15E-10	0	1.66	-1.23	-1.74	-0.629
A08	2724809	2725451	BraC08g003580	3.90E-07	-	2724809	2725451	0	1	642,	0	-6.41	-5.49	3.86	-3.35	-4.67	0.802
A08	2868030	2868327	BraC08g003800	1	-	2868030	2868327	0	1	297,	0	-0.000198	0	1.77	-2.61	-3.64	0.8
A08	2901379	2901529	BraC08g003860	8.30E-07	-	2901379	2901529	0	1	150,	0	-6.08	-5.18	4.42	-1.82	-2.55	-1.03
A08	3296266	3296416	BraC08g004390	5.00E-11	-	3296266	3296416	0	1	150,	0	-10.3	-9.11	2.01	-1.18	-1.67	0.637
A08	3708270	3708420	BraC08g004990	0.0035	-	3708270	3708420	0	1	150,	0	-2.46	-1.7	5.58	-2.31	-3.22	-1.49
A08	3907492	3907641	BraC08g005340	1	-	3907492	3907641	0	1	149,	0	-1.05E-08	0	1.64	-1.39	-1.95	-1.06
A08	4508456	4508906	BraC08g005960	2.90E-10	-	4508456	4508906	0	1	450,	0	-9.54	-8.39	3.28	-1.15	-1.63	0.606
A08	5398513	5398714	BraC08g006880	1.30E-07	-	5398513	5398714	0	1	201,	0	-6.88	-5.93	2.88	-2.16	-3.03	0.833
A08	5445416	5445565	BraC08g006910	3.30E-07	-	5445416	5445565	0	1	149,	0	-6.48	-5.55	2.44	-1.73	-2.43	1.65
A08	5815060	5815485	BraC08g007340	1	-	5815060	5815485	0	2	198,177,	0,248	-0.000314	0	2.99	-4.28	-5.95	0.694
A08	5835510	5835707	BraC08g007350	4.00E-13	-	5835510	5835707	0	1	197,	0	-12.4	-11	5.03	-2.51	-3.51	1.07
A08	7990711	7991241	BraC08g009130	1	-	7990711	7991241	0	1	530,	0	-2.60E-05	0	8.22	-4.38	-6.08	-0.915
A08	7991433	7991626	BraC08g009130	1	-	7991433	7991626	0	1	193,	0	-1.63E-11	0	3.71	-3.98	-5.54	-1.92
A08	8305632	8305882	BraC08g009530	6.20E-05	-	8305632	8305882	0	1	250,	0	-4.21	-3.39	1.54	-3.45	-4.81	1.29
A08	9849765	9850008	BraC08g011390	1	-	9849765	9850008	0	1	243,	0	-1.16E-08	0	1.92	-1.47	-2.06	-0.783
A08	10106117	10106483	BraC08g011760	1	-	10106117	10106483	0	3	81,58,56,	0,155,310	-1.61E-07	0	1.4	-3.47	-4.83	0.655
A08	10358589	10358785	BraC08g012060	1	-	10358589	10358785	0	1	196,	0	-8.90E-05	0	2.56	-2.34	-3.26	1.32
A08	10916113	10916384	BraC08g012820	0.13	-	10916113	10916384	0	2	141,59,	0,212	-0.888	-0.155	3.1	-2.85	-3.97	-0.629
A08	11083911	11084196	BraC08g013100	1	-	11083911	11084196	0	2	172,28,	0,257	-0.000168	0	1.68	-5	-6.91	1.47
A08	11413440	11413635	BraC08g013540	1.00E-10	-	11413440	11413635	0	1	195,	0	-9.99	-8.81	1.57	-2.47	-3.45	1.08
A08	13023887	13024083	BraC08g015950	0.0014	-	13023887	13024083	0	1	196,	0	-2.84	-2.07	1.57	-0.91	-1.3	0.641
A08	13385639	13385933	BraC08g016360	3.20E-12	-	13385639	13385933	0	2	44,155,	0,139	-11.5	-10.1	2.33	-1.1	-1.56	1.38
A08	13486620	13487265	BraC08g016560	0.062	-	13486620	13487265	0	3	273,43,74,	0,382,571	-1.21	-0.101	8.9	-1.48	-2.07	-1.14
A08	13695287	13695972	BraC08g016910	1.30E-05	-	13695287	13695972	0	2	156,140,	0,545	-4.89	-4.05	2.33	-1.07	-1.52	-0.739
A08	13916249	13916449	BraC08g017260	7.90E-11	-	13916249	13916449	0	1	200,	0	-10.1	-8.89	9.65	-0.966	-1.37	0.642
A08	13940988	13941339	BraC08g017320	1	-	13940988	13941339	0	2	152,93,	0,258	-9.79E-12	0	1.84	-2.6	-3.63	-0.688
A08	14445545	14445693	BraC08g018130	0.00078	-	14445545	14445693	0	1	148,	0	-3.11	-2.33	11.7	-1.52	-2.14	0.898
A08	14464810	14465123	BraC08g018170	1	-	14464810	14465123	0	2	164,34,	0,279	-5.69E-07	0	1.82	-2.17	-3.04	1.1
A08	14705096	14705654	BraC08g018550	1.60E-07	-	14705096	14705654	0	2	359,76,	0,482	-6.8	-5.85	4	-4.18	-5.82	1.19
A08	14717849	14718298	BraC08g018580	1.50E-05	-	14717849	14718298	0	1	449,	0	-4.83	-3.99	3	-3.18	-4.44	0.591
A08	14787614	14788102	BraC08g018730	2.20E-07	-	14787614	14788102	0	1	488,	0	-6.66	-5.72	7.87	-1.08	-1.53	0.807
A08	15284425	15284774	BraC08g019600	0.00039	-	15284425	15284774	0	1	349,	0	-3.41	-2.62	2.55	-1.25	-1.76	-0.595
A08	15352424	15352823	BraC08g019760	2.20E-07	-	15352424	15352823	0	1	399,	0	-6.66	-5.72	3.95	-1.27	-1.79	-0.703
A08	15660327	15660568	BraC08g020240	1	-	15660327	15660568	0	1	241,	0	-5.13E-07	0	3.67	-2.07	-2.91	-0.883
A08	16027388	16027586	BraC08g020870	0.00048	-	16027388	16027586	0	1	198,	0	-3.32	-2.54	2.49	-1.23	-1.74	-0.581
A08	16303011	16303162	BraC08g021340	3.40E-05	-	16303011	16303162	0	1	151,	0	-4.47	-3.65	2.38	-1.39	-1.95	0.584
A08	16399196	16399493	BraC08g021490	1.50E-09	-	16399196	16399493	0	1	297,	0	-8.81	-7.71	1.59	-1.01	-1.44	0.761
A08	16708522	16708719	BraC08g021960	0.037	-	16708522	16708719	0	1	197,	0	-1.43	-0.69	3.14	-1.74	-2.45	0.876
A08	16807138	16807599	BraC08g022110	1	-	16807138	16807599	0	3	111,146,33,	0,204,428	-1.97E-05	0	1.44	-2.53	-3.53	0.667
A08	16818788	16819231	BraC08g022130	1	-	16818788	16819231	0	3	80,78,120,	0,167,323	-3.53E-07	0	3.36	-2.33	-3.26	1.05
A08	16822160	16822504	BraC08g022140	7.10E-07	-	16822160	16822504	0	1	344,	0	-6.15	-5.24	1.87	-4.12	-5.73	0.941
A08	16822601	16823409	BraC08g022140	3.00E-09	-	16822601	16823409	0	4	39,117,96,93,	0,113,310,715	-8.52	-7.45	3	-1.64	-2.31	-0.885
A08	16988207	16988356	BraC08g022350	6.30E-09	-	16988207	16988356	0	1	149,	0	-8.2	-7.15	3.21	-1.04	-1.47	1.06
A08	17215623	17215769	BraC08g022660	1	-	17215623	17215769	0	1	146,	0	-8.74E-05	0	1.82	-1.58	-2.22	0.953
A08	17525191	17525491	BraC08g023290	3.80E-05	-	17525191	17525491	0	2	9,191,	0,109	-4.42	-3.59	3.61	-2.97	-4.15	1.84
A08	17560118	17560366	BraC08g023380	7.90E-05	-	17560118	17560366	0	1	248,	0	-4.1	-3.29	2.04	-2.61	-3.64	0.606
A08	17674698	17674897	BraC08g023630	0.99	-	17674698	17674897	0	1	199,	0	-0.00601	0	2.95	-3.28	-4.58	-1.18
A08	17748955	17749251	BraC08g023760	1	-	17748955	17749251	0	2	165,31,	0,265	-5.77E-13	0	7.14	-3.76	-5.23	1.74
A08	18355795	18356069	BraC08g024960	1	-	18355795	18356069	0	2	65,84,	0,190	-7.01E-06	0	2.89	-5.36	-7.39	2.62
A08	18362926	18363326	BraC08g024980	1.30E-15	-	18362926	18363326	0	1	400,	0	-14.9	-13.4	3.77	-2.62	-3.66	1.04
A08	18662626	18662837	BraC08g025510	2.20E-06	-	18662626	18662837	0	2	124,23,	0,188	-5.65	-4.77	1.63	-1.5	-2.11	0.963
A08	19035042	19035927	BraC08g026330	1.30E-12	-	19035042	19035927	0	2	101,430,	0,455	-11.9	-10.6	3.46	-3.45	-4.81	0.893
A08	19121767	19122040	BraC08g026480	1.70E-05	-	19121767	19122040	0	2	116,33,	0,240	-4.78	-3.94	1.67	-2.43	-3.39	0.624
A08	19439638	19439978	BraC08g027110	2.10E-05	-	19439638	19439978	0	2	181,53,	0,287	-4.67	-3.84	5.7	-1.2	-1.7	1.67
A08	19727994	19728140	BraC08g027740	1.10E-09	-	19727994	19728140	0	1	146,	0	-8.97	-7.86	5.63	-2.88	-4.02	0.608
A08	20033160	20033435	BraC08g028210	0.003	-	20033160	20033435	0	2	70,127,	0,148	-2.53	-1.77	3.29	-2.1	-2.94	1.6
A08	20048257	20048407	BraC08g028240	6.90E-05	-	20048257	20048407	0	1	150,	0	-4.16	-3.35	1.77	-2.02	-2.83	1.21
A08	20210673	20210824	BraC08g028570	0.017	-	20210673	20210824	0	1	151,	0	-1.77	-1.03	1.46	-1.91	-2.67	0.613
A08	20469718	20469919	BraC08g029160	6.50E-07	-	20469718	20469919	0	1	201,	0	-6.19	-5.28	3.21	-1.1	-1.56	-0.91
A08	20503595	20504083	BraC08g029240	2.00E-19	-	20503595	20504083	0	1	488,	0	-18.7	-16.9	5.53	-2.94	-4.1	0.621
A08	20513720	20513871	BraC08g029280	0.00074	-	20513720	20513871	0	1	151,	0	-3.13	-2.35	3.14	-1.3	-1.83	-1.28
A08	20514019	20514306	BraC08g029280	1.30E-15	-	20514019	20514306	0	2	117,84,	0,203	-14.9	-13.4	2.12	-0.928	-1.32	0.614
A08	20675799	20675995	BraC08g029590	4.20E-10	-	20675799	20675995	0	1	196,	0	-9.38	-8.24	2.46	-4.64	-6.44	0.713
A08	21017700	21018100	BraC08g030410	7.90E-14	-	21017700	21018100	0	1	400,	0	-13.1	-11.7	3.42	-1.49	-2.09	0.639
A08	21492866	21493065	BraC08g031710	1	-	21492866	21493065	0	1	199,	0	-0.000612	0	3.67	-2.83	-3.95	1.71
A08	21495771	21496119	BraC08g031710	1.00E-07	-	21495771	21496119	0	1	348,	0	-6.98	-6.02	2.07	-2.85	-3.98	1.01
A08	21684422	21684571	BraC08g032090	1	-	21684422	21684571	0	1	149,	0	-1.28E-05	0	2.06	-1.54	-2.16	-1.36
A08	21829078	21829279	BraC08g032420	1	-	21829078	21829279	0	1	201,	0	-1.48E-06	0	1.81	-0.997	-1.42	-0.588
A08	21865371	21865571	BraC08g032500	2.00E-11	-	21865371	21865571	0	1	200,	0	-10.7	-9.46	2.6	-2.56	-3.58	1.13
A08	22114654	22115052	BraC08g033020	3.30E-08	-	22114654	22115052	0	1	398,	0	-7.48	-6.49	2.94	-1.76	-2.48	0.802
A08	22404254	22404452	BraC08g033700	6.80E-05	-	22404254	22404452	0	1	198,	0	-4.17	-3.36	2.55	-1.37	-1.93	-1.07
A08	22468703	22468903	BraC08g033840	1	-	22468703	22468903	0	1	200,	0	-0.000121	0	3.83	-3.02	-4.22	-0.961
A08	22531693	22531893	BraC08g033960	3.50E-05	-	22531693	22531893	0	1	200,	0	-4.45	-3.62	3.86	-1.84	-2.58	1.28
A08	22699382	22699531	BraC08g034380	0.00041	-	22699382	22699531	0	1	149,	0	-3.39	-2.6	1.26	-1.44	-2.03	0.998
A08	22758025	22758694	BraC08g034550	5.00E-14	-	22758025	22758694	0	4	168,84,155,41,	0,244,403,628	-13.3	-11.8	6.93	-1.39	-1.96	1.02
A08	22849605	22849848	BraC08g034790	0.00072	-	22849605	22849848	0	1	243,	0	-3.14	-2.37	2.35	-1.61	-2.26	1.14
A08	22942365	22942794	BraC08g035070	0.45	-	22942365	22942794	0	2	292,30,	0,399	-0.351	0	3.78	-3.01	-4.2	-0.959
A08	22954742	22954990	BraC08g035110	1.30E-10	-	22954742	22954990	0	1	248,	0	-9.9	-8.72	7	-1.01	-1.44	-0.623
A08	23108641	23108990	BraC08g035450	1.60E-05	-	23108641	23108990	0	1	349,	0	-4.8	-3.96	3.8	-2.34	-3.27	0.923
A08	23306045	23306446	BraC08g035900	2.50E-15	-	23306045	23306446	0	2	266,30,	0,371	-14.6	-13	7.2	-0.928	-1.32	0.786
A09	532961	533107	BraC09g000710	5.60E-07	+	532961	533107	0	1	146,	0	-6.25	-5.34	1.53	-2.93	-4.09	0.669
[truncated: 604 more rows]
