# Supplementary material for: Transcriptome-Wide N6-Methyladenosine (m6A) Methylome Profiling of Heat Stress in Pak-choi (Brassica rapa ssp. chinensis)
Source: Plants (Basel). 2020 Aug 22;9(9):1080. doi: 10.3390/plants9091080 (PMC7570095; doi:10.3390/plants9091080)
Supplement: Supplementary file 1 [file plants-09-01080-s001.zip › plants-857902-Supplementary/Supplementary Table S2, the Fpkm value of all genes in pak-choi.xls]

id	CK_1_input	CK_2_input	CK_3_input	T43_1_input	T43_2_input	T43_3_input
BraC01g000010	0	0	0	0	0	0.221185
BraC01g000020	5.33596	5.02008	4.87686	9.82408	12.7478	7.95318
BraC01g000030	47.2815	44.3307	50.1205	94.3496	81.1037	85.3343
BraC01g000040	13.5183	14.0653	11.1837	0.84003	0.449398	0.490304
BraC01g000050	0.0645467	0.0785361	0.0457478	0.114189	0	0
BraC01g000060	1.79904	1.84814	1.51941	2.00934	4.19177	2.57423
BraC01g000070	52.5661	51.741	51.2228	90.703	101.859	94.566
BraC01g000090	4.43118	3.50676	4.20778	5.59607	3.22762	5.52699
BraC01g000100	0	0.0402144	0.0195315	0.152288	1.88367	1.05869
BraC01g000110	0	0	0	0	0	0
BraC01g000120	0.511499	0.475121	0.57397	0.183844	0	0.277093
BraC01g000130	13.9585	17.4708	17.9608	3.80771	4.55704	7.27947
BraC01g000140	30.1845	25.7712	24.6451	8.85619	4.89425	7.22819
BraC01g000150	0.687281	0.352408	0.819194	0.729396	2.15255	0.879116
BraC01g000160	5.0273	4.25873	4.45612	8.98106	5.13987	7.64235
BraC01g000170	8.06745	8.02368	8.20894	30.8017	27.0833	30.5423
BraC01g000180	6.82024	6.89484	6.59987	0.82381	0.876683	0.912235
BraC01g000190	190.865	201.146	199.901	293.547	263.676	263.664
BraC01g000200	71.7439	75.4637	79.9959	151.245	123.195	134.46
BraC01g000210	0	0	0	0	0	0
BraC01g000220	0.312787	0.372469	0.405749	0.378803	0.444852	0.419753
BraC01g000230	1.02163	1.04987	1.03061	0.120984	0	0.019845
BraC01g000240	0.708752	0.686946	0.497814	1.49504	3.1048	1.06715
BraC01g000250	28.8216	28.7085	30.4552	31.1617	29.4152	30.7258
BraC01g000260	4.72058	4.11512	4.8741	47.7311	37.8419	45.8303
BraC01g000270	0	0	0	0	0	0
BraC01g000280	0	0.0108338	0.0106092	0	0	0
BraC01g000290	0	0	0	0	0	0
BraC01g000300	0	0.0550872	0.110927	0.57066	1.96311	1.13541
BraC01g000310	4.54481	4.86943	4.36334	8.16367	8.6976	7.65107
BraC01g000320	52.8622	53.2005	52.1176	27.7021	32	27.6161
BraC01g000330	11.5616	12.4567	10.4191	19.2935	16.7041	14.3468
BraC01g000350	49.5677	48.7209	50.2983	46.6703	53.4924	40.2047
BraC01g000360	2.04731	2.03862	2.3507	2.08791	0	0.813964
BraC01g000370	0	0.110559	0.106184	0.0577831	0	0.173659
BraC01g000380	0	0	0	0	0	0
BraC01g000390	5.82016	5.34585	5.05149	0.353265	0.0729493	0.375185
BraC01g000400	0	0	0	0.418478	0	0.171291
BraC01g000410	1.94244	2.60886	3.36241	0.242622	0	0.995735
BraC01g000420	10.8584	10.9358	9.75592	11.9163	10.0061	12.0149
BraC01g000430	0.230397	0.187011	0.141829	0	0	0
BraC01g000440	8.26911	8.8437	9.30251	7.95134	8.85531	9.47726
BraC01g000450	0	0	0	0.0663957	0	0
BraC01g000460	22.1995	21.3139	21.2771	42.3688	46.7968	45.7238
BraC01g000470	56.0656	55.4393	57.3501	4.82817	3.1316	4.34063
BraC01g000480	2.88633	3.188	2.69923	3.82422	3.22512	5.02123
BraC01g000490	0	0	0	0	0	0
BraC01g000500	0	0	0	0	0	0
BraC01g000510	0	0	0	0	0	0
BraC01g000520	0	0	0	0	0	0
BraC01g000530	0	0	0	0	0	0
BraC01g000540	13.0474	13.3978	13.5213	21.1554	21.733	20.7428
BraC01g000550	0	0	0	0	0	0
BraC01g000560	4.43603	4.4857	4.77446	4.70347	5.60951	5.00115
BraC01g000570	0.144478	0	0.0348351	0	0	0
BraC01g000580	0	0	0	0	0	0
BraC01g000590	2.16231	2.52168	2.99353	1.91433	2.57922	1.79326
BraC01g000600	38.336	38.3935	38.1107	37.6135	41.5827	32.2914
BraC01g000610	0	0	0	0	0	0
BraC01g000620	13.2118	13.7045	13.4974	7.14922	9.85813	7.22036
BraC01g000640	0.216332	0.476887	0.627988	0.166824	0	0.604492
BraC01g000650	0	0	0	0	0	0
BraC01g000660	96.864	93.0316	88.1995	56.4199	58.2984	55.1026
BraC01g000670	0.2651	0.162699	0.353856	0.153638	0.878721	0.476696
BraC01g000680	0	0	0	0	0	0
BraC01g000690	0	0	0	0	0	0
BraC01g000700	14.6907	15.228	12.7964	6.37775	6.2117	5.72961
BraC01g000710	11.3626	11.748	10.3709	4.42055	3.61294	4.17797
BraC01g000720	0.880342	0.805716	0.710129	1.39037	1.30457	1.11875
BraC01g000730	0.495803	0.561355	0.319742	0.342648	0	0.170519
BraC01g000740	1052.48	1049.01	1066.25	6.80146	8.15554	6.38675
BraC01g000750	0.345455	0.21062	0.290308	14.8343	25.4746	17.8523
BraC01g000760	23.6949	23.4009	22.3939	10.5373	8.79255	11.1461
BraC01g000770	2.90544	3.19331	2.47792	0.743559	0.234001	0.440263
BraC01g000780	0	0	0	0	0	0
BraC01g000790	15.7019	14.1508	14.6966	50.2814	47.6099	48.4306
BraC01g000800	8.18448	8.62786	6.62843	3.1934	3.71771	2.12085
BraC01g000810	17.0923	16.4759	17.0163	17.6658	21.93	19.8994
BraC01g000820	12.271	12.2565	10.8964	0.19445	0	0
BraC01g000830	4.91016	5.29247	4.9174	0.044133	0	0.0144289
BraC01g000840	0.35116	0.67292	0.494345	3.66945	0.828648	3.78448
BraC01g000850	91.1138	89.5915	90.1364	102.655	93.6368	108.6
BraC01g000860	48.6713	49.123	50.7627	65.2605	64.5307	60.1112
BraC01g000870	7.36464	6.18919	6.51779	3.10775	4.53206	3.00274
BraC01g000880	0	0	0	0	0	0
BraC01g000890	0.983896	1.00494	0.865508	0.84673	1.24963	0.904239
BraC01g000900	4.23547	3.5174	3.03053	0.272248	0	0.448103
BraC01g000910	0.125023	0.170115	0.0870454	0.0160543	0	0.100724
BraC01g000920	305.387	297.721	297.543	77.281	72.1878	58.8024
BraC01g000930	62.0039	59.8877	52.2038	278.38	235.602	288.154
BraC01g000940	28.1741	24.4746	28.0979	9.88565	12.654	8.39071
BraC01g000950	17.4102	17.5071	18.2539	19.9334	19.7436	19.1797
BraC01g000960	0	0	0	0	0	0
BraC01g000970	118.873	116.075	112.206	32.0261	31.8471	30.7833
BraC01g000980	1.1295	1.35241	1.18013	1.81532	2.26795	2.49102
BraC01g000990	0	0	0	0.148848	0	0
BraC01g001010	0.172486	0.261435	0.0454843	3.72137	3.05595	2.9242
BraC01g001020	9.00139	8.64727	8.50878	10.6877	9.34234	11.741
BraC01g001030	0	0	0	0	0	0
BraC01g001040	7.84395	8.31459	9.31592	6.76143	6.92283	7.89661
BraC01g001050	3.26008	3.05243	2.96243	1.77622	1.79461	3.5274
BraC01g001060	12.7826	12.7304	13.3343	0.43073	0.806391	1.15844
BraC01g001070	0.740061	0.752103	0.308233	0.275487	0.774705	0.277214
BraC01g001080	0.151319	0.149646	0.0355325	0.579079	0	0.314221
BraC01g001090	957.004	924.241	966.74	420.491	395.826	430.186
BraC01g001100	15.3582	13.7346	14.654	20.2602	16.4279	21.2117
BraC01g001110	11.4508	11.7246	12.4979	22.6433	21.5412	23.6355
BraC01g001120	17.2951	18.0494	16.7493	22.4352	15.8686	18.9578
BraC01g001130	23.6243	23.1962	23.0183	74.0115	68.8938	83.0555
BraC01g001140	0	0	0	0	0	0
BraC01g001150	0	0	0	0.134436	0.585746	0
BraC01g001160	0	0	0	0	0	0
BraC01g001170	7.56889	6.99001	4.21966	10.4919	22.1842	6.31209
BraC01g001180	0	0	0	0	0	0
BraC01g001190	0	0	0	0	0	0
BraC01g001200	16.7385	16.7917	16.443	15.3158	16.9566	16.6484
BraC01g001210	0	0	0	0	0	0
BraC01g001220	0.811356	0.810075	0.548818	5.59441	6.12029	6.9
BraC01g001230	58.4851	58.8661	60.2908	91.8237	96.0485	97.6697
BraC01g001240	0.270124	0.289687	0.213231	0.445037	0.773079	0.226254
BraC01g001250	0.19983	0.0650897	0.213345	0.0724997	0	0.163983
BraC01g001260	0.916473	0.32715	0.319089	2.03778	2.65151	1.16181
BraC01g001270	15.4246	14.995	13.4571	3.84292	3.9685	4.36442
BraC01g001280	9.19478	8.6469	8.34951	3.9806	3.93476	3.83448
BraC01g001290	0	0	0	0	0	0
BraC01g001300	0.925509	1.24393	1.05268	0.607733	0.600611	0.782549
BraC01g001310	2.46107	2.7298	3.2408	28.6214	39.1138	26.9622
BraC01g001320	0.493075	0.366837	0.208574	1.21762	1.74826	2.04748
BraC01g001330	35.0019	35.0518	34.9355	23.0126	20.4688	22.079
BraC01g001340	42.0852	40.671	44.4806	32.4215	33.2529	33.0398
BraC01g001350	6.56805	6.06069	6.09099	32.8318	42.8674	27.0505
BraC01g001360	0	0	0	0.113415	0	0
BraC01g001370	19.979	19.1636	20.0859	44.1589	57.0627	45.0732
BraC01g001380	85.3402	83.7242	85.1006	64.5051	57.7067	60.7315
BraC01g001390	0.39169	0.211787	0.317469	2.14592	2.01549	2.33608
BraC01g001400	15.8598	15.873	15.7195	25.8824	29.6477	29.4436
BraC01g001410	3.01268	4.36595	2.88334	0.284433	0	0.426574
BraC01g001420	0.368374	0.274321	0.369399	0.1118	0.736231	0.152538
BraC01g001430	0	0	0	0	0	0
BraC01g001440	0.0506017	0.024807	0.196104	0	0	0.0772355
BraC01g001450	1.71826	1.92087	2.09293	0.647042	0.195173	1.13731
BraC01g001460	0	0	0	0	0	0
BraC01g001470	5.05875	3.96341	4.15507	0.0786651	0	0.122503
BraC01g001480	0	0	0	0	0	0
BraC01g001490	0	0	0	0	0	0
BraC01g001500	0.0455877	0.0740985	0.101437	0	0	0
BraC01g001510	8.51612	8.48717	8.2188	0.737743	0.0750719	0.573525
BraC01g001520	0	0.0951123	0.0272365	2.22038	1.71868	1.62654
BraC01g001530	24.6746	24.1536	24.8161	29.5359	26.4073	25.7757
BraC01g001550	6.55374	7.13878	8.11364	32.894	37.3732	35.7
BraC01g001560	27.2281	24.017	25.3655	49.2499	45.2693	43.494
BraC01g001570	0.440888	0.646954	1.32587	0	0	0
BraC01g001580	0	0	0	0	0	0
BraC01g001590	8.91561	8.69447	8.35689	23.7371	21.0197	24.9808
BraC01g001600	85.4635	84.1301	84.8436	47.2618	48.93	51.1787
BraC01g001610	14.8178	13.8569	13.972	26.7432	29.6602	25.7612
BraC01g001620	1.40737	1.34302	1.09319	0.389825	0.590159	0.22653
BraC01g001630	0	0	0	0	0	0
BraC01g001640	8.20663	8.41054	8.14098	7.64231	7.38205	7.10393
BraC01g001650	1.98693	2.50526	2.31657	7.61994	5.23915	6.42279
BraC01g001660	0	0	0	0	0	0
BraC01g001670	5.45671	5.09388	5.46777	0.336849	1.99578	0.164966
BraC01g001690	0	0	0	0	0	0
BraC01g001700	0.0259042	0.0251846	0.0504134	0	0	0
BraC01g001710	0	0	0	0	0	0
BraC01g001720	0.859134	0.930954	0.836318	4.6355	6.74215	3.8512
BraC01g001730	27.0544	27.7393	27.5898	30.9825	36.3344	31.775
BraC01g001740	6.71591	6.62122	6.52501	84.9488	84.3522	84.2733
BraC01g001750	13.2676	14.0794	12.6496	26.824	28.5146	25.7952
BraC01g001760	4.63239	4.05619	5.48535	11.2441	15.3556	14.1923
BraC01g001770	35.3682	37.4049	36.9246	17.1796	12.1768	15.5994
BraC01g001780	0	0	0	0	0	0
BraC01g001790	0	0	0	0	0	0
BraC01g001800	0	0	0	0	0	0
BraC01g001810	7.92439	7.94599	7.5156	9.11803	15.6285	11.2942
BraC01g001820	4.52564	3.93724	4.7528	10.8966	12.4521	11.2212
BraC01g001830	1.35057	1.48712	1.32869	9.0708	9.70577	8.69352
BraC01g001840	1.93218	1.9541	2.14434	4.95226	4.98839	4.75235
BraC01g001850	6.56931	7.12181	6.556	14.4894	15.5764	15.5312
BraC01g001860	1.40442	0.951008	1.45217	1.64583	1.44411	0.872719
BraC01g001870	0.178269	0.237031	0.143919	1.1918	0.853568	1.36389
BraC01g001880	4.99797	5.79679	4.84055	15.4774	16.2014	16.6485
BraC01g001890	115.285	112.919	116.048	68.78	59.8796	68.8277
BraC01g001900	1.55178	2.27614	1.97479	20.5881	16.2019	19.0103
BraC01g001910	0	0	0	0	0	0
BraC01g001920	1.57124	1.31793	1.49636	1.84985	0.749766	0.46595
BraC01g001930	5.03352	6.19762	5.93955	9.01818	11.3689	8.63196
BraC01g001940	17.4448	16.7462	16.8137	58.4442	60.4313	61.7777
BraC01g001950	21.2468	20.564	20.562	19.1997	19.3013	20.1092
BraC01g001960	0	0	0	0.574369	0.676459	0.0281298
BraC01g001970	0.0907472	0.0673399	0.132971	0.355723	0.70808	0.288422
BraC01g001980	115.769	113.622	120.153	47.684	52.9381	52.0906
BraC01g001990	24.8237	25.7899	23.8256	16.6876	24.0421	25.3374
BraC01g002000	2.01955	3.17674	3.21025	9.09092	7.22283	8.03949
BraC01g002010	18.076	16.5404	18.0875	187.956	167.382	200.785
BraC01g002020	0	0	0	0	0	0
BraC01g002030	5.61604	5.31801	5.02783	3.10698	3.72466	3.8548
BraC01g002040	3.25149	4.13651	4.14904	6.73773	6.94345	7.3817
BraC01g002050	0	0	0	0.0953641	0	0.0334054
BraC01g002060	11.3573	10.8344	15.1047	24.3075	29.8219	24.8965
BraC01g002070	1.54627	1.152	3.12928	2.50726	3.35236	0.674347
BraC01g002080	16.5122	15.6242	15.0697	6.47829	3.92311	4.76256
BraC01g002090	0	0	0	0	0	0
BraC01g002100	0.350672	0.25098	0.355715	0.440677	0.649439	0.920268
BraC01g002110	11.6732	12.2452	11.1644	4.4963	3.3907	3.79839
BraC01g002120	0	0.0342898	0.232375	0.658681	2.18431	0.713918
BraC01g002130	0	0	0.0583077	0	0	0
BraC01g002140	0.10512	0.0696732	0.24053	0	0	0.0745455
BraC01g002160	0.191782	0.0703204	0.103513	0.305302	0.221026	0.412402
BraC01g002170	0	0	0	0	0	0
BraC01g002180	0.444975	0.398568	0.594499	0.562914	0.997423	0.435025
BraC01g002190	130.219	122.012	124.506	17.0911	15.8939	15.2117
BraC01g002200	3.15227	3.3192	3.1895	8.32698	8.72571	9.26931
BraC01g002210	0.528817	0.525083	0.17391	0.389205	0	0.191538
BraC01g002230	1.18781	0.731128	1.06518	0.977158	0	0.439785
BraC01g002240	0.038102	0	0.0453294	0	0	0.0394976
BraC01g002250	0.910815	1.49375	0.974073	14.2102	10.1787	11.1411
BraC01g002260	36.4597	39.2139	38.074	57.0881	56.3418	59.7509
BraC01g002270	0.0188857	0	0.0522468	0	0	0
BraC01g002290	10.4803	11.0025	10.9024	8.71141	6.87496	8.52626
BraC01g002300	3.26768	3.29806	3.16201	3.52092	3.64097	3.70837
BraC01g002310	0	0.0446594	0.110981	0	0	0.0961823
BraC01g002320	10.5647	11.4413	12.0705	2.986	5.347	4.14154
BraC01g002330	2.5305	3.00725	2.15287	0.649444	0	0.794873
BraC01g002340	1.12858	1.29588	1.37232	1.3769	0.969727	1.58352
BraC01g002360	173.262	176.488	180.574	1.33544	1.04002	1.40799
BraC01g002370	10.1306	9.86203	9.25303	6.09102	5.75614	6.77082
BraC01g002380	19.055	17.7632	18.4531	5.30212	7.72431	5.61479
BraC01g002390	1.85741	2.25355	1.85369	0.336582	0.250779	0.0725215
BraC01g002400	0.841939	0.765029	0.640538	1.44589	1.0794	1.18716
BraC01g002410	0	0	0	0	0	0
BraC01g002430	1.49304	1.5288	1.43446	2.31135	3.4714	1.80751
BraC01g002440	3.1174	3.93105	3.83135	4.93098	4.37787	4.72154
BraC01g002450	39.2588	37.869	37.5023	41.8335	38.3206	38.9779
BraC01g002460	0.514373	0.711164	0.646008	0.0279199	0.459775	0.0280377
BraC01g002470	0.479605	0	0	0.399419	0	0.516127
BraC01g002480	7.97601	7.39335	6.4888	3.44869	4.92137	3.61582
BraC01g002490	0.347187	0.491854	0.511948	0.0353018	0	0.123762
BraC01g002500	2.50109	2.65696	3.04519	2.43247	2.69194	2.67912
BraC01g002510	1.98726	1.93629	1.80941	9.79126	11.7752	8.15566
BraC01g002520	44.8454	46.4282	45.4534	138.252	144.053	147.207
BraC01g002530	23.8458	23.217	22.4052	18.1225	22.858	20.2125
BraC01g002540	0.179665	0	0.0369454	11.1829	7.99609	11.2593
BraC01g002550	5.58736	5.39995	4.14442	5.92662	8.56907	6.76087
BraC01g002560	4.71514	4.32259	6.68642	7.3573	8.98867	6.19816
BraC01g002570	0.351884	0.529265	0.832658	0.306185	0.420492	0.0331182
BraC01g002580	0.404145	0	0	0	0	0
BraC01g002590	2.22183	2.43868	2.75925	3.54442	3.34478	4.03205
BraC01g002600	8.42373	8.64016	10.1125	2.27615	4.7698	2.59527
BraC01g002610	0.271308	0.301506	0	0.953165	0	0.44073
BraC01g002620	13.9921	13.8523	13.9592	30.3615	28.6542	34.7372
BraC01g002630	3.90497	3.74398	3.9581	3.07137	4.30713	3.36058
BraC01g002640	9.58917	9.53474	7.89025	43.688	40.8704	43.6566
BraC01g002650	5.34517	4.89621	5.93936	7.20937	10.5174	7.16821
BraC01g002660	3.68164	3.61465	3.7721	2.49018	5.98009	2.27523
BraC01g002670	71.1632	70.6887	72.689	114.539	111.195	117.549
BraC01g002680	0	0	0	0	0	0
BraC01g002690	0	0	0.0909376	0	0	0
BraC01g002700	0.165147	0.142434	0.163914	0.075063	0.0881506	0.100104
BraC01g002710	2.08316	2.00743	1.41215	1.52067	1.72733	1.70296
BraC01g002720	0.492907	1.15932	1.16094	1.21352	2.14007	0.901207
BraC01g002730	30.068	31.0823	28.5197	440.806	429.649	411.443
BraC01g002740	20.7146	21.326	20.9937	43.023	51.0867	49.7021
BraC01g002750	6.31897	4.10095	5.02401	70.1247	51.0847	75.7162
BraC01g002760	1.93238	2.88945	2.14443	18.7667	18.8729	18.5327
BraC01g002770	0	0	0	0	0	0
BraC01g002780	0	0	0	0.0688977	0	0.450671
BraC01g002790	0	0	0	0.0977846	0.618911	0.324104
BraC01g002800	0	0	0	0	0	0
BraC01g002810	2.70732	2.07253	1.7316	0.710232	2.34615	1.24888
BraC01g002820	0.196786	0.109662	0.105694	0	0	0.0854414
BraC01g002830	1.50194	1.01704	2.60198	0	0	0
BraC01g002840	1.00336	0	0	0	0	0
BraC01g002850	10.4837	11.0457	11.6279	4.0494	3.40948	4.46358
BraC01g002860	2.4553	2.48499	2.21216	2.22928	1.46888	1.92374
BraC01g002870	7.49744	6.83165	8.32075	10.5415	10.315	13.1627
BraC01g002880	0.581681	0.569442	1.67054	0.949907	0	0.83241
BraC01g002890	1.80575	1.99985	1.40687	2.59165	0.41911	2.3994
BraC01g002900	2.89235	2.21556	3.97016	10.3227	18.6771	10.2389
BraC01g002910	13.0831	11.9001	13.2115	180.378	181.849	191.59
BraC01g002920	114.512	112.317	110.121	97.0938	105.3	100.63
BraC01g002930	36.8642	35.7943	40.0262	17.7106	16.2888	16.6505
BraC01g002940	0	0	0	0.0290426	0	0
BraC01g002950	1.38014	1.28102	1.54636	0	0	0.0736984
BraC01g002960	0	0	0	0	0.358783	0.131864
BraC01g002970	0.319499	0.480857	0.415056	0.173898	0	0.157404
BraC01g002980	0	0	0	0	0	0
BraC01g002990	34.7904	32.6855	29.771	25.8779	27.782	25.7398
BraC01g003000	6.45852	7.05713	6.62455	2.10447	1.41535	1.53956
BraC01g003010	2.39549	2.27759	2.48848	1.66817	0.969877	1.08505
BraC01g003020	19.2463	20.5362	17.6336	18.2176	18.7041	16.8591
BraC01g003030	15.4383	13.988	15.3794	9.64538	10.0934	9.69867
BraC01g003040	3.65866	2.99061	3.72571	11.6285	12.4083	10.1909
BraC01g003050	1.5336	1.56951	2.17401	1.036	1.23521	2.22695
BraC01g003060	0	0	0	0	0	0
BraC01g003070	6.80463	6.57373	6.95341	4.41485	3.40094	4.1198
BraC01g003080	24.7979	24.1204	23.1394	15.4288	15.7879	17.1849
BraC01g003090	13.7284	12.5759	12.0705	16.4781	21.5145	16.9994
BraC01g003100	16.3379	15.6061	15.9346	24.2669	23.2424	26.6653
BraC01g003110	26.3611	24.3187	25.3885	40.6719	41.9486	38.185
BraC01g003120	20.7315	18.188	21.7365	28.6186	30.3037	27.8034
BraC01g003130	0	0	0	0	0	0
BraC01g003140	2.7765	2.69069	2.98669	0	0	0
BraC01g003150	24.3325	24.1215	23.7854	9.32786	12.8273	10.0864
BraC01g003160	0.822981	0.618233	0.642473	1.65741	2.16752	1.87123
BraC01g003170	0	0	0	0	0	0
BraC01g003180	0	0	0	0	0	0
BraC01g003190	8.00298	8.21991	8.20416	46.6114	39.4198	47.7619
BraC01g003200	240.343	249.226	239.927	313.58	294.031	335.067
BraC01g003210	12.5146	11.1316	13.2835	61.552	54.6422	60.7021
BraC01g003220	24.899	25.5137	23.4061	36.3445	33.6608	36.484
BraC01g003230	6.58461	6.66778	6.57742	2.11059	0.506423	2.50914
BraC01g003240	10.1652	7.91526	7.4696	0	0	0.0616598
BraC01g003250	17.563	15.7768	15.2472	3.72488	2.2657	4.26091
BraC01g003260	1.06222	1.3362	1.2109	0.336486	0	0.537189
BraC01g003270	8.70489	6.74956	9.20821	16.5848	15.1819	14.251
BraC01g003280	0	0.00983233	0	0	0	0
BraC01g003290	0	0.00803274	0	0	0	0
BraC01g003300	0	0	0	0	0	0
BraC01g003310	3.48102	4.14921	1.13499	6.63776	0	2.79501
BraC01g003320	5.14982	5.22116	4.31048	4.8669	7.68067	4.17735
BraC01g003330	0	0	0	0.144877	0	0.0748152
BraC01g003340	5.74181	6.23125	6.13676	4.47329	3.79739	4.35962
BraC01g003350	1.52698	1.20443	1.50717	11.0473	11.907	13.7884
BraC01g003360	0.0647165	0.0377574	0.125959	0.0849208	0	0.0416391
BraC01g003370	7.67069	6.76516	7.50279	6.11216	6.93657	8.49019
BraC01g003380	6.50275	6.64638	6.51878	8.33906	9.39522	9.21586
BraC01g003390	0	0	0	0.155387	0	0
BraC01g003400	51.9394	52.6513	53.7478	59.8102	65.5966	49.848
BraC01g003410	0.0435713	0.0856394	0.0421582	0.381702	0.254236	0.266969
BraC01g003420	0	0	0	0	0	0
BraC01g003430	55.1483	57.5219	57.8737	61.081	61.6446	63.4857
BraC01g003440	0	0.710303	0	0	0	0
BraC01g003450	0	0.122708	0.238966	0.252866	0	0
BraC01g003460	0	0	0	0	0	0
BraC01g003470	0.158578	0.154925	0	0.332197	0	0.64428
BraC01g003480	0	0	0	0	0	0
BraC01g003490	0	0	0	0	0	0
BraC01g003500	0.912307	1.27801	0.981836	1.74959	8.69193	1.16405
BraC01g003510	0.726589	0.970461	1.26278	0.148402	0	0.9533
BraC01g003520	42.5974	43.8402	42.134	2.19276	2.18597	2.81248
BraC01g003530	45.9886	47.3389	47.501	8.35945	9.25977	10.8882
BraC01g003540	70.4084	70.6162	67.9826	48.9166	40.2011	49.3361
BraC01g003550	0	0.0668681	0	0.60425	0.736783	0.75442
BraC01g003560	8.6629	8.44938	8.81246	6.88107	6.10189	5.64818
BraC01g003580	3.71663	2.83639	2.87395	0.6185	1.00819	0.58575
BraC01g003590	17.6626	18.5552	17.81	49.5081	37.7698	45.6111
BraC01g003600	8.41169	9.10071	7.81055	3.74016	5.09499	4.69621
BraC01g003610	0.106385	0.0791165	0.278213	0.374196	0.357705	0.15941
BraC01g003620	7.3712	6.60714	8.05003	2.42034	2.82727	2.62417
BraC01g003630	35.0734	36.7226	29.3094	6.52535	5.57145	7.96561
BraC01g003640	18.2867	19.2159	20.7298	38.4516	45.2338	35.1456
BraC01g003650	5.21255	4.73281	4.94764	0.586448	0.302019	0
BraC01g003660	0	0	0	0	0	0
BraC01g003670	21.8356	22.0601	21.1962	6.01839	5.86228	3.59921
BraC01g003680	0	0	0	0	0	0.0163579
BraC01g003690	12.3553	12.5479	10.2605	3.81419	3.40759	4.30831
BraC01g003700	2.40191	2.5063	2.32668	2.30792	2.84877	1.37338
BraC01g003710	15.367	14.7677	15.4552	102.584	97.7894	105.052
BraC01g003720	0	0	0	0	0	0
BraC01g003730	1.92623	1.77904	1.24543	3.02773	1.17077	1.6266
BraC01g003740	32.6888	34.7815	32.6669	32.5578	33.0096	33.0599
BraC01g003750	30.9148	31.6011	31.9857	34.6965	37.3504	34.2969
BraC01g003760	17.5376	18.6777	19.9235	27.2388	29.0345	25.4311
BraC01g003770	21.2281	21.4615	22.2795	16.3833	16.827	15.3738
BraC01g003780	0	0	0	0	0	0
BraC01g003790	4.74545	4.93173	4.75424	10.9531	10.9779	11.6899
BraC01g003800	0.651764	0.321012	0.627942	1.16662	0.699456	0.664591
BraC01g003810	0.0608851	0.118674	0.119397	0.148157	0.183507	0.622462
BraC01g003820	10.8949	10.2639	11.0927	15.4529	17.4296	18.5223
BraC01g003830	0	0	0	0	0	0
BraC01g003840	0	0	0	0	0	0
BraC01g003850	10.2448	8.99699	9.73742	17.8696	20.3833	21.6013
BraC01g003860	0.856642	0.957485	1.04916	1.51183	4.17692	1.11416
BraC01g003870	42.6253	41.1726	40.1782	30.0067	36.0153	31.026
BraC01g003890	2.73591	2.42428	2.69364	4.56821	4.57471	5.06151
BraC01g003900	17.1103	16.4577	16.7447	18.9918	17.2009	20.4507
BraC01g003910	4.26578	4.05358	3.68333	6.93561	10.476	8.30803
BraC01g003920	3.34328	4.27809	4.25032	16.8425	10.8326	14.8799
BraC01g003930	8.8408	8.12803	6.41623	3.02509	3.42407	3.55051
BraC01g003940	9.757	11.884	9.92695	10.8681	9.22145	8.66882
BraC01g003960	0	0	0	0	0	0
BraC01g003970	12.6953	12.8852	13.9486	4.26513	3.55159	4.11752
BraC01g003980	0	0	0	0	0	0
BraC01g003990	59.0723	57.2762	58.4299	7.66917	7.44859	7.24356
BraC01g004000	0	0	0	0	0	0
BraC01g004010	4.62753	5.61576	4.78895	0.970359	4.19819	1.7293
BraC01g004020	30.9393	31.2814	30.5364	14.1441	15.1703	12.1126
BraC01g004030	7.47542	7.2586	6.09995	3.85918	2.09834	3.74144
BraC01g004040	0.324059	0.270414	0.514016	0.195443	0	0.19442
BraC01g004050	186.534	190.858	174.922	306.762	306.601	301.504
BraC01g004060	17.4421	17.9295	18.588	5.27405	8.52825	6.43435
BraC01g004070	0	0	0	0	0	0
BraC01g004080	0.364742	0.390175	0.700928	0.129377	0.133046	0.222706
BraC01g004090	7.48345	7.75827	7.66143	6.24325	6.79295	7.33771
BraC01g004100	0.108521	0.157734	0.101925	1.4745	1.48281	1.24996
BraC01g004110	15.5831	16.1488	17.0279	31.5624	31.2704	31.2822
BraC01g004120	0.0154004	0.0151098	0.117953	0.726623	0.548106	0.637556
BraC01g004130	0.0302497	0	0	0	0	0
BraC01g004140	55.076	55.729	59.73	43.4599	44.9248	45.2046
BraC01g004150	25.9062	25.6887	26.2298	29.9128	28.974	33.5382
BraC01g004160	3.91975	4.0973	3.71164	6.17382	5.36641	7.06027
BraC01g004170	4.85584	5.00932	5.52985	11.5527	12.8629	10.717
BraC01g004180	25.3588	24.6903	25.2066	56.2974	50.6959	52.6265
BraC01g004190	3.33067	2.23532	0.679495	22.4773	27.5024	26.7622
BraC01g004200	0.798013	1.02007	1.10392	2.18023	3.30664	2.30638
BraC01g004210	3.0758	2.67952	2.90828	2.69318	1.68611	3.22296
BraC01g004220	2.17987	1.80954	2.21369	5.24936	9.80165	5.52267
BraC01g004230	2.98482	3.0252	2.42807	2.33805	5.07816	2.69675
BraC01g004240	35.345	34.8486	30.6505	37.8185	67.8242	31.7828
BraC01g004250	0	0	0	0	0	0
BraC01g004260	0.236997	0.322671	0.183033	0.672473	0.366221	0.370043
BraC01g004280	0	0	0	0	0	0
BraC01g004290	7.58269	8.96966	8.95622	0.346873	0	0.221055
BraC01g004300	6.45082	6.82516	7.87339	4.55476	6.11045	4.22192
BraC01g004310	4.46148	3.80374	3.75418	2.02733	1.14791	1.95065
BraC01g004320	6.84431	5.96696	7.25531	3.98717	5.03626	4.08744
BraC01g004330	16.0701	15.2805	15.2362	10.1995	9.37748	10.4356
BraC01g004340	0	0	0	0	0	0
BraC01g004350	0	0	0	0	0	0
BraC01g004360	24.596	25.7578	25.22	19.9968	19.8114	19.9635
BraC01g004370	5.79413	4.69566	5.48056	14.642	11.406	13.1484
BraC01g004380	0.0448394	0	0.0213394	0	0.570703	0.0685255
BraC01g004390	20.1888	24.6661	15.8507	48.8907	58.2955	49.9347
BraC01g004400	24.5698	29.1214	25.3266	54.6317	46.5207	43.2999
BraC01g004410	7.30998	7.33806	7.87985	12.8737	10.2029	12.1843
BraC01g004420	16.4366	16.706	14.0647	4.74152	3.04485	4.79508
BraC01g004430	2.66512	3.32695	1.94232	6.38995	6.78056	9.41655
BraC01g004440	2.67131	3.25778	2.96399	8.15904	8.94707	9.40838
BraC01g004450	0	0	0	0	0	0
BraC01g004460	4.89737	5.27192	5.25523	15.4601	13.7179	15.1735
BraC01g004470	15.9735	17.1315	16.4584	7.64845	11.1055	9.02844
BraC01g004480	11.7773	10.7447	11.1939	15.821	13.6961	16.0333
BraC01g004490	19.0226	18.6493	18.9224	18.1377	17.987	19.7221
BraC01g004500	33.1925	32.502	31.3934	25.0496	29.567	27.826
BraC01g004510	1.64449	1.1737	1.10816	5.40779	7.4319	7.29222
BraC01g004520	7.5397	6.06281	6.68565	7.57381	9.74511	7.2022
BraC01g004530	31.2901	28.8554	29.5001	38.3085	35.186	37.8663
BraC01g004540	18.2206	17.5012	18.5995	6.69386	6.78411	6.79814
BraC01g004550	0.0995937	0.197835	0.194971	0.205645	0	0.32368
BraC01g004560	23.2613	21.8967	19.9561	17.2685	15.3342	17.8968
BraC01g004570	0	0	0	0	0	0
BraC01g004580	0.127767	0.177646	0.140058	0.241726	0	0.146682
BraC01g004590	13.7961	13.5555	14.0409	17.2119	17.498	16.8895
BraC01g004600	0.282582	0.310738	0.166122	1.79803	1.09039	0.313597
BraC01g004610	1.60709	1.25117	1.84905	2.86451	3.20438	2.30458
BraC01g004620	0.205561	0.107394	0.105869	0.128783	0	0.0142088
BraC01g004630	6.84929	7.35892	6.87283	4.89958	3.00702	4.42927
BraC01g004640	18.1475	18.4629	20.0601	21.9469	26.6952	21.0364
BraC01g004650	0.619953	0.460652	0.434661	0.162153	0.382642	0.163648
BraC01g004660	14.3116	13.6482	13.8585	13.8979	13.5776	15.3445
BraC01g004670	7.44952	6.8476	7.60485	20.2502	17.148	16.8226
BraC01g004680	15.4262	15.3901	17.5848	9.56133	12.7094	11.3553
BraC01g004690	1.91664	1.33546	1.68218	0.0303245	0.69891	0.104904
BraC01g004700	20.1566	20.5338	21.3176	23.2492	21.2839	24.8276
BraC01g004710	7.23013	6.73159	7.40889	14.0655	15.3561	17.424
BraC01g004720	4.21758	4.09494	4.35513	0.587758	0.220551	0.951833
BraC01g004730	0.191179	0.0589141	0.265968	0.249782	0.63273	0.408244
BraC01g004740	0.472661	0.667093	0.73344	1.5583	0.833219	1.38054
BraC01g004750	6.14486	6.26495	6.06086	4.42557	5.31017	5.74918
BraC01g004760	0	0	0	0	0	0
BraC01g004770	0	0	0	0	0	0
BraC01g004780	0	0	0	0	0	0
BraC01g004790	0	0	0	0	0	0
BraC01g004800	2.55686	2.3808	2.42755	1.48991	2.07349	0.965023
BraC01g004810	0.293994	0.344821	0.167625	0.30465	0	0.478097
BraC01g004820	0	0	0	0	0	0
BraC01g004830	0	0	0	0	0	0
BraC01g004840	4.67978	1.56571	1.36729	7.14536	0	4.23094
BraC01g004850	32.5702	33.7148	32.0111	19.9285	16.2593	20.6329
BraC01g004860	18.0713	18.0023	17.6	19.2445	19.8927	20.6124
BraC01g004870	10.0123	10.3746	10.6468	8.21805	10.6483	8.16914
BraC01g004880	1.3682	1.68867	1.45726	0.221892	0.13845	0.0587021
BraC01g004890	61.096	63.925	63.8914	2.24681	4.59574	1.7787
BraC01g004900	46.1197	40.2198	42.0335	46.0528	45.794	48.7585
BraC01g004910	0	0	0	0	0	0
BraC01g004920	1455.4	1471.83	1505.18	557.402	599.553	599.072
BraC01g004930	8.33513	8.70456	8.69624	12.1272	10.0426	12.2979
BraC01g004940	0	0	0	0.0528917	0.978168	0.336782
BraC01g004950	0	0	0	0	0	0
BraC01g004960	0	0	0	0	0	0
BraC01g004970	0	0	0	0	0	0
BraC01g004980	0.35476	0	0	0	0	0
BraC01g004990	0	0	0	0	0	0
BraC01g005000	0	0	0	0	0	0
BraC01g005010	117.851	112.721	113.702	33.2747	38.711	34.0293
BraC01g005020	9.12882	10.0093	10.3637	10.0697	8.45577	10.6301
BraC01g005030	1.97567	1.55689	1.68876	1.09052	1.09652	1.52872
BraC01g005040	3.35789	3.07934	2.89736	29.2705	26.2078	29.4583
BraC01g005050	7.31822	8.72058	7.9884	3.37118	4.78505	5.19339
BraC01g005060	0	0.0243854	0.196978	0.940719	2.30221	0.740533
BraC01g005070	6.79239	6.92462	6.25442	2.05813	1.85312	1.65898
BraC01g005080	4.04999	5.90931	7.24489	1.34575	0	1.5901
BraC01g005090	0	0	0.0119243	0.0511484	0.116523	0.0902682
BraC01g005100	0	0	0	0	0	0
BraC01g005110	0	0	0	0	0	0
BraC01g005120	0	0	0	0	0	0
BraC01g005130	0.563377	0.148948	0.102653	0.186883	0	0.235962
BraC01g005140	22.9979	23.7111	22.9891	75.4356	74.7897	79.1913
BraC01g005150	0.508094	0.651651	0.599284	0.179543	0.313363	0.177117
BraC01g005160	0.234795	0.228873	0.445973	0.10405	0.602886	0.0683175
BraC01g005170	5.45922	5.81399	6.61229	7.55932	7.76815	8.10862
BraC01g005180	0	0	0.0357002	0	0	0
BraC01g005190	0	0	0	0	0	0
BraC01g005200	0.206802	0	0.204147	0	0	0
BraC01g005210	0.545552	0.599207	0.406795	0.615694	0.676309	0.533052
BraC01g005220	0	0	0	0	0	0
BraC01g005230	0	0	0	0	0	0
BraC01g005240	15.6402	14.9576	15.9819	54.4499	53.6212	53.8766
BraC01g005250	1.90184	1.57441	2.43751	2.37532	2.36811	2.32177
BraC01g005260	9.99722	9.51786	10.2127	17.9254	19.3687	19.3472
BraC01g005270	0	0	0	0	0	0
BraC01g005280	0	0	0	0	0	0
BraC01g005290	0	0	0	0	0	0
BraC01g005310	0	0	0	0.0400903	0	0
BraC01g005320	2.55453	2.68152	2.7317	3.02375	3.36172	3.37006
BraC01g005340	0.0800622	0	0.171796	0	0	0
BraC01g005350	0.0604518	0.0443069	0.0291929	0	0	0.0616044
BraC01g005360	6.41124	7.17109	7.48683	14.496	15.4542	14.1296
BraC01g005370	0.0172823	0	0	0	0	0
BraC01g005380	24.2634	24.8334	26.2288	14.005	12.3199	15.4486
BraC01g005390	0	0	0	0	0	0
BraC01g005400	8.70899	8.66062	8.60779	10.9321	9.87483	12.9903
BraC01g005410	0	0	0	0	0	0
BraC01g005420	0.685527	1.00204	0.578552	0.638769	0	1.10374
BraC01g005430	9.27086	9.46431	9.27593	51.7276	56.1935	52.1047
BraC01g005440	1.56797	2.32534	2.5718	8.01753	4.1168	6.01657
BraC01g005450	9.50338	9.68091	10.5412	35.6245	36.5305	34.8826
BraC01g005460	52.9353	48.5123	51.8789	115.994	118.164	107.776
BraC01g005470	3.86301	3.83	4.16294	0.389287	0.959783	0.790899
BraC01g005480	6.61253	5.7389	6.63159	8.9746	8.97487	7.40094
BraC01g005490	6.92155	7.84846	7.06601	7.71535	8.63	7.36207
BraC01g005500	0	0	0	0.0887737	0	0
BraC01g005510	0	0	0	0	0	0
BraC01g005520	0	0	0	0	0	0
BraC01g005530	27.7167	26.2913	24.4773	13.0104	9.70166	12.3133
BraC01g005540	6.73557	6.25043	6.36186	16.0699	13.881	15.47
BraC01g005550	0	0	0	0.0566059	0	0
BraC01g005560	27.6182	27.4849	29.5632	65.5943	56.4652	60.6945
BraC01g005570	3.38021	3.22944	3.02364	15.7119	14.1429	16.3778
BraC01g005580	1.31241	0.939755	1.53741	7.36102	6.2696	6.80491
BraC01g005590	4.11077	4.29046	4.57754	4.86542	5.1162	4.36771
BraC01g005600	0.375807	0.377907	0.285744	1.45512	0.421682	1.62947
BraC01g005610	6.27458	6.12529	5.48147	6.43964	6.05166	6.93304
BraC01g005620	77.7161	78.6999	84.6321	39.9806	39.0502	40.9551
BraC01g005630	1.24352	1.39263	1.87335	1.22157	0.696308	0.827807
BraC01g005640	79.7998	77.4711	72.3774	189.342	193.835	180.074
BraC01g005650	0	0	0	0	0	0
BraC01g005660	0	0	0	0	0.157561	0.0430583
BraC01g005670	3.47455	4.0373	3.40483	5.12452	4.44519	5.22278
BraC01g005680	5.65904	5.54825	6.4556	158.679	145.975	161.437
BraC01g005690	25.0755	24.8706	24.1478	6.26687	8.95003	6.34092
BraC01g005700	4.22277	4.0531	4.42377	10.7898	9.06116	13.0719
BraC01g005710	0.541552	0.529122	0.538684	1.48974	2.77831	1.39463
BraC01g005720	0	0	0	0	0	0
BraC01g005730	27.7333	28.7032	29.2979	29.4884	27.3076	33.0868
BraC01g005740	1.02498	1.4379	1.01455	12.7713	5.73168	13.498
BraC01g005750	0.957124	1.3756	0.746853	5.98829	1.36466	3.93375
BraC01g005760	27.7155	27.3728	27.9327	15.2171	15.8074	18.7626
BraC01g005770	1184.33	1172.68	1054.41	1338.22	1255.44	1351.89
BraC01g005780	101.903	105.415	107.646	2.99149	1.7915	3.29408
BraC01g005790	9.75133	8.97779	7.83989	9.69405	11.0774	10.7271
BraC01g005800	10.3288	10.5091	10.3791	26.0051	31.9087	29.7669
BraC01g005810	0	0	0	0	0	0
BraC01g005820	11.2888	10.5451	10.6393	27.8215	25.4266	26.9291
BraC01g005830	7.3964	7.65759	9.54208	15.4668	10.1853	15.6193
BraC01g005840	8.76702	7.98922	8.19777	5.48885	6.16574	5.54812
BraC01g005850	0	0	0	0	0	0
BraC01g005860	0	0	0	0	0	0
BraC01g005870	0	0	0	0	0	0
BraC01g005880	17.6839	18.7882	18.0703	14.8938	13.8057	16.4764
BraC01g005890	31.1834	30.773	30.9831	23.4582	28.473	25.6265
BraC01g005900	1.86426	2.54267	2.39453	15.1463	17.8826	14.9868
BraC01g005910	15.0655	17.6815	17.0036	24.3953	28.9504	24.7287
BraC01g005920	5.65054	5.52041	5.35409	9.47036	9.9756	9.6845
BraC01g005930	198.832	202.824	205.617	290.758	286.053	303.021
BraC01g005940	23.8761	22.2331	24.9173	15.4628	15.5635	14.5898
BraC01g005950	6.87581	6.52411	6.52994	13.6551	10.3908	13.0863
BraC01g005960	0	0	0	0	0	0.00752935
BraC01g005970	0.0110163	0	0	0	0	0.0324055
BraC01g005980	0.0335646	0	0	0	0	0
BraC01g005990	0	0	0	0	0	0
BraC01g006000	4.04349	3.95053	4.66281	0.549116	0.288312	0.454118
BraC01g006010	5.46503	6.10712	5.69371	2.78208	2.63116	2.75165
BraC01g006020	0	0	0	0.738571	0	0.182254
BraC01g006030	0.49178	0.532865	0.444136	4.15504	3.48014	3.56346
BraC01g006040	0.529625	1.61479	0.738814	0	0	0
BraC01g006050	0	0	0	0	0	0
BraC01g006060	2.01062	1.80772	2.09432	1.06243	0.182523	0.930161
BraC01g006070	0	0	0	0	0	0
BraC01g006080	10.8094	10.505	11.5509	2.95214	2.40334	2.05692
BraC01g006090	3.94319	3.3323	4.04664	30.2707	27.2515	30.953
BraC01g006100	46.1473	44.6919	45.9704	26.2349	25.4187	27.3771
BraC01g006110	3.09772	3.25839	2.75043	3.29571	1.35509	1.57011
BraC01g006120	5.57941	6.01913	6.47639	15.4418	13.9425	10.6187
BraC01g006130	0.154836	0.555707	0.208174	0.384652	0	0.345396
BraC01g006140	16.2078	15.5	13.7155	171.24	171.339	163.635
BraC01g006150	227.163	221.031	218.891	17.1931	16.4478	15.6145
BraC01g006160	21.2716	21.5219	21.2337	61.3061	62.996	59.251
BraC01g006170	2.19485	1.40595	2.04761	3.89136	5.35474	5.52328
BraC01g006190	0.150687	0.08199	0.2338	0.27928	0.394472	0.197812
BraC01g006200	0	0	0	0	0	0
BraC01g006220	17.7199	17.5493	18.6329	3.08164	1.62171	3.1969
BraC01g006230	6.22256	7.04571	6.42515	4.86137	4.08727	5.53216
BraC01g006240	0	0	0	0	0	0
BraC01g006250	0	0	0	0.819712	0	0.323341
BraC01g006260	12.5475	13.8331	15.6445	13.5008	15.824	13.3796
BraC01g006270	2.60351	2.25161	2.32494	4.14326	4.82086	3.60389
BraC01g006280	9.75144	9.43456	10.5951	1.15876	1.58238	1.30666
BraC01g006290	0	0	0	0	0	0
BraC01g006300	0	0	0	0	0	0.189258
BraC01g006310	0	0	0	0	0	0
BraC01g006330	44.3084	43.56	44.8662	6.99569	8.21501	8.26208
BraC01g006340	4.59381	4.88221	4.13609	2.08966	2.80496	2.50382
BraC01g006350	3.97272	4.68587	4.15389	6.0783	3.61074	5.53472
BraC01g006360	2.06582	1.87412	1.8224	1.55663	0.407613	1.36588
BraC01g006370	1.97981	2.39086	2.27334	2.71272	3.24132	2.07645
BraC01g006380	4.72947	4.80622	4.45231	8.29468	6.66281	8.63669
BraC01g006390	6.88513	6.52941	6.25806	4.50489	3.51371	4.92686
BraC01g006410	174.803	180.679	175.845	76.8927	78.4396	80.1303
BraC01g006420	0.231671	0.311443	0	4.771	5.63825	6.25074
BraC01g006430	0	0	0	0.11667	0	0
BraC01g006440	0	0	0	0	0	0
BraC01g006450	5.91099	5.47087	5.77106	4.36289	3.02187	3.22942
BraC01g006460	14.8536	13.8852	15.5101	11.6308	11.469	13.3215
BraC01g006470	0	0	0	0	0	0
BraC01g006480	17.122	15.9206	17.1534	10.6403	12.0801	11.7972
BraC01g006490	0	0	0	0	0	0
BraC01g006500	0	0	0	0	0	0
BraC01g006510	12.3765	12.9767	11.3268	17.3196	15.0482	16.1797
BraC01g006520	1.28011	1.60781	2.14501	4.19259	1.04038	3.08089
BraC01g006530	0.00652585	0	0.0254571	0.255503	0.130282	0.123401
BraC01g006540	2.09862	1.69214	1.8254	11.9701	8.97219	10.8428
BraC01g006550	2.16787	2.00863	2.34239	6.89146	8.28572	7.92408
BraC01g006560	8.72524	9.45757	9.1891	7.40979	6.97215	9.0449
BraC01g006570	24.6819	25.2629	24.7798	29.7993	32.6288	29.5917
BraC01g006580	30.9541	33.4758	32.958	14.3355	14.1143	12.5852
BraC01g006590	3.8784	3.25174	3.70548	7.02254	4.76026	7.49438
BraC01g006600	19.1915	19.8347	21.1364	20.9175	14.6359	20.8723
BraC01g006610	0.0331989	0.0216104	0.0413038	0.163019	0	0.119187
BraC01g006620	0.216106	0.328148	0.32194	1.18047	0.833024	0.656824
BraC01g006630	48.0402	47.2637	48.7752	48.8692	53.3865	50.1649
BraC01g006640	0.249085	0.162584	0.159508	0	0	0.0287912
BraC01g006650	0.378828	0.312676	0.449881	0.892461	1.60982	1.58289
BraC01g006660	7.64373	8.30846	6.92395	7.86137	3.27107	5.49617
BraC01g006670	4.29144	5.82905	4.94485	6.27833	7.11745	7.12416
BraC01g006680	18.5967	16.1722	16.5524	7.97685	10.6092	7.59408
BraC01g006690	0.901614	1.02203	0.871281	0.455334	0	0.252485
BraC01g006710	177.674	182.719	186.369	154.732	152.882	150.457
BraC01g006720	49.3492	50.3686	55.4828	23.7254	21.0196	21.0488
BraC01g006730	0	0	0	0	0	0
BraC01g006740	2.36424	2.45547	2.64542	4.29223	4.88669	5.99045
BraC01g006750	71.5138	69.6031	69.5089	158.808	154.754	163.51
BraC01g006760	9.14028	8.19761	8.09668	7.40819	11.2134	5.61939
BraC01g006770	1.97668	2.52796	2.26722	9.47559	13.8759	11.1
BraC01g006790	0.69763	0.478542	0.451403	0	0	0
BraC01g006800	16.8072	16.6001	16.7057	0.327669	0.621604	0.247755
BraC01g006810	8.52484	8.36433	8.5027	6.3103	6.10893	6.52185
BraC01g006820	0	0.0166329	0	0.017517	0	0
BraC01g006830	28.8011	27.7763	25.8277	5.50611	4.59296	5.35271
BraC01g006840	10.1491	9.95591	11.0219	9.32738	10.1467	10.3076
BraC01g006850	5.7697	5.95891	5.32078	5.24944	6.55688	5.5826
BraC01g006860	0	0	0	0	0	0
BraC01g006870	2.35934	2.28325	2.10073	0.53643	1.21542	0.627864
BraC01g006880	3.5662	4.45059	4.75045	5.29762	8.28041	5.71879
BraC01g006890	0	0	0	0	0	0
BraC01g006900	0	0	0	0	0	0
BraC01g006910	46.7253	43.7447	45.7876	12.8454	16.8962	15.2706
BraC01g006920	0	0	0	0	0	0
BraC01g006930	0	0	0	0	0	0
BraC01g006940	0.166909	0.697192	0.481218	1.45603	3.8181	2.1262
BraC01g006950	0	0	0	0	0	0
BraC01g006960	5.71055	6.7218	6.65132	12.2585	13.2562	12.4918
BraC01g006970	0.315283	0.0775269	0	0	0	0
BraC01g006980	9.96592	8.70589	6.80807	0.137921	0	0.277945
BraC01g006990	0.238836	0.169761	0.19605	0.380525	0.157612	0.217756
BraC01g007000	43.4719	44.6677	44.0977	32.8271	24.3878	21.4499
BraC01g007010	0.243121	0	0	0	0	0
BraC01g007020	0.369501	0.528376	0.362896	1.95439	0.39279	1.9045
BraC01g007030	8.45011	8.53936	8.7919	9.80079	8.57118	10.1631
BraC01g007040	0	0	0	5.59356	3.71358	5.80547
BraC01g007050	0	0	0	0	0	0.114605
BraC01g007060	0.305486	0.627996	0.772694	2.84662	4.25914	2.40187
BraC01g007070	0.972917	0	0.320526	0	10.0758	0
BraC01g007080	2.43525	3.25289	1.43581	3.5241	2.15715	5.79238
BraC01g007090	0.0937162	0.151792	0.207823	0	0	0.218731
BraC01g007100	0	0	0	0	0	0
BraC01g007110	0.431904	0.227849	0.458405	0.14587	0	0
BraC01g007120	9.61622	7.72749	9.53352	51.0335	57.8146	45.8613
BraC01g007130	21.76	21.6231	22.2407	16.3159	15.6914	15.9284
BraC01g007140	70.0312	71.6252	66.4437	12.6693	12.5814	11.6664
BraC01g007150	0.588178	0.364896	0.271318	0.459626	0.474042	0.394883
BraC01g007170	0.620092	0.811098	0.90572	4.03046	5.97635	4.74945
BraC01g007180	0	0	0	0	0	0
BraC01g007190	21.2239	21.9219	19.9433	31.6784	45.3637	24.086
BraC01g007200	2.18297	2.04211	2.37789	0.935497	1.21794	1.25449
BraC01g007210	23.9416	24.4001	24.5906	14.5325	16.2527	12.161
BraC01g007220	0	0	0	0	0	0
BraC01g007230	0.129932	0	0	0	0	0
BraC01g007240	0	0	0	0	0	0
BraC01g007250	1.28029	1.57732	1.16988	5.00688	4.97263	2.89002
BraC01g007260	12.7575	15.189	14.587	4.51469	4.97943	5.43222
BraC01g007270	0	0	0	0	0	0
BraC01g007280	3.05709	2.50855	3.62838	2.20946	0	4.23999
BraC01g007290	4.44709	3.94124	4.39941	22.627	27.5592	23.0116
BraC01g007300	3.83556	3.82574	3.75999	6.59401	7.20834	7.03238
BraC01g007310	4.70676	5.24065	5.14634	5.38013	3.41443	3.58569
BraC01g007320	0.0595478	0.115861	0.880892	0	0	0
BraC01g007330	0	0	0	0	0	0
BraC01g007340	1.58263	1.2314	0.798	2.27446	1.72385	1.8637
BraC01g007350	0.680285	1.2546	1.42348	0.383717	0	0.0343132
BraC01g007360	36.1079	32.7343	37.5266	22.4723	14.5666	20.8258
BraC01g007370	8.05221	8.5575	8.129	6.85914	3.32333	7.02437
BraC01g007380	1.28984	1.81823	0.972516	0.298259	0	0.323046
BraC01g007390	11.7059	11.1664	10.3892	7.18275	5.08464	7.16452
BraC01g007400	13.6249	13.3069	14.0874	1.66412	3.77507	3.50437
BraC01g007410	125.393	126.075	127.192	3.67693	3.48032	4.67884
BraC01g007420	0	0	0	0	0	0
BraC01g007430	0	0	0	0	0	0
BraC01g007440	0	0	0	0	0	0
BraC01g007450	0	0	0	0	0	0
BraC01g007460	11.7747	11.4712	12.3126	16.3685	14.6371	13.8303
BraC01g007470	104.759	106.147	109.324	132.271	128.166	140.806
BraC01g007480	0	0	0.0538328	0.232546	0	1.28792
BraC01g007490	0	0	0	0	0	0
BraC01g007500	0	0	0	0	0	0
BraC01g007510	9.30384	10.6062	9.4707	10.3185	10.9502	9.78052
BraC01g007520	0.864694	1.07285	1.31591	1.70999	1.08837	2.05141
BraC01g007530	0.440071	0.679045	0.803001	0.125035	0	0.115102
BraC01g007540	0.083507	0.0678884	0.0130783	0	0	0
BraC01g007550	1.97233	2.25986	2.7333	2.61693	1.62365	1.59168
BraC01g007560	0	0.0954798	0	0	0	0
BraC01g007570	2.76607	2.95206	2.88459	1.52628	1.46455	1.54785
BraC01g007580	0	0	0	0	0	0
BraC01g007590	0	0	0	0	0	0
BraC01g007600	5.35284	6.40355	5.17454	3.58788	3.4417	2.459
BraC01g007610	0.0221442	0.0215624	0	0.0444302	0	0
BraC01g007620	0	0	0	0	0	0
BraC01g007630	0	0	0	0	0	0
BraC01g007640	3.04451	2.99224	3.15124	2.79735	0.95334	2.52757
BraC01g007650	0	0	0	0	0	0
BraC01g007660	9.75402	10.3798	11.8391	7.96405	3.69087	6.63136
BraC01g007670	25.5946	24.7971	24.7657	5.86244	5.94696	6.01836
BraC01g007680	1.01727	0.847765	1.08159	0.432315	0.356895	0.540675
BraC01g007690	0	0	0.0664866	0	0	0
BraC01g007700	0.165878	0.161566	0.177661	0.26668	0	0.269322
BraC01g007720	9.99325	12.3294	13.3513	19.4128	23.5338	15.5075
BraC01g007730	0.0609521	0.0593347	0	0	0	0.181874
BraC01g007740	3.38446	3.13097	2.98549	3.69265	4.78679	3.56244
BraC01g007750	0	0	0	0	0	0.112942
BraC01g007760	0	0	0	0.167556	0	0.0827739
BraC01g007770	0	0	0	0	0	0.0419379
BraC01g007780	2.93769	0.896007	1.14583	37.8245	65.2102	38.549
BraC01g007790	8.93233	9.10454	9.30226	37.8125	36.9783	37.0236
BraC01g007800	7.18389	6.62074	7.34493	9.86709	12.7311	10.6122
BraC01g007810	1.44956	0.811198	0.848439	1.21894	0.84193	0.887403
BraC01g007820	14.9203	15.7626	16.3947	23.0939	19.9761	24.5526
BraC01g007830	5.83892	6.47175	6.4849	6.34868	6.64048	4.9718
BraC01g007840	2.77068	3.32422	2.97377	9.34699	13.141	9.70645
BraC01g007850	15.8356	15.7035	14.046	4.42543	7.10359	4.6105
BraC01g007860	0.0480161	0.155839	0.142676	0.0685226	0	0.067904
BraC01g007870	5.6655	5.87201	5.56637	8.44913	8.6757	8.95072
BraC01g007880	3.00995	3.2099	3.63023	9.90952	8.0394	9.47509
BraC01g007890	1.4052	1.69017	1.41081	3.12062	2.12858	2.13396
BraC01g007900	1.01325	0.635194	0.718092	0.43342	0	0.274145
BraC01g007910	0	0	0	0	0	0
BraC01g007920	5.64531	5.66883	5.65256	1.19472	1.30154	0.960322
BraC01g007930	1.28922	0.759313	0.53353	2.76264	0	0.819983
BraC01g007940	0	0	0	0	0	0
BraC01g007950	0.336575	0.265849	0.32041	0	0	0.0490496
BraC01g007960	0	0	0	0	0	0
BraC01g007970	0	0	0	0	0	0
BraC01g007980	10.0833	9.69639	9.5006	4.24217	2.9469	3.95436
BraC01g007990	33.6756	33.2758	32.6978	57.5905	52.2445	55.5111
BraC01g008000	5.96868	4.77389	5.20909	3.91943	4.68152	1.87207
BraC01g008010	0	0	0	0	0	0
BraC01g008020	0	0	0	0	0	0
BraC01g008030	9.5594	9.46377	9.64446	7.40388	3.19152	5.9053
BraC01g008040	0	0	0	0	0	0
BraC01g008050	0	0	0	0	0	0
BraC01g008060	2.43337	2.8136	2.67807	11.7931	10.5114	10.7296
BraC01g008070	1.87999	3.05317	2.16191	2.15551	3.57581	2.6833
BraC01g008080	1.76097	1.78524	1.37327	14.1447	15.6558	14.7341
BraC01g008090	22.2969	19.9523	20.2456	39.5152	40.6212	41.2072
BraC01g008100	14.7209	16.0227	15.6816	14.0153	14.0828	16.6637
BraC01g008110	0	0	0	0	0	0
BraC01g008120	0	0	0	0	0	0
BraC01g008130	0	0	0	0	0	0
BraC01g008140	2.89819	2.85336	3.45872	3.26444	3.48501	4.16079
BraC01g008150	8.16192	6.63594	6.31966	9.29991	10.0816	11.6918
BraC01g008160	3.13641	3.05128	3.25073	5.00414	9.44291	6.43236
BraC01g008170	17.0992	17.3205	17.7622	79.835	92.8419	80.7596
BraC01g008180	7.54666	7.55914	7.78394	7.10023	4.65954	6.14376
BraC01g008190	15.3793	11.8089	14.6454	45.9636	46.4587	40.5836
BraC01g008200	9.62061	9.71828	10.4096	15.9068	17.6232	15.9872
BraC01g008210	0	0	0	0	0	0
BraC01g008220	4.35479	4.7929	4.07243	5.82909	5.21291	6.28808
BraC01g008230	184.243	184.124	170.468	71.1448	76.191	78.7373
BraC01g008240	26.5311	28.2548	29.2767	51.363	44.656	46.8538
BraC01g008250	3.15339	3.42465	3.46778	3.7015	3.28411	4.02341
BraC01g008260	0	0	0	0	0	0
BraC01g008270	0	0	0	0	0	0
BraC01g008280	0.701602	1.43328	1.6228	0.569655	0	0.796986
BraC01g008290	0	0	0	0	0	0
BraC01g008300	0	0	0	0	0	0
BraC01g008310	0.833677	0.580843	0.945877	0.905607	0.27783	0.888019
BraC01g008320	40.0697	40.6263	41.8821	21.0754	17.9966	20.3269
BraC01g008330	4.68274	5.81845	5.41698	2.67102	2.27325	2.63426
BraC01g008340	68.2084	65.0597	62.0977	10.6872	9.61953	11.5996
BraC01g008350	0	0.0736842	0.117298	0.0751077	0	0
BraC01g008360	30.8938	31.6891	32.941	33.1333	34.9277	32.4608
BraC01g008370	0	0	0	0	0	0
BraC01g008380	3.11856	2.4466	4.31119	0.559095	0.799872	0.926178
BraC01g008400	11.5286	10.377	10.8499	4.18678	3.67625	3.51804
BraC01g008410	0	0	0	0	0	0.308016
BraC01g008420	0	0	0	0	0	0
BraC01g008430	11.8943	12.0605	10.8744	3.10479	3.91861	2.8256
BraC01g008440	93.2176	94.5793	98.8327	102.126	106.557	116.578
BraC01g008450	0	0	0	0	0	0
BraC01g008460	20.8908	20.4469	18.2786	45.4288	42.4514	44.7699
BraC01g008470	0	0	0	0	0	0
BraC01g008480	12.0692	14.7342	13.6473	5.35863	6.07043	7.37185
BraC01g008490	16.013	15.3413	15.4881	38.961	37.5655	40.9326
BraC01g008500	3.12639	2.94595	3.00887	6.19031	6.63921	6.99662
BraC01g008510	4.3234	4.33201	4.10727	37.829	45.1696	40.3792
BraC01g008520	6.08958	5.9884	5.38081	31.1696	30.164	32.7337
BraC01g008530	0.24886	0.296158	0.825644	0.155685	0	0
BraC01g008540	0.713541	0.812096	0.827903	0.44174	0.766284	0.282295
BraC01g008550	0	0.0313728	0	0	0	0
BraC01g008570	11.4705	10.0797	10.3051	11.3109	10.3948	9.55087
BraC01g008580	0.901647	1.44619	0.961476	0.254462	0	0.301178
BraC01g008590	3.65106	2.8609	2.79914	3.12545	3.95965	3.14364
BraC01g008600	0	0	0	0	0	0
BraC01g008610	0	0	0	0	0	0
BraC01g008620	0.705244	0.924199	0.795271	0.119996	0	0.238513
BraC01g008630	9.65324	8.65824	5.21455	15.659	14.6897	6.15886
BraC01g008640	39.0035	33.9982	39.8393	5.33307	5.35128	7.22676
BraC01g008650	24.65	23.2406	21.1801	28.7265	21.9951	21.5173
BraC01g008660	8.13335	8.25665	8.51171	12.4158	13.4515	12.4581
BraC01g008670	1058.15	1047.36	1058.06	429.211	459.23	395.348
BraC01g008680	41.3631	41.4192	42.405	25.8269	21.9217	19.7978
BraC01g008690	0.876378	0.940086	0.981036	1.89575	2.4207	1.91119
BraC01g008700	0	0	0	0	0	0
BraC01g008710	21.2755	21.0325	21.1051	14.7542	15.2948	16.2171
BraC01g008720	0.75028	0.957091	0.55734	0.498393	0	0.996347
BraC01g008730	0	0	0	0	0	0
BraC01g008740	0	0	0	0	0	0
BraC01g008750	0.305079	0.204271	0.200681	0.816235	0	0.6413
BraC01g008760	0	0	0	0	0	0.104338
BraC01g008770	75.3473	75.5443	73.8372	20.3484	25.8805	21.5383
BraC01g008780	0.019401	0.0283968	0.0568191	0.0429628	0	0.0517772
BraC01g008790	7.90434	7.44853	6.06917	4.46082	3.04441	4.41125
BraC01g008800	2.76246	3.13223	2.69473	0.222575	0	0.331634
BraC01g008810	15.3791	14.6953	15.1279	3.75262	4.96381	3.97135
BraC01g008820	20.7653	21.1368	21.2169	17.3106	18.6858	20.664
BraC01g008830	0.109391	0.185886	0.242043	0.190141	0	0.38938
BraC01g008840	15.8279	15.9269	15.0224	13.9281	10.2014	14.5873
BraC01g008850	0.0226983	0.0442723	0.0213512	0.0926664	0	0.0692138
BraC01g008860	0	0	0	0	0	0
BraC01g008870	1.48412	1.56318	1.83232	20.5857	19.2494	17.7735
BraC01g008880	0.558225	0.697419	0.508825	0.804408	0.298037	0.779751
BraC01g008890	10.7417	10.4517	9.73104	15.0722	15.3765	16.335
BraC01g008900	0	0	0	0	0	0.162723
BraC01g008910	8.43846	10.0741	9.01439	46.4178	41.7268	42.0861
BraC01g008920	15.2231	15.7164	15.4563	22.0922	19.93	22.5785
BraC01g008930	0.160111	0	0	0	0	0
BraC01g008940	13.5719	13.1969	13.1992	21.7811	11.7723	22.2029
BraC01g008950	0.217287	0.195536	0.28735	0.0335597	0	0.135455
BraC01g008960	0	0	0	0	0	0
BraC01g008970	0	0	0	0	0	0
BraC01g008980	3.58066	2.94181	3.37123	0.278521	0	0.140886
BraC01g008990	0	0	0	0	0	0
BraC01g009010	0.43346	0.646693	0.651298	0.412287	0	0.196307
BraC01g009020	2.86635	3.26572	2.40748	7.27501	10.4435	6.56647
BraC01g009030	3.89396	4.82098	4.46387	7.4975	6.83888	8.8313
BraC01g009040	41.1362	41.0824	40.6334	78.6193	70.0892	82.9015
BraC01g009050	30.3248	30.888	33.07	33.4396	35.5432	30.1709
BraC01g009060	0	0	0	0	0	0
BraC01g009070	6.53368	5.05648	7.12141	2.22419	1.00791	1.29371
BraC01g009080	2.08123	2.79223	2.27613	1.21808	0.644157	0.957276
BraC01g009090	0	0	0	0	0	0
BraC01g009100	6.32916	6.90322	5.91223	3.64036	5.54917	4.67391
BraC01g009110	0.167338	0.172278	0.211624	0.130967	0.164547	0.0654057
BraC01g009120	0.48024	0.494192	0.630637	1.67175	1.4737	1.82313
BraC01g009130	0	0	0	0	0	0
BraC01g009140	0	0	0	0	0	0
BraC01g009150	0	0	0	0	0	0
BraC01g009160	0.0930267	0.13598	0.350173	1.49598	0.602265	1.75206
BraC01g009170	0	0	0	0	0	0
BraC01g009180	2.11349	2.46886	2.32405	2.91733	2.95185	2.63801
BraC01g009190	12.9085	13.5139	13.8334	14.6835	14.8677	14.1693
BraC01g009200	9.48121	8.29422	9.84606	4.34135	3.15195	5.52545
BraC01g009210	10.7422	7.50128	9.2037	0.162701	0.996742	0.646496
BraC01g009220	0.268093	0.23584	0.229844	0.112286	0.346885	0.136525
BraC01g009230	0	0	0	0	0	0
BraC01g009240	0	0	0	0	0	0
BraC01g009250	0.784373	0.509594	0.485466	0.150112	0.521136	0
BraC01g009260	0	0	0	0	0	0
BraC01g009270	2.73094	2.90201	2.19476	1.68434	2.32601	1.62614
BraC01g009280	13.3214	13.4104	13.3483	38.5401	38.3129	38.6712
BraC01g009290	6.41894	6.56597	6.90853	3.83047	4.46924	4.92105
BraC01g009300	0.222961	0.380037	0.209051	0.163543	0.911784	0.291181
BraC01g009310	0	0	0	0	0	0
BraC01g009320	0	0	0	0	0	0
BraC01g009330	6.73899	9.08648	7.45638	4.53199	3.37547	2.77043
BraC01g009340	0.113352	0	0	0	0	0.180491
BraC01g009350	0.370179	0.425999	0.372606	2.12146	3.79345	2.11612
BraC01g009360	5.24168	6.41083	5.88262	9.85929	7.31368	8.88861
BraC01g009370	137.274	146.695	144.537	245.462	238.307	231.217
BraC01g009380	0	0	0	0	0	0
BraC01g009390	0	0	0	0	0	0
BraC01g009400	0	0	0	0	0	0
BraC01g009410	0.77716	0.22301	0.182975	2.69385	0.471677	1.698
BraC01g009420	2.82234	3.19016	2.7147	0.583906	1.10103	0.589829
BraC01g009430	1.08269	0.762836	1.00145	0.108237	0.294286	0.245099
BraC01g009440	1.46509	1.65018	1.13731	4.81894	4.9916	5.962
BraC01g009450	0.524878	0.558039	0.832248	1.0619	1.82764	1.63356
BraC01g009460	0	0	0	0.0698881	0	0.136822
BraC01g009470	5.56931	6.37308	4.63487	11.1137	10.9091	10.7666
BraC01g009480	0.835627	1.15123	1.11618	1.52153	3.89818	2.48237
BraC01g009490	3.34129	3.78268	3.03424	1.39746	1.04672	2.30121
BraC01g009500	0	0	0.0482243	0	0	0
BraC01g009520	7.61443	7.32179	7.28107	2.9773	2.99503	2.85809
BraC01g009530	4.64418	4.79349	4.74468	0.442073	0.495742	0.572811
BraC01g009540	0	0.0529471	0.107334	0.174505	0.0588438	0.274726
BraC01g009550	0	0	0	0	0	0
BraC01g009560	9.62296	9.53561	8.35698	2.80046	2.15232	3.00765
BraC01g009570	29.3526	27.6144	27.7704	4.35093	3.8271	5.10837
BraC01g009580	7.97946	7.62969	7.38966	38.4109	39.0125	39.4018
BraC01g009590	16.0994	17.2698	19.2813	16.1553	23.1872	18.5594
BraC01g009600	12.4647	12.3	12.2389	4.41629	4.2862	4.15178
BraC01g009610	17.143	16.8482	17.5264	3.8546	3.56658	3.89713
BraC01g009620	0	0	0	0	0	0
BraC01g009630	0.0284078	0	0	0.183769	0	0
BraC01g009640	0	0	0	0	0	0
BraC01g009650	0.272735	0.203321	0.207704	0.0502853	0.0525751	0.190729
BraC01g009660	0.29704	0.40781	0.3985	0.0613871	0	0.18325
BraC01g009670	0	0	0	0	0	0
BraC01g009680	0.372784	0.203704	0.314778	0	0	0.0847275
BraC01g009690	11.4881	10.5277	11.1387	12.2532	12.8781	8.38156
BraC01g009700	0.308756	0.240434	0.404903	0.72133	3.97707	1.16886
BraC01g009710	0	0	0	0	0	0
BraC01g009720	1.71514	1.74583	1.96374	3.72879	2.64468	5.8159
BraC01g009730	0	0	0	0	0	0
BraC01g009740	0.363791	0.163509	0.292016	0.510032	0.396969	0.347927
BraC01g009750	0	0	0	0	0	0
BraC01g009760	0.0790496	0	0	0.0865361	0	0.083789
BraC01g009770	0.0759112	0	0	0	0	0
BraC01g009780	25.6302	25.4653	24.7966	18.5612	13.5346	16.8602
BraC01g009790	11.1552	10.2453	7.83847	15.8752	17.4848	15.9712
BraC01g009810	70.9805	74.731	73.1745	24.256	31.5778	23.6631
BraC01g009820	14.1279	14.2067	13.8759	9.70103	7.90855	8.0823
BraC01g009830	0	0	0	0	0	0
BraC01g009840	1.21425	2.4102	2.11639	4.73681	0.626168	3.52593
BraC01g009850	0	0	0.303705	0	0	0
BraC01g009860	8.96057	7.57153	8.60912	15.6839	16.6663	19.3582
BraC01g009870	0.138314	0.340515	0.265199	0	0	0.350513
BraC01g009880	0	0	0	0	0	0
BraC01g009890	3.34109	3.07491	3.76128	4.07588	6.01396	4.37263
BraC01g009900	0	0	0	0	0	0
BraC01g009910	0.0893351	0.240432	0.293419	0.0227143	0	0
BraC01g009920	6.34368	5.44154	6.25504	3.85729	5.6842	3.8538
BraC01g009930	2.48158	2.33384	2.64635	3.50389	3.79019	3.72685
BraC01g009940	270.509	259.957	253.478	81.5012	90.3259	78.0535
BraC01g009950	0.947481	1.10659	1.1319	1.73412	1.60333	1.208
BraC01g009960	37.7056	38.3116	35.75	25.0483	30.22	24.9206
BraC01g009970	0.0315931	0	0	0	0	0
BraC01g009980	0	0	0	0	0	0
BraC01g009990	0	0	0	0	0	0
BraC01g010000	12.743	12.2714	11.4937	8.22643	7.31342	7.97124
BraC01g010010	0	0.0209729	0.020927	0	0	0
BraC01g010020	0.321835	0.335527	0.430358	0.481456	0.718305	0.713691
BraC01g010030	0	0	0	0	0	0
BraC01g010040	0	0	1.24892	0	0	0
BraC01g010050	0	0	0	0	0	0
BraC01g010060	11.9343	12.5215	11.4313	4.55602	3.16623	4.75258
BraC01g010070	19.52	19.9386	17.6014	11.607	7.5568	12.1577
BraC01g010080	4.40658	5.34917	5.18143	0.655977	0	0.991212
BraC01g010090	6.08257	5.64047	5.35959	7.57526	5.26026	6.08161
BraC01g010100	0	0	0.0471182	0.103775	0	0
BraC01g010110	4.28362	4.89011	5.05582	11.6516	11.8003	12.9016
BraC01g010120	0	0	0.0518107	0	0	0
BraC01g010130	0	0	0	0	0	0
BraC01g010140	0	0	0.113	0	0	0
BraC01g010150	0	0	0	0	0	0
BraC01g010160	1.53104	1.54692	1.91763	0.770765	1.0702	0.473988
BraC01g010180	0	0	0	0	0	0
BraC01g010190	0	0	0	0	0	0.141358
BraC01g010200	5.21846	5.40328	4.64024	2.5668	1.49335	2.52168
BraC01g010210	0	0	0	0	0	0
BraC01g010220	76.5768	80.9298	75.146	12.1245	10.442	13.2538
BraC01g010230	19.725	19.2687	17.2068	17.992	20.1406	18.0546
BraC01g010240	12.8435	13.584	14.2965	0.948755	1.36145	0.464813
BraC01g010250	1.25191	1.53639	1.64231	2.17178	2.68308	2.49066
BraC01g010260	16.5025	16.8055	15.5805	1.51486	3.6106	1.70279
BraC01g010270	0	0	0	0	0	0
BraC01g010280	0	0	0	0	0	0
BraC01g010290	4.42387	5.53364	5.10719	0.913973	0.818393	1.009
BraC01g010300	0	0	0	0	0	0
BraC01g010310	0	0.0562542	0.0537412	0	0	0
BraC01g010320	209.205	208.966	214.661	20.3532	22.9326	20.286
BraC01g010330	11.8245	12.0149	12.6307	10.166	7.58995	12.6248
BraC01g010340	0.410655	0.420508	0.463697	0.199189	0.636978	0.289743
BraC01g010350	5.68404	5.46126	5.87509	18.1736	18.5282	16.7507
BraC01g010360	4.58321	4.58472	4.41151	10.6437	12.1688	9.83476
BraC01g010370	2.40782	2.79792	2.1269	0.220583	0.359956	0.683866
BraC01g010380	9.75456	9.55346	9.81643	6.78762	6.83101	6.77779
BraC01g010390	6.47111	6.64908	7.4826	3.20487	1.32055	4.66882
BraC01g010400	3.54609	3.18467	3.47428	3.08315	2.30803	3.87625
BraC01g010410	3.75328	3.12233	3.20424	6.59461	5.99677	5.73911
BraC01g010430	0.589451	0.318336	0.445142	0.423076	1.45131	0.270804
BraC01g010440	17.6685	16.3021	18.0563	9.55192	8.43582	8.30112
BraC01g010450	0	0	0	0	0	0
BraC01g010470	5.6551	5.83977	5.88905	6.28353	7.49617	7.04248
BraC01g010480	3.30333	3.40325	3.89233	3.81999	4.37683	3.80539
BraC01g010490	7.50137	8.21052	8.2609	20.4656	17.605	21.0384
BraC01g010500	2.66166	2.85725	3.26051	1.79401	2.0363	1.88089
BraC01g010510	1.88647	1.6772	1.84298	0.474182	1.34877	0.669308
BraC01g010520	20.5756	20.0914	20.843	10.3508	8.06182	9.79188
BraC01g010530	5.33389	5.20022	3.63709	14.7725	20.9205	15.3325
BraC01g010540	11.3783	11.3562	11.7793	13.9767	15.0595	12.3519
BraC01g010550	52.4239	54.3052	51.9779	82.844	79.5022	79.5331
BraC01g010560	981.117	1012.24	1032.99	394.59	371.347	411.436
BraC01g010570	4.94342	5.01944	5.59682	2.93932	3.6577	4.09035
BraC01g010580	1.30404	1.20508	1.176	8.133	7.47196	9.12639
BraC01g010590	0.0729487	0.0265528	0.0342707	0.0724689	0.0287862	0.282705
BraC01g010600	0.842218	0.77359	0.50862	1.65942	0.516296	0.549812
BraC01g010610	0.0211742	0	0	0	0	0
BraC01g010620	0	0	0	0	0	0
BraC01g010630	16.7445	15.7581	17.525	15.3425	15.574	15.5024
BraC01g010640	0.0915783	0.222861	0.0856572	0	0	0
BraC01g010650	1.08157	1.1846	0.779741	0.38072	1.10968	0.0637199
BraC01g010660	0	0	0	0	0	0
BraC01g010670	0	0	0	0	0	0
BraC01g010680	0	0	0	0	0	0
BraC01g010690	0	0	0	0	0	0
BraC01g010700	0	0	0	0	0	0
BraC01g010710	6.08266	5.48332	5.45047	39.0709	43.2123	35.9761
BraC01g010720	0	0	0	0	0	0
BraC01g010740	0	0.0232227	0	0	0	0.0238161
BraC01g010750	1.18878	1.28793	0.882154	1.29932	2.48927	2.05467
BraC01g010760	0	0	0	0	0	0
BraC01g010770	0	0	0	0	0	0
BraC01g010780	0	0	0	0	0	0
BraC01g010790	0	0	0	0	0	0
BraC01g010800	0	0	0	0	0	0
BraC01g010810	0.055119	0.053977	0	1.91018	1.35476	1.62282
BraC01g010820	0.664258	0.652743	0.0795647	4.05253	0	2.24741
BraC01g010830	0.335985	0.347803	0.30285	0.309092	0	0.161358
BraC01g010840	5.4041	5.59648	5.38584	76.0227	79.2893	72.6727
BraC01g010850	0	0	0	0	0	0
BraC01g010860	0	0	0	0	0	0
BraC01g010870	0	0	0	0	0	0
BraC01g010880	4.24236	5.30319	4.27554	0.83359	0.420855	0.579093
BraC01g010890	0	0	0.0180748	0.336501	2.25913	0.582901
BraC01g010900	0.612028	0.596908	0.78199	4.16838	6.22449	4.81447
BraC01g010910	1.72013	2.07729	2.34533	6.24795	8.96422	5.88808
BraC01g010920	0.982112	0.821743	0.531522	5.15012	5.555	5.53286
BraC01g010930	0.653951	0.564232	0.708288	0.743433	1.51276	1.10253
BraC01g010940	0.0382192	0.167811	0.108207	0.113453	0.260018	0.32512
BraC01g010950	1.27248	1.21058	1.19952	6.19574	8.00584	7.25081
BraC01g010960	6.34974	5.88148	5.52734	9.35974	12.268	8.56203
BraC01g010970	0	0	0	0	0	0
BraC01g010980	0.488629	0.240709	0.776664	0.131251	2.69018	0.771597
BraC01g010990	0	0	0	0	0	0
BraC01g011000	7.17836	3.78626	5.57834	9.83551	10.0614	9.74467
BraC01g011010	0	0	0	1.75395	6.13513	2.90194
BraC01g011020	0	0	0	0.0835119	0	0
BraC01g011030	0.216576	0.250695	0.271407	0.214552	0.0140244	0.119804
BraC01g011040	0	0	0	0	0	0
BraC01g011050	2.56588	2.63965	2.20757	5.18802	8.24685	5.6226
BraC01g011060	3.39674	3.94221	3.93813	5.85173	3.75875	5.94136
BraC01g011070	2.10944	2.70524	2.21883	1.3322	0.691842	1.70705
BraC01g011090	3.37483	4.03225	3.88758	1.8791	2.12392	2.33435
BraC01g011100	0.74523	1.02274	0.933119	0.79388	1.27639	0.739976
BraC01g011110	0	0	0	0	0	0
BraC01g011120	1.03153	0.913	1.3358	0.0612931	0	0.0853913
BraC01g011130	2.97403	3.44943	4.14311	3.58038	3.69319	4.22665
BraC01g011140	31.4221	29.3542	29.1895	9.82424	9.0974	9.47183
BraC01g011150	0	0	0	0.20375	0	0
BraC01g011160	0	0	0	0	0	0
BraC01g011170	0	0	0	0	0	0
BraC01g011180	0	0	0	0	0	0
BraC01g011190	0.100677	0.0987618	0	0	0	0.418337
BraC01g011210	1.4977	1.14345	1.18172	3.29745	0	3.02811
BraC01g011220	0	0	0	0	0	0
BraC01g011230	0.442504	0.246242	0.304277	0	1.34298	0
BraC01g011240	0.243847	0	0.397836	0	0	0.170364
BraC01g011250	0.270397	0.263868	0.147729	0.0380714	0.0403099	0.0953139
BraC01g011260	0	0	0	0	0	0
BraC01g011270	5.81904	5.52046	5.3705	1.48121	1.26631	1.54979
BraC01g011280	7.49803	6.76027	6.11301	2.60713	2.06523	2.02122
BraC01g011290	0	0	0	0	0	0
BraC01g011300	0	0	0.0889971	0.495835	0.407229	0.0947293
BraC01g011310	0	0	0	0	0	0
BraC01g011320	0	0	0	0	0	0
BraC01g011330	0	0	0	0	0	0
BraC01g011340	0	0	0	0	0	0
BraC01g011350	0	0	0	0	0	0
BraC01g011360	4.73691	4.41425	3.87153	10.0698	9.79564	7.72158
BraC01g011370	70.694	70.1041	70.801	39.6953	40.9722	39.5145
BraC01g011380	0	0	0	0	0	0
BraC01g011390	1.06911	1.1396	0.888525	0.389045	0	1.04645
BraC01g011400	1.06876	0.527004	0.578967	3.35285	2.17347	4.90276
BraC01g011420	104.234	98.9276	98.8763	31.2583	23.9	28.2617
BraC01g011430	0.526659	0.565831	0.34659	0.207219	0	0.155031
BraC01g011440	15.0298	14.5677	16.0101	15.671	14.2746	15.4132
BraC01g011450	5.69295	6.43918	6.35622	18.8848	19.2236	21.4311
BraC01g011460	0.936095	0.730331	0.683651	0.714101	0.664771	0.787854
BraC01g011470	0	0	0	0	0	0
BraC01g011480	3.35705	2.40414	1.41812	0.355027	0	0
BraC01g011490	32.3838	31.2796	31.6336	9.78874	7.37707	12.7718
BraC01g011500	0	0	0	0	0	0
BraC01g011510	7.82339	8.42595	6.90227	37.719	41.7835	36.4519
BraC01g011520	22.2361	22.4642	23.0158	54.6078	62.7136	33.8238
BraC01g011530	0	0	0	0	0	0
BraC01g011540	0.0615571	0.040036	0	0	0	0
BraC01g011550	2.8311	1.93856	2.57973	6.21405	5.58747	6.38619
BraC01g011560	3.3095	3.83428	3.29432	3.11289	2.34845	3.14148
BraC01g011570	5.29999	5.43128	5.62395	2.33065	2.26359	2.90379
BraC01g011580	0	0.0250992	0	0	0	0
BraC01g011590	0	0.00447701	0	0	0	0
BraC01g011600	11.5853	12.4057	13.1441	1.1611	0.105306	0.569994
BraC01g011610	0.699988	0.392467	0.433554	0.0284635	0	0
BraC01g011620	0.104035	0.0405045	0.0390661	0.184898	0	0.0406064
BraC01g011630	0	0	0	0	0	0
BraC01g011640	88.0177	90.0812	89.5533	110.886	109.316	108.473
BraC01g011650	2.59439	2.99273	2.564	1.97026	1.64655	1.66229
BraC01g011660	5.76391	5.76199	5.57967	8.56809	14.0447	8.64735
BraC01g011670	23.0348	23.5412	21.801	12.5533	20.2964	15.0985
BraC01g011680	7.9369	9.0616	7.60068	25.4621	32.5765	24.211
BraC01g011690	5.66441	5.36897	5.66344	56.0806	55.2913	61.3725
BraC01g011700	0.773611	0.828412	0.640513	0.79796	0.708758	0.697768
BraC01g011710	540.981	545.07	543.225	631.812	622.434	642.777
BraC01g011720	0	0.056483	0	0	0	0
BraC01g011730	0.687473	0.76965	0.982512	0.282782	0.807181	0.355137
BraC01g011740	13.6115	12.9382	14.4766	114.676	123.155	99.3149
BraC01g011750	8.20628	7.47458	8.13202	16.8049	16.4864	18.2019
BraC01g011760	13.0434	13.3236	12.6539	9.13537	7.89219	8.47839
BraC01g011770	0	0	0	0	0	0
BraC01g011780	0.204367	0.237163	0.232901	0.0268227	0	0.039582
BraC01g011790	8.11215	7.96463	9.2292	34.6927	23.2321	33.7925
BraC01g011800	0.287461	0.254521	0.286197	0.859118	1.62258	1.13916
BraC01g011810	14.9468	15.1721	16.0784	2.45459	1.08589	1.56627
BraC01g011820	0.102124	0.41309	0.111054	0.300712	0.282137	0.228567
BraC01g011830	0.479934	0.534777	0.176098	1.1076	2.3912	0.848302
BraC01g011840	0	0	0	0	0	0
BraC01g011850	0	0	0	0	0	0
BraC01g011860	0	0	0	0	0	0
BraC01g011870	3.58073	3.95339	3.54935	6.07304	6.85104	5.99241
BraC01g011880	8.02511	8.88813	8.22737	1.19513	0.895895	1.46275
BraC01g011890	18.8586	19.6578	17.8299	45.4164	40.2899	45.3534
BraC01g011900	20.9467	21.4302	21.3635	22.9679	23.8057	24.6439
BraC01g011910	0	0	0	0	0	0
BraC01g011920	0.0450313	0.029466	0	0.030627	0	0
BraC01g011930	6.7652	7.75934	6.87243	70.3877	76.6992	63.5009
BraC01g011940	1.30088	1.26873	1.82931	9.96565	7.98365	8.25594
BraC01g011950	4.24805	3.80371	3.62055	3.49619	0.671037	3.9222
BraC01g011960	1.89804	1.77819	1.89971	2.92411	1.9225	3.0462
BraC01g011970	0	0	0.0178954	0.0188216	0	0
BraC01g011980	0.174822	0.090825	0.199081	0	0	0.069629
BraC01g011990	2.14504	2.0067	1.85278	0.997008	0.720846	1.6066
BraC01g012000	0	0	0	0	0	0
BraC01g012010	0	0	0	0	0	0
BraC01g012020	0	0	0	0	0	0
BraC01g012030	0	0	0	0	0	0
BraC01g012040	0	0	0	0	0	0
BraC01g012050	0	0	0	0	0	0
BraC01g012060	0	0	0	0	0	0
BraC01g012070	0	0	0	0	0	0
BraC01g012080	0	0	0	0	0	0
BraC01g012090	0	0	0	0	0	0
BraC01g012100	3.03898	2.52288	2.87509	1.77359	2.08925	2.29184
BraC01g012110	0.372622	0.331349	0.449876	0.748067	0.368327	0.735779
BraC01g012120	6.12267	5.81426	5.02816	13.4232	8.78273	13.5115
BraC01g012130	9.24796	10.4417	11.9458	11.8549	5.88827	5.65616
BraC01g012140	0	0	0	0.0576328	0	0
BraC01g012150	12.1924	12.9221	11.5456	44.5943	55.6913	39.469
BraC01g012160	4.77415	3.27929	3.9611	7.41395	8.83617	7.2748
BraC01g012170	0	0	0	0	0	0
BraC01g012180	16.7188	17.1572	16.3247	13.9283	13.8666	14.6373
BraC01g012190	5.54593	5.77439	5.4366	3.35316	4.7165	3.14807
BraC01g012200	1.25366	1.15354	1.21051	1.45157	1.26536	2.19033
BraC01g012210	7.94506	9.54035	9.24222	10.9876	10.8415	11.6521
BraC01g012220	13.4353	12.6838	13.2775	15.246	11.3926	16.3797
BraC01g012230	0	0	0	0	0.404058	0.107664
BraC01g012240	37.222	37.1558	36.7397	9.50823	8.28873	9.237
BraC01g012250	1.70651	1.6012	0.966369	0.589579	0	1.13846
BraC01g012260	0	0	0	0	0	0
BraC01g012270	0	0	0	0	0	0
BraC01g012280	0.0562562	0.137754	0.0527655	0	0	0.0280755
BraC01g012290	785.485	753.215	749.808	570.108	640.765	540.108
BraC01g012300	1.69235	1.13807	1.15703	2.56057	2.25414	3.51304
BraC01g012310	1.72261	0.443539	1.03926	1.04693	0	0.313998
BraC01g012320	0	0	0	0	0	0
BraC01g012330	0	0	0	0	0	0
BraC01g012340	6.81349	6.41879	6.8651	7.29232	4.72114	5.3812
BraC01g012350	0	0	0	0	0	0
BraC01g012360	0.044996	0.0877291	0.106395	0	0	0
BraC01g012370	2.68872	2.68649	3.39733	1.61462	0.498976	1.31077
BraC01g012380	0.114399	0.153903	0.120979	0	0	0
BraC01g012390	0.0350141	0.102288	0	0.106862	0	0
BraC01g012400	1.09837	1.05416	0.87464	1.87354	2.16822	1.88007
BraC01g012410	3.62649	2.69954	2.9688	1.88861	1.16478	2.59872
BraC01g012420	14.2242	11.9602	11.4491	10.9566	10.4507	11.9637
BraC01g012430	0	0	0	0.154729	0	0
BraC01g012440	0	0	0	0	0	0
BraC01g012450	28.2369	30.7503	28.3311	44.567	57.74	45.3224
BraC01g012460	11.7964	11.9948	12.007	20.7469	12.1398	20.2574
BraC01g012470	0.0476572	0.163033	0.239945	0.298603	0	0.0521947
BraC01g012490	1.87725	2.06756	2.0433	2.54793	5.45106	2.60693
BraC01g012500	4.08502	3.72531	3.36701	13.694	14.6042	11.5468
BraC01g012510	3.24575	3.75762	3.77773	1.12017	0	0.825848
BraC01g012520	0.287621	0.414376	0.547582	0.428684	0.846496	0.422385
BraC01g012530	0.689493	1.00146	0.974941	2.28325	1.89932	1.56645
BraC01g012540	12.273	13.2357	11.1579	29.5829	22.8999	29.7238
BraC01g012550	8.97415	9.30861	8.10469	9.55287	8.04418	9.75246
BraC01g012560	0.0596035	0.146167	0.05634	0	0	0.0584747
BraC01g012570	10.2042	10.2394	10.2516	5.12793	3.86666	3.53197
BraC01g012580	21.4161	21.7859	22.1392	65.9032	62.8936	66.1745
BraC01g012590	0.418362	0.516734	0.396835	0.0285957	0	0
BraC01g012600	0	0	0	0	0	0
BraC01g012610	0	0	0	0	0	0
BraC01g012620	0	0	0	0	0	0
BraC01g012630	8.46365	8.94125	8.62729	12.7055	14.6757	13.3069
BraC01g012640	0.0405769	0.0896289	0.0785721	0	0	0
BraC01g012650	0	0	0	0	0	0
BraC01g012660	5.15594	5.13798	6.11879	10.5889	8.91591	11.5194
BraC01g012670	0	0	0	0	0	0
BraC01g012680	17.1344	17.7621	18.818	34.1449	35.1603	36.3689
BraC01g012690	1.59024	2.12294	1.95558	3.32612	8.85641	2.79882
BraC01g012700	2.73624	2.94757	2.94915	2.81086	0	1.42606
BraC01g012710	0	0.231369	0.0758601	0.0807399	0	0
BraC01g012720	0	0	0	0	0	0
BraC01g012730	0	0	0	0	0	0
BraC01g012740	2.19848	1.72181	1.49983	0.531721	0	0.411096
BraC01g012750	0	0	0	0	0	0
BraC01g012760	7.8789	8.54204	8.30156	5.40257	6.15815	4.35474
BraC01g012770	0.349136	0	0.169844	0	0	0
BraC01g012780	0	0	0	0	0	0
BraC01g012790	9.74056	10.0226	9.28211	94.8765	110.66	97.6402
BraC01g012800	27.9028	26.0721	26.317	44.7484	46.8315	47.1802
BraC01g012810	20.1023	19.7024	21.2232	66.9951	48.7585	65.1609
BraC01g012820	0.248682	0.156401	0.091296	0.187744	0	0.20889
BraC01g012830	29.6471	26.6427	25.5114	79.4029	80.0848	74.6405
BraC01g012840	4.50171	3.52563	3.64106	0.674059	0	1.31834
BraC01g012850	0.323972	0.228366	0.328767	1.8231	1.59469	2.49456
BraC01g012860	0.633854	0.638078	0.645824	0.0307552	0	0.0153965
BraC01g012870	0.889695	0.916771	1.91532	0.540493	0.653425	0.767327
BraC01g012880	0.763921	0.30534	0.784719	0.17115	0.834068	0.554208
BraC01g012890	0.557457	0.533843	0.605685	1.43906	1.35804	1.359
BraC01g012900	13.4352	12.1208	14.1687	0.667299	1.49403	1.0833
BraC01g012910	14.3057	13.4752	13.954	2.25068	1.64575	1.66675
BraC01g012920	0	0	0.0510523	0.355979	0.709445	0.201074
BraC01g012930	318.119	321.233	324.668	47.8022	44.1554	38.9646
BraC01g012940	0	0	0.21162	1.0169	0	0.383568
BraC01g012950	13.8653	14.3633	11.4592	6.38507	5.20164	10.3141
BraC01g012960	81.2177	83.554	81.4782	3.69509	1.73617	3.16826
BraC01g012970	13.9234	15.551	14.5899	15.3454	24.8095	16.6257
BraC01g012980	0	0	0	0	0	0
BraC01g012990	3.24784	3.65433	3.55943	0.693441	1.5242	0.640082
BraC01g013000	0.0575011	0.130472	0.135774	0.185784	0.518239	0.0555868
BraC01g013010	0	0	0	0.025848	0	0.0257572
BraC01g013020	0	0	0	0	0	0
BraC01g013040	0	0	0	0	0	0
BraC01g013050	0.191176	0.388084	0.33715	0.0166931	0	0
BraC01g013060	6.44529	6.08472	6.3757	0.329381	0.335923	0.410538
BraC01g013070	7.78265	7.63799	7.10694	22.4068	28.8764	23.2095
BraC01g013080	9.53542	9.05872	8.46757	4.65623	2.95881	4.34127
BraC01g013090	3.33173	4.05449	5.55495	1.89931	1.08497	1.11048
BraC01g013100	0	0	0	0	0	0
BraC01g013110	0	0	0	0	0.0979986	0
BraC01g013120	0	0	0	0	0	0
BraC01g013130	0	0	0	0	0	0
BraC01g013140	21.1772	22.0969	23.1293	17.0932	11.3865	13.3309
BraC01g013150	42.7507	41.9686	44.5972	5.77121	5.7315	5.53814
BraC01g013160	0	0	0	0	0	0
BraC01g013170	78.4377	77.1462	79.2635	93.9022	90.3393	81.2834
BraC01g013180	111.82	112.096	118.435	38.1281	43.8746	36.9663
BraC01g013190	11.4022	10.7741	12.5917	25.8868	16.4202	24.5073
BraC01g013200	0	0	0	0	0	0
BraC01g013210	0	0	0	0	0	0
BraC01g013220	0.313855	0.360553	0.272725	0.206258	0.971956	0.172733
BraC01g013230	2.39036	1.5777	2.63069	2.0647	4.14609	1.70581
BraC01g013240	0	0	0	0	0	0
BraC01g013250	0	0	0	0	0	0
BraC01g013260	0	0	0	0	0	0
BraC01g013270	0.0404185	0.0394994	0.0395725	0.0898731	0	0.0848118
BraC01g013280	0	0	0	0	0	0
BraC01g013290	0.417362	0.276964	0.185045	0.203923	0.226221	0.201174
BraC01g013300	1.48085	2.13945	1.81241	6.13602	6.27098	4.66374
BraC01g013310	4.32108	4.13054	3.8544	15.052	17.3086	16.4849
BraC01g013320	0	0	0	0	0	0.0802116
BraC01g013330	0	0	0	0	0	0
BraC01g013340	8.10596	8.82403	8.75618	99.241	108.946	98.2858
BraC01g013350	0.631311	0.204757	0.27597	0.743612	0.773234	1.25017
BraC01g013360	0	0	0	0.585958	1.18802	0.59291
BraC01g013370	4.09443	4.87725	4.85075	1.44807	0.273986	2.02114
BraC01g013380	17.0689	15.6782	16.574	4.9856	3.96103	5.62132
BraC01g013390	4.03089	5.08193	4.07266	34.4377	42.4506	43.2156
BraC01g013400	17.5302	18.0065	18.1964	5.80271	5.62369	6.78037
BraC01g013410	11.5485	11.0509	11.0889	21.7467	16.9817	20.0645
BraC01g013420	0	0	0	0	0	0
BraC01g013430	0	0	0	0	0	0
BraC01g013440	0	0	0	0	0	0
BraC01g013450	0	0	0	0	0	0
BraC01g013460	0	0	0	0	0	0
BraC01g013470	0	0	0	0	0	0
BraC01g013480	15.2015	17.1713	15.0516	91.4077	84.5347	76.0638
BraC01g013490	18.07	20.776	19.6866	51.5003	48.3745	44.6172
BraC01g013500	0.0770658	0.0999813	0.117394	0.217598	0	0.223833
BraC01g013510	0.358899	0.295191	0.18887	2.65515	0	1.71941
BraC01g013520	2.58465	2.88848	2.60502	11.0777	14.2623	12.8454
BraC01g013530	10.8136	10.7937	11.2489	17.523	18.6	14.3886
BraC01g013540	9.44931	7.21845	6.0967	7.77142	13.1458	7.9702
BraC01g013550	5.92814	5.14611	7.00937	2.27056	5.27484	2.80767
BraC01g013560	0	0	0	0	0	0
BraC01g013580	2.12804	3.44426	2.22374	0	0	0
BraC01g013590	7.35061	7.33074	6.90061	1.22134	0.500609	1.31255
BraC01g013600	4.45958	4.18671	3.89383	2.13692	2.64802	1.98702
BraC01g013610	0	0.124827	0.0323292	0	0	0
BraC01g013620	0.609581	0.570115	0.859074	0	0	0.0811537
BraC01g013630	0	0	0	0	0	0
BraC01g013640	0.209213	0.339191	0	0.295389	1.99623	0.80287
BraC01g013650	0	0	0	0	0	0
BraC01g013660	16.623	18.4341	16.6205	31.0282	34.082	31.3482
BraC01g013670	0.0752256	0.29318	0	0	0	0
BraC01g013680	1.99071	1.9278	1.56293	0.52332	1.23917	0.562047
BraC01g013690	4.21693	4.94864	4.17239	1.72509	1.99538	2.38871
BraC01g013700	0.365702	0.700593	0.902943	0.38745	0.963334	0.349369
BraC01g013710	0	0	0	0	0	0
BraC01g013720	0	0	0	0	0	0
BraC01g013730	0	0	0	0	0	0
BraC01g013740	0	0	0	0	0	0
BraC01g013750	0.0147925	0	0	0	0	0
BraC01g013760	3.48944	3.55681	4.02348	0.593988	2.74445	1.43137
BraC01g013770	1.30022	1.10465	1.30337	0.836628	0.470114	0.610498
BraC01g013780	4.22831	3.13931	2.53969	0.105589	0	0.615447
BraC01g013790	4.38958	4.76244	4.27474	2.04258	1.39406	2.63749
BraC01g013800	1.17008	0.946928	1.60467	0.332156	0	0.411745
BraC01g013810	0.618	0.756766	0.681944	0.284722	0.309867	0.233157
BraC01g013820	0	0	0	0	0	0
BraC01g013830	0	0	0	0	0	0
BraC01g013840	6.60523	8.64648	10.0657	8.43082	10.8301	9.19804
BraC01g013850	0	0	0	0	0	0
BraC01g013860	21.3029	21.9429	22.9432	9.42043	6.77949	9.79321
BraC01g013870	1.65577	1.73264	1.65781	1.06503	1.98401	1.2306
BraC01g013880	2.21303	0.966419	1.71131	0.740151	0.723737	0.272543
BraC01g013890	470.164	462.209	458.606	601.59	595.297	593.21
BraC01g013900	6.85259	6.92473	6.17144	2.26382	0.962476	1.7723
BraC01g013910	21.5885	18.5744	19.6633	1.87738	2.59194	1.579
BraC01g013920	6.64215	6.90869	6.4903	4.6206	6.10925	5.08884
BraC01g013930	3.92519	3.95709	4.34268	2.73054	2.33945	2.23404
BraC01g013940	0.172995	0.156998	0.22677	0.0236025	0	0.0232789
BraC01g013950	0	0	0	0	0	0
BraC01g013960	0.093012	0.0911547	0.0147136	0.0155336	0.0963114	0.0617588
BraC01g013970	1.41241	1.14113	1.3721	1.54085	1.56105	1.4326
BraC01g013980	0	0	0	0	0	0
BraC01g013990	0.290247	0.283865	0.288883	1.53804	0.307307	0.958509
BraC01g014000	11.7613	10.6203	10.2542	2.78993	3.94035	2.67199
BraC01g014010	0	0	0	0	0	0
BraC01g014020	7.77761	6.80797	6.52588	1.32923	2.00002	1.20789
BraC01g014030	2.21697	1.62427	1.34083	0.0467111	0.0501042	0
BraC01g014040	0.411339	0.30138	0	0	0	0.0352338
BraC01g014050	0	0	0	0	0	0
BraC01g014070	0.946265	1.08142	1.21204	10.5145	13.2992	11.88
BraC01g014080	0	0	0	0.0996223	0	0
BraC01g014090	17.2039	16.9018	18.5181	8.72352	9.86233	5.77017
BraC01g014100	103.251	102.742	101.039	44.6313	42.2817	48.5483
BraC01g014110	0.92249	0.990559	1.38474	2.66096	2.5436	1.97483
BraC01g014120	9.47015	9.91545	8.2039	1.13697	1.15032	1.015
BraC01g014130	30.4881	28.7298	30.9158	9.43709	9.83794	9.56428
BraC01g014140	0.274666	0.321823	0.328968	0.260059	0	0.236403
BraC01g014150	0	0	0	0	0	0
BraC01g014160	0.0165541	0.0402514	0.0155668	0.00838516	0.0343229	0.0329799
BraC01g014170	0.017311	0.118099	0.1604	0.0341827	0	0
BraC01g014180	0	0	0	0	0	0
BraC01g014190	0	0.0344151	0	0	0	0
BraC01g014200	0.156624	0.27064	0.244927	0.0693099	0	0.016987
BraC01g014210	0.355435	0.259514	0.0429435	0	0	0
BraC01g014220	0	0	0	0	0	0.021684
BraC01g014230	0	0	0	0	0	0
BraC01g014240	0	0.085015	0	0	0	0
BraC01g014260	0	0	0	0	0	0
BraC01g014270	0.499388	0.262926	0	0	0	0
BraC01g014280	2.19546	1.97522	1.65284	1.16071	1.78259	1.46914
BraC01g014290	1.43204	1.45923	1.44847	0.682828	0.282289	0.934461
BraC01g014300	2.26911	2.13055	1.93766	1.46679	0.65796	1.91382
BraC01g014310	5.04722	4.45753	6.00157	3.16524	3.31072	4.67382
BraC01g014330	0.258986	0.328909	0.415021	0.770293	0.368952	0.838748
BraC01g014340	0.771079	1.08111	1.05691	1.75041	1.33253	0.675589
BraC01g014350	146.982	143.818	148.406	44.1535	44.469	47.6581
BraC01g014360	0.359413	0.440582	0.511369	0.0771245	0	0.276008
BraC01g014370	0.16009	0.235704	0.313209	0.0860327	0	1.23735
BraC01g014380	0	0	0	0	0	0
BraC01g014390	0	0	0	0	0	0
BraC01g014400	0	0	0	0	0	0
BraC01g014410	0	0	0	0	0	0
BraC01g014420	0	0	0	0	0	0
BraC01g014430	13.6241	13.444	13.2591	19.2565	24.3415	20.8753
BraC01g014440	4.06969	4.61096	4.70263	0.507971	0.721495	1.00954
BraC01g014450	0.683004	0.13814	0.677983	3.14908	2.23459	4.088
BraC01g014460	0	0	0	0	0	0
BraC01g014470	0	0	0	0	0	0
BraC01g014480	19.0484	17.75	19.4263	2.33778	1.88384	2.04041
BraC01g014490	0	0	0	0	0	0
BraC01g014500	0	0	0	0	0	0
BraC01g014510	0	0	0	0	0	0
BraC01g014520	0.0373868	0	0	0	0	0
BraC01g014530	0	0	0	0	0	0
BraC01g014540	0	0	0	0	0	0
BraC01g014550	23.8624	25.088	25.1906	21.0781	24.2236	22.3535
BraC01g014560	0	0.0408245	0	0.0846363	0.420062	0.147321
BraC01g014570	0	0	0.295156	0	0	0
BraC01g014580	0	0	0	0	0	0
BraC01g014590	4.0926	5.30989	3.92479	1.25003	2.37843	1.80506
BraC01g014600	1.62306	1.48535	1.66518	7.85127	7.72509	8.3391
BraC01g014610	0	0	0	0	0	0
BraC01g014620	0	0	0	0	0	0
BraC01g014630	0	0	0	0	0	0
BraC01g014640	0	0	0	0	0	0
BraC01g014650	0	0.0492944	0	0	0	0
BraC01g014660	0	0	0	0	0	0
BraC01g014670	15.6939	17.9849	17.191	7.11236	6.78971	7.19057
BraC01g014680	2.20302	2.07254	2.76657	3.62275	0.249431	3.09089
BraC01g014690	0.926931	0.907444	1.17763	2.54089	1.2581	2.89201
BraC01g014700	35.943	38.3387	37.0313	51.2737	50.3632	47.7391
BraC01g014710	14.4041	15.0177	15.5692	13.0703	11.5139	13.5332
BraC01g014720	10.9466	11.813	12.2005	20.1028	19.5769	20.1671
BraC01g014730	2.0912	1.86929	2.41532	1.97199	1.34746	2.33285
BraC01g014740	0	0	0	0	0	0.371996
BraC01g014750	0.179269	0.759007	0.955091	0.367502	1.27343	1.06958
BraC01g014760	0	0	0	0	0	0
BraC01g014770	0.639837	0.500493	0.604864	0.739307	1.64968	0.990509
BraC01g014780	0	0	0	0	0	0
BraC01g014790	0.0433805	0.155239	0.0417075	0	0	0
BraC01g014800	1.829	2.20199	2.29406	2.71634	3.97335	4.06422
BraC01g014810	17.1003	15.4665	14.1793	3.59364	2.8245	4.92225
BraC01g014820	11.6917	13.2078	12.2424	7.55797	8.67947	7.12058
BraC01g014830	0	0	0	0	0	0
BraC01g014840	1.4821	1.08517	2.07711	0.427018	0.110679	0.28907
BraC01g014850	0.554818	0.587806	0.530511	0.484237	0.523797	0.171239
BraC01g014860	5.15434	4.93527	6.29673	7.56621	7.67674	6.02258
BraC01g014870	0	0.113429	0	0	0	0
BraC01g014880	1.08934	1.00869	1.22022	1.36195	0.441482	1.52116
BraC01g014890	0	0	0	0	0	0.0269239
BraC01g014900	65.0902	66.4771	66.0696	105.539	117.554	120.597
BraC01g014910	0	0	0	0	0	0
BraC01g014920	7.41925	7.01168	6.56337	1.84822	3.06205	1.49678
BraC01g014930	2.01698	2.18606	1.72877	0.488964	1.18592	0.93722
BraC01g014940	4.78913	4.37486	5.68031	12.1849	15.3788	16.3191
BraC01g014950	0.0163445	0	0	0	0	0.0981054
BraC01g014960	1.79455	2.47804	1.73528	3.30498	0	1.68532
BraC01g014970	191.437	181.738	188.755	70.3118	72.5147	68.6849
BraC01g014980	1.91376	1.75926	1.48103	2.55784	3.85622	1.53615
BraC01g014990	11.684	9.36538	8.839	12.8709	18.6658	12.3414
BraC01g015010	6.63624	7.19013	5.354	18.8671	19.7718	14.8369
BraC01g015020	17.7556	16.9557	18.6886	20.7778	21.1893	21.1269
BraC01g015030	0.539938	0.68431	0.73546	3.03594	3.09625	3.95748
BraC01g015040	3.76023	3.35135	3.66431	4.55412	2.69633	5.22169
BraC01g015050	0	0	0	0.100585	0	0.0657764
BraC01g015060	0.111961	0.279867	0.260111	0.823987	1.24173	0.494543
BraC01g015070	1.10861	0.35782	0.231366	1.25477	0	3.24994
BraC01g015080	0	0	0	0	0	0
BraC01g015090	0	0	0	0	0	0
BraC01g015100	0	0	0	0	0	0
BraC01g015110	10.7336	7.19372	7.89393	3.64622	0	0.997787
BraC01g015120	0	0	0	0	0	0
BraC01g015130	7.57116	7.82867	8.15357	26.5107	24.9835	26.2083
BraC01g015140	6.37728	3.23608	4.76753	1.45333	5.07305	0.482823
BraC01g015150	0.47634	0.5484	0.653076	0.954158	0.0924709	0.580609
BraC01g015160	0	0	0	0	0	0
BraC01g015170	2.59057	2.56335	2.69024	2.55308	1.17541	2.50464
BraC01g015180	0	0	0	0	0	0
BraC01g015190	0	0	0	0	0	0
BraC01g015200	0.251882	0.218466	0.361174	0	0	0
BraC01g015210	34.3266	36.0848	35.535	9.13737	11.6551	8.48985
BraC01g015220	16.5076	17.6103	17.9507	4.6915	5.19731	6.17415
BraC01g015230	0.139605	0.181949	0.059578	0.0144991	0	0.06303
BraC01g015240	9.89534	10.5197	9.82683	1.08852	1.36491	0.928166
BraC01g015250	29.3651	29.523	30.5664	1.19564	0.649075	1.53588
BraC01g015260	0.115935	0.0937859	0.0738602	0	0	0
BraC01g015270	0	0	0	0	0	0
BraC01g015280	0.538194	0.229355	0.480519	0.14582	0.213619	0.165621
BraC01g015290	14.4111	14.1145	13.5655	172.21	189.826	172.568
BraC01g015300	0	0.00569919	0	0.0285343	0	0.00577068
BraC01g015310	17.4999	17.9328	16.371	12.1527	7.93466	11.9206
BraC01g015320	0.071506	0.210496	0.177557	0.751222	1.29596	0.271841
BraC01g015330	53.3492	53.4009	54.7784	78.1326	85.0565	88.8517
BraC01g015340	0	0	0	0.336141	0	0.563106
BraC01g015350	3.86765	3.73073	4.61543	15.0501	11.8067	12.2548
BraC01g015360	8.15409	8.84667	7.72829	63.7898	55.9366	65.4162
BraC01g015370	3.92145	3.97103	3.87297	20.2679	20.6058	24.3608
BraC01g015380	2.76604	3.57833	3.91082	11.7285	14.9562	12.1078
BraC01g015390	0.0800282	0.0780572	0.101239	0.10877	0.532742	0.133331
BraC01g015400	0.0773846	0.0604676	0	0.225769	0	0.254751
BraC01g015410	0.687049	0.191966	0.47691	0.770841	0	0.106211
BraC01g015420	0.0512008	0.02499	0.0493423	0	0	0.159671
BraC01g015430	6.40019	6.17112	6.39054	7.92899	6.50466	7.8364
BraC01g015440	1.24698	1.78117	2.47173	0.811428	0	1.51897
BraC01g015450	34.5149	36.5417	35.0341	100.673	100.656	102.762
BraC01g015460	0.135363	0.0793001	0.10268	0.0275287	0	0.161125
BraC01g015470	0	0	0	0	0	0
BraC01g015480	0.0705442	0.034547	0	0	0	0
BraC01g015490	12.0051	11.0535	11.0992	11.4095	11.7935	12.5031
BraC01g015500	0.49793	0.0695753	0.070859	0	0	0
BraC01g015510	0.434165	0.453357	0.425711	1.53879	2.02624	1.27027
BraC01g015520	16.7504	17.1369	17.2668	31.2279	26.7211	29.9125
BraC01g015530	24.8394	28.5892	27.7356	1.7402	1.18305	2.00487
BraC01g015540	24.9041	24.5477	25.2579	4.58552	2.44249	3.90252
BraC01g015550	6.29513	6.14837	5.75617	19.7362	29.8762	21.9535
BraC01g015560	22.5872	21.7924	20.9465	6.62552	5.72211	3.95012
BraC01g015570	3.11318	3.17901	3.33694	3.36886	4.3402	3.59525
BraC01g015580	13.8869	13.6193	14.0957	23.1053	22.4615	20.6777
BraC01g015590	0.480405	0.518703	0.266181	0.189982	0	0.0757612
BraC01g015600	20.0374	20.7824	21.1479	2.56558	2.23161	2.67055
BraC01g015610	11.0202	9.93318	10.9002	7.20553	7.51991	7.20889
BraC01g015620	9.9503	9.82089	10.1991	14.5513	15.8437	12.9825
BraC01g015630	4.70792	4.68652	4.29405	4.79362	6.03603	7.03859
BraC01g015640	2.0871	2.65541	2.64266	3.55293	2.63411	3.86724
BraC01g015650	2.19501	1.75282	1.64327	4.34542	4.31556	5.64966
BraC01g015660	1.67374	2.06982	1.76567	1.02695	1.33841	1.30632
BraC01g015670	7.39677	7.56888	8.25872	15.7989	18.3681	15.7421
BraC01g015680	5.41852	5.75292	5.51871	4.44411	3.32055	4.44026
BraC01g015690	31.769	30.8015	30.4396	13.7471	13.9404	15.1234
BraC01g015700	7.31559	8.08571	7.29456	7.9948	5.75767	6.67192
BraC01g015710	0	0	0	0	0	0
BraC01g015720	5.19838	4.73873	5.38747	4.25243	9.83835	4.79848
BraC01g015730	0.437481	0.551269	0.397957	0.0811046	0.161564	0.0732598
BraC01g015740	3.64307	3.78892	3.87277	5.11808	4.67078	7.07242
BraC01g015750	3.72313	3.32121	4.13517	1.85161	1.26964	2.10581
BraC01g015760	5.96061	5.5098	6.01512	4.22772	4.97679	4.285
BraC01g015770	0	0	0	0	0	0
BraC01g015780	2.89133	3.06886	2.8	0.900799	1.1659	1.26475
BraC01g015790	3.60817	3.75814	4.42509	0.740452	0	0.377907
BraC01g015800	9.69459	10.615	10.5572	21.6481	18.1668	21.9256
BraC01g015810	34.8102	33.7473	33.1312	62.1704	62.5137	66.4776
BraC01g015820	19.2735	15.5873	17.2524	6.85935	7.72392	6.75213
BraC01g015830	0.0764053	0.19984	0.0735171	0.0792082	0	0.0258304
BraC01g015840	51.824	51.7819	47.8562	40.987	46.0847	44.0655
BraC01g015850	6.66902	5.96674	6.94963	7.11402	6.50217	6.1076
BraC01g015860	80.707	77.6046	76.4095	165.376	167.79	164.226
BraC01g015870	4.95883	4.54434	4.35827	0.718836	0	0.227798
BraC01g015880	0	0	0	0	0	0
BraC01g015890	6.9839	6.25759	6.28655	11.428	14.5417	11.2633
BraC01g015910	17.9895	18.1083	16.8423	44.1761	47.1921	42.7941
BraC01g015920	10.034	9.64377	9.09334	7.95782	9.93917	8.8388
BraC01g015930	5.58004	5.64645	5.91209	9.00568	8.89875	7.81706
BraC01g015940	0	0	0	0	0	0
BraC01g015950	0	0	0	0	0	0
BraC01g015960	2.31712	2.57186	2.23382	2.51091	2.64576	2.83515
BraC01g015980	29.9213	29.8513	32.836	11.5368	8.12017	12.0179
BraC01g015990	11.9743	11.6778	12.2367	14.6173	12.4971	13.7519
BraC01g016000	9.97145	10.4569	10.4343	13.9193	15.958	15.1494
BraC01g016010	2.99129	1.83417	2.37289	9.20955	10.8356	7.08724
BraC01g016020	2.78019	3.39736	2.61642	6.05466	6.0394	6.76704
BraC01g016030	5.3162	5.53804	6.10759	4.77577	5.72163	4.58672
BraC01g016040	7.15884	6.99068	8.69192	7.31009	5.83363	7.34459
BraC01g016050	0	0	0	0	0	0
BraC01g016060	0	0	0	0	0	0
BraC01g016070	0	0	0	0.572955	0	0
BraC01g016080	2.3004	2.48785	2.25059	1.83109	2.14853	0.986572
BraC01g016090	0	0	0	0	0	0
BraC01g016110	0	0	0	0	0	0
BraC01g016120	0	0	0	0	0	0
BraC01g016130	231.741	224.292	230.95	186.265	163.164	130.229
BraC01g016140	0	0	0	0	0	0
BraC01g016150	0.0261003	0	0.036703	0	0	0.0250127
BraC01g016160	0.534376	0.750544	0.553108	2.26643	2.58962	1.87192
BraC01g016170	189.698	178.673	182.799	335.086	325.232	326.797
BraC01g016180	25.9836	26.8535	21.99	13.6622	15.8102	14.617
BraC01g016190	0.114665	0	0	0.0581802	0.543354	0
BraC01g016200	930.186	902.301	893.145	2593.58	2627.55	2504.5
BraC01g016210	2.42383	1.8381	2.59093	3.43965	3.38607	4.00163
BraC01g016220	165.556	162.035	159.07	302.909	295.515	296.526
BraC01g016230	0	0	0	0	0	0
BraC01g016240	1.3087	1.36721	1.09161	0.0602696	0	0.152064
BraC01g016250	0	0	0	0	0	0
BraC01g016260	0.990714	1.18496	0.912477	1.61638	1.11887	1.55632
BraC01g016270	6.15765	6.52728	8.28734	4.71047	5.07675	4.28203
BraC01g016280	2.90604	2.47649	2.5904	329.736	322.929	319.62
BraC01g016290	12.3781	11.3855	11.4788	15.3752	13.6676	12.861
BraC01g016300	0	0	0	0	0	0
BraC01g016310	0.767966	0	0	6.26759	5.66211	9.45508
BraC01g016320	5.35074	4.45303	4.08287	6.30128	6.45368	6.58974
BraC01g016330	0.409684	0.399468	0.736423	0.642454	0.52342	0.67497
BraC01g016340	0	0	0	0	0	0
BraC01g016360	0	0	0	0	0	0.0578
BraC01g016370	0	0	0	0	0	0
BraC01g016380	11.7245	11.3997	10.1726	5.76751	6.68756	8.55551
BraC01g016390	0.770503	1.28372	1.09322	1.74174	1.63481	1.43847
BraC01g016400	3.71424	4.33077	3.6264	0.642184	0	0.339565
BraC01g016410	0	0	0	0	0	0
BraC01g016420	0.638148	0.206944	0.308073	0.99967	0	1.13421
BraC01g016430	0	0	0	0	0	0
BraC01g016440	0	0	0	0	0	0
BraC01g016450	3.75397	3.30884	3.63956	1.50272	1.46347	1.47339
BraC01g016460	5.46004	5.3652	5.40254	21.1307	20.7678	20.4677
BraC01g016470	1.97715	2.1643	2.08355	2.14431	2.71856	2.40613
BraC01g016480	0.964731	0.832054	1.07004	1.53441	1.15797	1.34047
BraC01g016490	0.559286	0.701945	0.698196	0.994893	0.850831	0.814471
BraC01g016500	0	0	0	0	0	0
BraC01g016510	0.363367	0.530455	0.239479	0	0	0.0359835
BraC01g016530	0	0	0	0	0	0
BraC01g016540	0	0	0	0	0	0
BraC01g016550	0	0	0	0	0	0
BraC01g016560	0	0	0	0	0	0
BraC01g016570	0	0	0	0	0	0
BraC01g016580	0.80028	1.50696	0.988048	0.112787	0	0.287845
BraC01g016590	0	0	0.00423464	0.00457858	0	0.00450989
BraC01g016600	0.195816	0.582801	0	2.73878	0	1.0585
BraC01g016610	0.48374	0.622418	0.646224	0.0395398	0.689567	0.232461
BraC01g016620	3.97756	5.24695	5.25004	3.93383	4.68063	4.541
BraC01g016630	24.3187	25.5636	27.8032	42.433	46.951	38.7669
BraC01g016640	0	0	0	0	0	0
BraC01g016650	0	0	0	0	0	0
BraC01g016660	0	0	0	0	0	0
BraC01g016670	0	0	0	0	0	0
BraC01g016680	6.5914	6.97947	6.35372	8.0314	3.68383	7.97891
BraC01g016690	0	0	0	0.110429	0.997184	0.184423
BraC01g016700	0	0	0	0	0	0
BraC01g016710	0	0	0	0	0	0
BraC01g016720	2.6235	2.69212	2.61943	2.48848	2.74042	2.58086
BraC01g016730	26.912	26.3674	28.0625	67.4972	70.1017	64.6909
BraC01g016740	39.4587	41.2252	38.9486	71.6096	64.7949	73.7054
BraC01g016750	15.1913	14.965	15.4909	2.08255	1.155	2.07034
BraC01g016760	178.383	174.035	177.02	95.1144	88.1917	88.3733
BraC01g016770	0.14805	0.218415	0	0.355765	0	0
BraC01g016780	65.851	62.3881	61.6142	121.339	111.378	128.498
BraC01g016790	21.1241	26.9929	22.437	48.8533	65.8017	55.1123
BraC01g016800	8.64963	9.07911	10.0339	11.5094	15.0211	13.5832
BraC01g016810	29.3339	26.6723	26.9722	36.0765	36.7469	38.1217
BraC01g016820	4.0265	6.90184	2.86593	8.02858	12.7992	5.06102
BraC01g016830	97.6748	89.9517	92.362	56.9449	52.0151	48.2821
BraC01g016840	4.33733	5.03088	5.56633	3.12844	2.24704	4.04199
BraC01g016850	27.6762	28.6683	26.6048	42.1539	53.1339	43.0187
BraC01g016860	0	0	0	0	0	0
BraC01g016870	0.250653	0.249246	0	0.668227	0	0.465341
BraC01g016880	16.9264	19.8355	18.2857	25.8058	22.177	27.4535
BraC01g016890	0	0	0	0	0	0
BraC01g016900	0	0	0	0	0	0
BraC01g016910	0	0	0	0	0	0
BraC01g016920	7.08745	7.36117	6.72693	1.70449	0.476766	1.77817
BraC01g016930	4.98052	5.0827	5.64691	8.44162	5.84656	9.69973
BraC01g016940	0	0	0.0340865	0	0	0
BraC01g016950	16.2969	14.5839	16.5253	10.0541	5.57896	12.8535
BraC01g016960	0.303354	0.253352	0.239838	0.381526	0	0.412682
BraC01g016970	2.86967	3.09973	3.15907	3.22616	1.69026	3.37062
BraC01g016980	0.422988	0.470452	0.558244	0.020846	0.343105	0.0610264
BraC01g016990	6.75466	7.04684	6.49456	9.08926	7.04613	8.99027
BraC01g017000	10.429	10.3011	10.4224	18.0626	17.274	18.8009
BraC01g017010	12.4273	11.8851	11.3805	15.4871	14.0877	12.7295
BraC01g017020	0	0	0	0	0	0
BraC01g017030	34.1979	36.9457	33.4927	23.6741	17.551	20.5323
BraC01g017040	1.65006	2.17349	1.6939	0.928524	0.679468	1.05605
BraC01g017050	0	0	0	0	0	0
BraC01g017060	0.124896	0.125231	0.0654056	0	0	0
BraC01g017070	10.2239	10.9187	11.29	10.6801	6.74348	12.7401
BraC01g017080	3.9364	3.51219	2.97629	23.4476	22.5592	22.8662
BraC01g017090	0	0	0	0	0	0.133523
BraC01g017100	0.109115	0.23409	0.124904	12.6633	16.1343	12.3979
BraC01g017120	0	0	0	0	0	0
BraC01g017130	0.959581	1.03727	1.05328	0.0422278	0.205638	0.0831244
BraC01g017140	0.730863	0.98073	0.786158	0.617372	0.588268	0.390878
BraC01g017150	0	0	0.0314585	0	0	0
BraC01g017160	0.148405	0.170083	0.21513	0.12982	0	0.153459
BraC01g017180	21.5752	21.8099	21.1359	65.9534	61.6052	74.2714
BraC01g017190	0.347866	0.348093	0.307005	0.811803	0.0893807	0.84594
BraC01g017200	12.2103	11.8598	10.8652	9.87481	7.96672	9.49005
BraC01g017210	8.59046	8.77449	8.52724	7.26637	9.16714	8.15682
BraC01g017220	12.614	13.4739	13.7326	22.2729	23.8971	23.1069
BraC01g017230	9.47892	9.07257	8.85259	12.2938	14.6914	10.889
BraC01g017240	0	0	0	0	0	0
BraC01g017250	1.33207	1.183	0.92144	1.87939	2.52711	2.19106
BraC01g017260	0	0	0	0.0267875	0	0.0529643
BraC01g017270	6.27172	6.71087	7.30278	15.7331	12.9496	11.5957
BraC01g017280	0	0	0	0	0	0
BraC01g017290	0.970264	0.765664	1.02276	0.128033	0.143989	0.196714
BraC01g017300	17.503	16.8061	16.2169	4.29339	7.37199	3.74246
BraC01g017310	4.70795	6.05512	4.9497	1.60574	0	1.54656
BraC01g017320	0	0	0	0.0269573	0	0
BraC01g017330	0.137805	0.0894936	0.086419	0.046049	0	0.115317
BraC01g017340	4.53967	3.9788	4.35725	33.8423	39.3191	32.85
BraC01g017350	0	0	0	0	0	0
BraC01g017360	17.3727	17.4338	18.6369	55.1066	56.1063	49.077
BraC01g017370	2.28532	1.91205	2.28724	9.91144	12.7299	8.39724
BraC01g017380	0.289106	0.591445	0.260908	0.563835	0.0158688	0.907715
BraC01g017390	0	0	0	0	0	0
BraC01g017400	2.50628	1.88694	2.74158	12.4706	13.1529	9.99545
BraC01g017410	17.7679	17.9694	17.3278	20.4802	16.1637	21.5143
BraC01g017420	0	0	0	0	0	0
BraC01g017430	0	0	0	0	0	0
BraC01g017440	0	0	0	0	0	0.517089
BraC01g017450	2.30945	1.40394	1.28464	3.92633	3.29415	2.35816
BraC01g017460	16.3216	14.4	17.7243	81.7675	87.2777	80.4397
BraC01g017470	4.04627	4.26139	3.93419	20.3749	21.1639	20.1518
BraC01g017480	19.4844	17.9169	18.2696	36.2659	34.3469	32.9964
BraC01g017490	0	0	0	0	0	0
BraC01g017500	0	0	0	0	0	0
BraC01g017510	8.48192	6.64712	8.35639	6.67329	6.58563	6.57159
BraC01g017520	0	0	0.0124317	0	0	0
BraC01g017530	0	0	0	0	0	0
BraC01g017540	0	0	0	0	0	0
BraC01g017550	0	0	0	0	0	0
BraC01g017570	4.11126	4.02137	4.38331	1.42302	1.61333	2.24354
BraC01g017580	6.06184	5.27178	5.96441	4.07034	3.21576	4.51727
BraC01g017590	0.388019	0.420972	0.513308	0.727478	0.308019	1.48628
BraC01g017600	42.39	41.5711	43.0141	39.8534	35.973	41.3865
BraC01g017610	0	0	0	0	0	0
BraC01g017620	0	0	0	0	0	0
BraC01g017630	0.826335	0.846751	0.795682	0.358717	0	0.431178
BraC01g017640	33.0886	31.0812	31.016	82.1512	70.4115	70.3018
BraC01g017650	19.6296	18.5015	18.8096	61.083	59.6119	51.7685
BraC01g017660	14.0928	15.5972	14.8384	8.16895	8.59376	7.60249
BraC01g017670	0.0525384	0	0	0	0	0
BraC01g017680	0	0	0	0	0	0
BraC01g017690	1.08438	0.891317	1.20368	1.40695	1.71373	4.05091
BraC01g017700	3.50103	2.41055	3.6215	3.45989	1.30491	4.42055
BraC01g017710	0	0	0	0	0	0
BraC01g017720	20.9546	21.3022	20.9395	8.92849	12.834	8.55448
BraC01g017730	0.886115	0.677866	0.732752	0.318348	1.60764	0.588557
BraC01g017740	0	0	0	0	0	0
BraC01g017750	3.90742	3.44837	2.97196	16.2777	17.1871	16.9328
BraC01g017760	9.47537	9.04397	6.81746	39.8289	39.2342	41.6567
BraC01g017770	10.4086	9.2045	8.48212	20.2607	22.8436	21.7323
BraC01g017780	17.5892	18.1592	17.888	29.2996	33.0666	34.3619
BraC01g017790	6.94422	7.09101	6.50919	3.009	2.28075	2.57295
BraC01g017800	0	0	0	0	0	0
BraC01g017810	0	0	0	0	0	0
BraC01g017820	0.651041	0.714547	0.751877	0.445188	0	0.3015
BraC01g017830	4.63169	3.22873	3.28274	26.7666	34.1664	27.2233
BraC01g017840	1.04677	0	0	0	0	0
BraC01g017850	0.865364	0.584399	0.803623	4.11886	4.92231	3.50478
BraC01g017860	30.964	30.7073	30.5942	25.8305	27.8995	26.6462
BraC01g017870	15.3263	14.6293	15.9149	46.6239	52.9564	48.865
BraC01g017880	2.85895	2.7357	2.62548	5.23633	5.65021	5.48802
BraC01g017890	3.77029	2.47641	4.84036	0.883909	0	0.877146
BraC01g017900	0	0	0	0	0	0
BraC01g017910	6.43003	6.13997	5.5462	6.818	7.32771	9.00213
BraC01g017920	3.54982	3.77396	3.4336	4.78715	3.59491	5.52119
BraC01g017930	12.7803	11.1297	11.2336	8.44304	5.14328	6.82923
BraC01g017940	0	0	0	0	0	0
BraC01g017960	0	0.994185	0.163223	0.538207	0	0
BraC01g017970	40.255	39.116	37.816	57.3787	42.815	51.586
BraC01g017980	726.529	711.592	739.572	27.5355	23.4984	28.2943
BraC01g017990	0	0	0	0	0	0
BraC01g018000	18.3796	20.101	18.688	8.44222	14.2113	10.6077
BraC01g018010	0	0	0	0	0	0
BraC01g018020	0.43591	0.3814	0.669233	0.0480466	0	0.118138
BraC01g018030	0	0	0	0	0	0
BraC01g018040	0	0	0	0	0	0
BraC01g018050	0	0	0	0	0	0
BraC01g018060	0.756002	0.615962	0.739043	0.125994	0	0.213197
BraC01g018070	0.34701	0.515447	0.340159	0	2.68327	0
BraC01g018080	0.928068	0.800638	0.853661	1.01352	1.8918	1.15051
BraC01g018090	0.737995	0.962496	0.466846	0.694335	0.796132	1.31678
BraC01g018100	2.28361	2.42797	2.1635	2.05681	2.36363	2.72407
BraC01g018110	6.39575	6.39408	6.49447	5.11281	6.81997	6.62988
BraC01g018120	0.584515	0.628228	0.646697	2.30948	3.1533	2.31403
BraC01g018130	11.5169	12.31	11.6608	50.4345	43.7161	49.9016
BraC01g018140	70.9774	72.1246	75.2952	26.4896	24.5433	22.1345
BraC01g018150	3.59898	3.38385	2.67439	0.396042	0	0.969186
BraC01g018160	4.33729	4.72077	4.14689	3.41731	3.15473	3.14675
BraC01g018170	0	0	0	0	0	0
BraC01g018180	37.5393	35.3996	28.9386	32.1046	34.5209	24.8668
BraC01g018190	2.08451	2.71149	1.7152	26.1769	24.7843	30.9728
BraC01g018200	0.0257156	0	0	0.067845	0	0.0133966
BraC01g018210	1.44658	1.07603	1.25745	0.956961	0.419811	0.678601
BraC01g018230	0	0	0	0	0	0
BraC01g018240	0	0	0	0	0	0
BraC01g018250	0	0	0	0	0	0
BraC01g018260	0	0	0	0	0	0
BraC01g018270	0	0	0	0	0	0
BraC01g018280	0	0	0	0	0	0
BraC01g018290	0	0	0	0	0	0
BraC01g018300	0.915926	0.944534	1.083	0.55821	0.892506	0.348884
BraC01g018320	0	0	0	0	0	0
BraC01g018330	3.32889	2.5679	1.7757	5.69535	2.15121	3.49997
BraC01g018340	3.68414	3.44103	3.08383	6.74477	9.46954	6.33172
BraC01g018350	39.858	38.1999	39.1894	0.219026	0.216566	0.583465
BraC01g018360	19.0036	16.0864	15.7799	35.7609	34.7424	30.2946
BraC01g018370	4.585	4.42385	3.66566	0.248511	0	0.681909
BraC01g018380	0	0	0	0	0	0
BraC01g018390	0.293098	0.243541	0.375588	1.11718	0.711663	0.499827
BraC01g018410	0.879239	0.501714	0.497259	1.99496	0.537877	1.77722
BraC01g018420	0	0	0.0170145	0	0	0
BraC01g018430	0	0	0	0	0	0
BraC01g018440	0	0	0	0	0	0
BraC01g018450	0	0	0	0	0	0
BraC01g018460	0.0197957	0	0.0746438	0	0	0
BraC01g018470	0.0135781	0.0263975	0.025924	2.16247	2.8658	2.02354
BraC01g018480	3.61684	3.93763	3.43525	2.33704	6.47744	2.72496
BraC01g018490	0	0	0	0	0	0
BraC01g018500	3.19923	2.81774	2.79098	4.05151	3.17494	5.19442
BraC01g018510	26.1798	25.9054	25.93	10.7309	9.64509	10.0462
BraC01g018520	23.7372	20.6706	20.1182	25.3263	23.6771	24.0899
BraC01g018530	0	0	0	0	0	0
BraC01g018550	0.892704	1.02977	1.14647	9.22096	6.02402	7.06358
BraC01g018560	70.0649	65.7621	71.8293	0.117972	0	0.233757
BraC01g018570	0	0.01617	0	47.4905	48.1183	47.4483
BraC01g018580	12.8882	10.89	11.0811	10.4545	3.68304	9.24703
BraC01g018590	1.81914	2.535	2.53922	6.70879	7.63748	7.53265
BraC01g018600	0	0	0	0	0	0.01677
BraC01g018610	0	0	0	0	0	0
BraC01g018620	0	0	0	0	0	0
BraC01g018630	0	0	0	0	0	0
BraC01g018650	19.6396	21.1186	21.4199	11.1055	9.93425	11.1813
BraC01g018660	5.57753	5.25666	3.97778	15.1684	17.4864	13.9347
BraC01g018670	109.79	113.849	115.8	184.348	187.142	162.947
BraC01g018680	15.4822	16.9063	14.7171	101.182	106.268	95.207
BraC01g018690	0	0	0	0	0	0
BraC01g018700	0.403033	0.589308	0.222558	10.1367	9.64846	9.14854
BraC01g018710	2.00435	1.48585	2.32299	2.54556	2.03414	3.56054
BraC01g018720	1.37172	1.14647	0.897745	0.302803	1.10636	0.560724
BraC01g018730	1.91764	1.72842	1.17765	5.99227	7.13695	6.82208
BraC01g018740	0.662231	0.646069	0.696092	0.948655	1.36306	0.95856
BraC01g018750	1.45476	1.10698	1.59758	3.61136	1.55237	3.20831
BraC01g018760	26.7202	28.0076	26.9821	56.8437	44.8042	61.2161
BraC01g018770	2.66928	1.32974	2.93093	2.62554	1.97883	2.42471
BraC01g018780	0.0806363	0	0	0	0	0
BraC01g018790	6.87295	7.2842	8.02047	16.3884	26.3555	19.7424
BraC01g018800	0	0	0	0	0	0
BraC01g018810	0	0	0	0	0	0
BraC01g018820	0.147074	0.142841	0	0.143572	1.25272	1.28591
BraC01g018830	23.0051	24.8464	24.5237	27.999	29.5866	26.2867
BraC01g018840	10.2301	10.8776	10.1626	18.797	19.0257	14.6187
BraC01g018850	0.159821	0.0780088	0.133202	0.485781	0.458039	0.698664
BraC01g018860	0.690503	0.458402	0.783787	2.86271	1.05989	2.43697
BraC01g018870	9.357	10.0187	9.84012	2.3072	2.51842	2.37115
BraC01g018880	7.72885	7.37876	7.37674	6.34746	5.74811	6.65919
BraC01g018890	3.32298	3.28667	3.33163	7.64496	7.81788	8.14279
BraC01g018900	5.66547	4.75976	4.56998	2.31835	3.12329	2.73199
BraC01g018910	0	0	0	0.0335683	0	0.0322561
BraC01g018920	1.98945	1.80857	1.19886	8.41864	9.48194	9.51895
BraC01g018930	141.008	136.436	138.841	62.8271	67.7195	69.9308
BraC01g018940	0	0.159401	0	0	0	0
BraC01g018950	2.17636	4.75354	3.07934	0	4.37127	0
BraC01g018960	0	0	0	0	0	0
BraC01g018970	0.109438	0.213867	0	0	0.0596994	0
BraC01g018980	0	0	0	0	0	0
BraC01g018990	0	0	0	0	0	0
BraC01g019000	0	0	0	0	0	0
BraC01g019010	2.19868	2.92597	0.243853	0	0	0
BraC01g019020	0	0	0	0	0	0
BraC01g019040	0.252522	0	0	420.992	434.528	443.562
BraC01g019050	15.5468	14.5855	14.9668	46.3716	49.2551	50.1339
BraC01g019060	0.262793	0.257571	0.219795	0.258877	0.302288	0.460418
BraC01g019070	124.107	118.422	115.543	53.4085	69.1318	48.3164
BraC01g019080	8.64224	7.94672	8.48911	5.63418	5.49762	6.68255
BraC01g019090	19.9355	19.1871	21.5029	7.20996	5.69854	5.16453
BraC01g019100	1.24826	0.897635	1.43538	2.77851	2.79917	1.68964
BraC01g019110	7.10194	7.13366	10.1228	3.61398	2.90341	1.79488
BraC01g019120	3.59646	2.09715	2.60399	3.11482	5.71791	4.43997
BraC01g019130	7.46629	7.04118	8.63767	27.002	30.0838	25.0849
BraC01g019140	3.74193	2.92159	3.28002	6.37641	7.88705	6.01585
BraC01g019150	16.6154	16.9288	15.443	13.8053	12.76	10.6768
BraC01g019160	0.0580959	0.263781	0.145366	0.65841	0.407664	0.632629
BraC01g019170	0.495038	0.21945	0.405239	0	0	0
BraC01g019180	0	0	0	0	0	0
BraC01g019190	0.414224	0.748869	0.390837	0.127165	0.246963	0.202796
BraC01g019200	6.22442	5.27256	5.39745	9.86264	8.89376	10.2326
BraC01g019210	12.2001	11.7147	11.1602	12.6467	12.2438	14.4498
BraC01g019220	0	0	0	0	0.610372	0.038412
BraC01g019230	0	0.0969833	0	0	0	0
BraC01g019240	11.4364	10.7298	9.85433	3.81925	2.50579	4.82586
BraC01g019250	0	0	0	0	0	0
BraC01g019260	0	0	0	0	0	0
BraC01g019270	0.0491834	0.0718468	0.119853	0.131865	0	0.0778023
BraC01g019280	29.5582	29.1074	30.0427	8.55885	8.3759	8.06939
BraC01g019290	0	0	0	0	0	0
BraC01g019300	0	0	0	0	0	0
BraC01g019310	2.97649	3.70577	2.96393	7.84666	7.42999	5.00542
BraC01g019320	0	0.0407553	0	0	0	0
BraC01g019330	19.0303	21.5238	18.1936	5.73569	3.19856	6.58102
BraC01g019340	21.2522	22.0456	23.2848	22.7477	31.3665	20.6536
BraC01g019350	4.81342	4.57624	5.74232	24.4895	19.7902	24.1069
BraC01g019360	0	0	0	0	0	0
BraC01g019370	0	0	0	0	0	0
BraC01g019380	0	0	0	0	0	0
BraC01g019390	30.9488	31.1803	31.4529	3.59247	3.08452	2.78754
BraC01g019400	0	0	0	0	0	0
BraC01g019410	0.0275208	0.080473	0.105221	1.17276	1.56406	1.10277
BraC01g019420	0	0	0	0	0	0
BraC01g019430	0	0	0	0	0	0
BraC01g019440	2.04393	1.16232	1.15629	2.51813	2.33186	2.47677
BraC01g019450	0.839041	0.773784	0.929604	0.532664	0.419136	1.56998
BraC01g019460	3.6208	3.44863	3.77753	11.0479	8.37	9.05679
BraC01g019470	0.314301	0.171912	0.382045	1.4994	0.849455	1.55422
BraC01g019480	47.2972	39.4229	39.9516	52.3727	8.68931	35.1178
BraC01g019490	3.64629	2.87985	3.80963	0.194608	0	0.358925
BraC01g019500	0.186185	0.181814	0.179735	0.729347	2.83715	1.40489
BraC01g019510	0	0	0	0	0	0.091216
BraC01g019520	3.50888	4.44003	3.01828	0.402942	0	0.478632
BraC01g019530	2.00748	2.40324	3.45735	0.254797	0	0.258581
BraC01g019540	20.3056	21.3343	18.6765	8.37659	16.5649	8.9274
BraC01g019550	16.3862	16.9311	17.2131	25.3823	26.4049	25.2867
BraC01g019560	0.416811	0.204428	0.271974	0	0	0.0742071
BraC01g019570	3.43995	3.5866	3.00511	1.47635	2.16137	1.32477
BraC01g019590	1.54521	1.75618	0.830793	0	0	0.128946
BraC01g019600	0	0	0	0	0	0
BraC01g019610	0	0	0	0	0	0
BraC01g019620	0	0	0	0	0	0
BraC01g019630	0.147703	0.072696	0	0.125664	0	0.305567
BraC01g019640	0	0	0	0	0	0
BraC01g019650	0.0398937	0.0779124	0	0	0	0
BraC01g019660	0	0	0	0	0	0
BraC01g019670	0.457327	0.1262	0.309674	0.0636644	0	0.0634628
BraC01g019690	2.0159	2.07816	2.24017	0.193788	0	0.151468
BraC01g019700	8.81086	9.43755	9.49481	5.62986	7.78541	5.11445
BraC01g019710	0.430115	0.484696	0.474436	0	0	0.136898
BraC01g019720	0.0810384	0.0397172	0	0	0	0.0832968
BraC01g019730	2.05611	2.7171	2.67693	1.05671	2.45045	0.666513
BraC01g019740	0.028541	0.0826807	0.0828243	0.0292381	0	0
BraC01g019750	16.4203	16.5236	16.6064	36.1371	36.8425	34.0952
BraC01g019760	2.1535	2.45547	1.94887	0.24543	1.93462	0.642832
BraC01g019770	7.10234	6.4577	6.77052	4.6821	6.51615	4.79975
BraC01g019780	3.90498	2.3724	2.58834	0.773391	0.376786	1.12066
BraC01g019800	0	0	0	0	0	0
BraC01g019810	0	0	0	0	0	0
BraC01g019820	0	0	0	0	0	0
BraC01g019840	7.88738	7.83482	8.07905	16.2379	15.161	16.5755
BraC01g019850	5.3093	5.40778	4.58671	11.2937	7.07817	12.0976
BraC01g019860	28.8718	29.8861	32.422	4.70203	9.44373	3.9321
BraC01g019870	0.450782	0.200197	0.205299	0	0	0.0887366
BraC01g019880	0	0	0	0	0	0
BraC01g019890	0	0	0	0	0	0
BraC01g019900	0.137221	0.13513	0	0	0	0
BraC01g019910	16.7832	16.0341	18.8126	26.1746	28.1939	23.1212
BraC01g019920	0	0	0	0	0	0
BraC01g019930	0	0	0	0	0	0
BraC01g019950	0	0	0	0	0	0
BraC01g019960	0	0	0	0	0	0
BraC01g019970	0.0464429	0.0676644	0.134559	0	0	0
BraC01g019980	1.47402	1.80032	0.492203	2.71837	2.33619	2.07888
BraC01g019990	0.692725	0.32148	0.789109	0.150126	0	0.144466
BraC01g020000	18.361	19.1717	18.1573	10.1841	9.4322	9.3176
BraC01g020020	0.370786	0.456812	0.359219	0.393539	0.202258	0.0959576
BraC01g020030	0.0883576	0.103862	0	0.0707078	0	0.0181928
BraC01g020040	1.53724	1.04851	0.880236	0.753229	2.45401	1.20729
BraC01g020050	11.7074	11.6336	11.6389	18.2591	19.8499	19.1908
BraC01g020060	0.39371	0.374407	0.280035	0.0296313	0	0.040872
BraC01g020070	0	0	0	0	0	0
BraC01g020080	2.56773	2.53373	2.53293	4.13274	3.88779	3.65622
BraC01g020090	0.465714	0.541644	0.476395	4.02395	5.48027	3.48876
BraC01g020100	36.7032	36.7591	37.978	30.4921	31.2007	31.2278
BraC01g020110	92.3483	92.8361	96.4394	48.0893	51.9588	50.9282
BraC01g020120	0	0	0	0	0	0
BraC01g020130	8.39419	9.25928	9.51497	18.7364	19.0314	20.394
BraC01g020140	0	0.0156019	0	0	0	0
BraC01g020150	3.01508	3.30756	2.86686	9.37395	9.22245	6.63832
BraC01g020160	6.55017	6.76018	6.70966	26.8004	34.0644	30.0007
BraC01g020170	0.0854561	0.0275933	0	0	0	0
BraC01g020180	19.3384	20.8276	19.2576	10.1119	10.5921	11.8468
BraC01g020190	100.787	98.5242	103.497	91.1395	89.5239	81.0671
BraC01g020200	0.103269	0	0.331922	0	0	0.14007
BraC01g020210	5.31191	5.24708	5.17347	4.00997	1.95398	3.37978
BraC01g020220	0	0	0	0	0	0
BraC01g020230	9.10389	8.8731	9.37521	7.26779	4.50592	7.24646
BraC01g020240	0	0	0	0	0	0
BraC01g020250	0.391318	0.393112	0.327028	0.0638451	0	0.0107178
BraC01g020260	160.102	136.237	138.199	35.2381	67.4167	38.4117
BraC01g020270	0.201235	0.0654144	0.255036	0.146923	0.480188	0.270974
BraC01g020280	5.94294	6.13637	6.77281	3.12807	1.36996	2.11455
BraC01g020290	0.699324	0.718766	0.792148	1.2468	1.9623	1.50203
BraC01g020300	34.1871	33.1407	33.7634	42.6108	39.7842	41.0311
BraC01g020310	0.0153483	0	0	0	0	0
BraC01g020320	0	0	0	0	0	0
BraC01g020340	0	0	0	0	0	0
BraC01g020350	0	0	0	0	0	0
BraC01g020360	11.8368	12.5296	12.155	12.2251	14.3735	14.5712
BraC01g020370	28.4091	29.7856	30.1866	43.7626	41.4493	45.7135
BraC01g020380	0	0	0	0	0	0
BraC01g020390	0	0	0	0	0	0
BraC01g020400	54.7064	55.5653	57.1613	112.061	112.611	111.756
BraC01g020410	0	0	0	0	0	0
BraC01g020420	1.77471	2.65369	3.13638	0.818673	1.36936	0.477373
BraC01g020430	0	0	0	0	0	0
BraC01g020440	0	0	0	0	0	0
BraC01g020450	0	0	0	0	0	0
BraC01g020460	0	0	0	0	0	0
BraC01g020470	0	0	0	0	0	0
BraC01g020490	0	0	0	0	0	0
BraC01g020500	0	0	0	0	0	0
BraC01g020510	0	0	0	0	0	0
BraC01g020520	31.2143	29.6296	28.3279	32.0762	29.9161	31.4541
BraC01g020530	7.06173	5.87668	7.4036	5.17873	4.61269	5.62552
BraC01g020540	1.98188	1.67653	1.25923	5.54606	6.79945	5.60565
BraC01g020560	25.8324	24.0633	25.7425	43.1059	43.0741	42.9907
BraC01g020570	11.7049	13.0758	13.5103	112.414	115.114	117.992
BraC01g020580	8.08009	7.68826	8.64881	17.072	15.156	17.8385
BraC01g020590	2.34877	2.23521	2.44186	1.11791	0.896899	1.33622
BraC01g020600	5.14077	4.85801	4.82557	0.973676	0.970315	1.4529
BraC01g020610	0	0	0	0	0	0
BraC01g020620	0	0	0	0	0	0.0554432
BraC01g020630	0	0	0	0	0	0
BraC01g020640	0.0508639	0.297511	0.145564	0	0	0
BraC01g020650	0	0	0.0487483	0	0	0.0535034
BraC01g020660	0	0	0	0	0	0
BraC01g020670	0	0	0	0	0	0.132285
[truncated: 46,159 more rows]
