# Supplementary material for: Transcriptome-Wide N6-Methyladenosine (m6A) Methylome Profiling of Heat Stress in Pak-choi (Brassica rapa ssp. chinensis)
Source: Plants (Basel). 2020 Aug 22;9(9):1080. doi: 10.3390/plants9091080 (PMC7570095; doi:10.3390/plants9091080)
Supplement: Supplementary file 1 [file plants-09-01080-s001.zip › plants-857902-Supplementary/Supplementary Table S3, co-differential genes.xlsx]

## Sheet: Sheet1
chr	start	end	width	geneId	transcriptId	distanceToTSS	peak_fold_enrichment	peak_diff.lg.fdr	peak_diff.lg.p	peak_diff.log2.fc	up_down	exp_foldChange	exp_log2FoldChange	exp_pval	exp_padj	up_down
A09	17769339	17769632	294	BraC09g024940	BraC09g024940.1	-3486	9.41	-9.23	-12	-2.94	down	0.00558984	-7.48298	1.20408e-125	3.61816e-124	down
A09	46407871	46408117	247	BraC09g042350	BraC09g042350.1	49	2.78	-7.37	-9.82	-2.57	down	0.00561091	-7.47755	4.3315e-89	8.47883e-88	down
A05	42094789	42095335	547	BraC05g049020	BraC05g049020.1	-535	5.5	-6.41	-8.66	-0.805	down	0.00935014	-6.7408	1.71576e-12	6.72194e-12	down
A09	61882393	61882629	237	BraC09g068980	BraC09g068980.1	-418	3.81	-3.13	-4.38	-0.982	down	0.0162981	-5.93915	4.78302e-16	2.18134e-15	down
A02	30323670	30323867	198	BraC02g043200	BraC02g043200.1	1336	2.87	-2.75	-3.83	-1.16	down	0.0163365	-5.93576	3.36993e-161	1.42418e-159	down
Contig00244	24617	24764	148	BraCxxg006950	BraCxxg006950.1	-1162	2.45	-2.23	-3.12	-0.616	down	0.0176691	-5.82263	1.89014e-45	1.87332e-44	down
A03	23935069	23935264	196	BraC03g046820	BraC03g046820.1	1249	2.39	-3.11	-4.34	-0.748	down	0.0206555	-5.59733	2.10603e-10	7.42572e-10	down
A09	48491439	48491726	288	BraC09g045300	BraC09g045300.1	697	2.5	-2.32	-3.24	-0.876	down	0.0241265	-5.37324	8.76355e-17	4.10868e-16	down
A04	9662938	9663083	146	BraC04g012260	BraC04g012260.1	-2601	3.48	-1.93	-2.7	-0.757	down	0.0266637	-5.22898	1.66937e-09	5.61695e-09	down
A01	185206	185353	148	BraC01g000230	BraC01g000230.1	146	1.91	-2.78	-3.87	-1.03	down	0.0307072	-5.02528	1.25592e-14	5.40966e-14	down
A04	21502675	21503447	773	BraC04g030490	BraC04g030490.1	-298	3.3	-7.82	-10.4	-2.56	down	0.0310166	-5.01082	5.04946e-21	2.75626e-20	down
A06	39215278	39215523	246	BraC06g044510	BraC06g044510.1	6531	2.5	-3.33	-4.64	-1.11	down	0.0311435	-5.00493	4.80507e-49	5.07836e-48	down
A06	38796640	38796834	195	BraC06g043810	BraC06g043810.1	-875	2.81	-3.61	-5.02	-1.47	down	0.0327601	-4.93192	2.93788e-44	2.84585e-43	down
A06	38796154	38796397	244	BraC06g043810	BraC06g043810.1	-1312	5.22	-3.32	-4.64	-1.3	down	0.0327601	-4.93192	2.93788e-44	2.84585e-43	down
A09	60999569	60999714	146	BraC09g067100	BraC09g067100.1	1795	4.41	-2.03	-2.84	-0.613	down	0.0330679	-4.91843	6.62031e-57	8.01734e-56	down
A06	43402019	43402167	149	BraC06g052030	BraC06g052030.1	0	2.45	-5	-6.92	-3.05	down	0.0345704	-4.85432	2.24734e-56	2.69681e-55	down
A06	43401600	43401920	321	BraC06g052030	BraC06g052030.1	-247	2.12	-1.88	-2.64	-0.769	down	0.0345704	-4.85432	2.24734e-56	2.69681e-55	down
A07	27887481	27887774	294	BraC07g040280	BraC07g040280.1	423	5.84	-9.06	-11.8	-1.97	down	0.0363235	-4.78295	4.13825e-20	2.19561e-19	down
A07	27887156	27887383	228	BraC07g040280	BraC07g040280.1	98	1.92	-2.01	-2.82	-0.794	down	0.0363235	-4.78295	4.13825e-20	2.19561e-19	down
Contig00458	34436	34682	247	BraCxxg011490	BraCxxg011490.1	-197	2.84	-3.48	-4.84	-0.732	down	0.0368066	-4.76389	7.90997e-14	3.28228e-13	down
A08	245800	245993	194	BraC08g000360	BraC08g000360.1	-339	2.4	-3.64	-5.07	-1.68	down	0.0383975	-4.70284	5.46858e-23	3.16312e-22	down
A01	23144491	23144627	137	BraC01g029730	BraC01g029730.1	0	2.98	-2.55	-3.56	-1.19	down	0.0485996	-4.36291	5.72516e-27	3.73564e-26	down
A03	30493655	30493804	150	BraC03g057870	BraC03g057870.1	49	3.24	-2.94	-4.09	-1.77	down	0.0486728	-4.36074	9.03601e-21	4.89262e-20	down
A05	33751869	33752065	197	BraC05g034380	BraC05g034380.1	-1121	2.44	-2.47	-3.45	-1.02	down	0.0504883	-4.30791	2.67399e-87	5.07166e-86	down
A09	7949819	7950017	199	BraC09g013250	BraC09g013250.1	2123	1.94	-2.01	-2.81	-0.997	down	0.0541375	-4.20723	6.71497e-12	2.56047e-11	down
A02	29681610	29681759	150	BraC02g042290	BraC02g042290.1	2542	6.08	-1.92	-2.7	-0.683	down	0.0552404	-4.17813	2.51268e-100	5.69263e-99	down
A03	23739446	23740158	713	BraC03g046470	BraC03g046470.1	-99	2.86	-6.03	-8.2	-0.685	down	0.0558794	-4.16154	4.42808e-175	2.09122e-173	down
Contig00181_ERROPOS153738	95345	97568	2224	BraCxxg003750	BraCxxg003750.1	99	5.75	-2.27	-3.17	-1.21	down	0.055993	-4.15861	3.8941e-14	1.64045e-13	down
A09	48013015	48013212	198	BraC09g044550	BraC09g044550.1	-2603	4.31	-2.73	-3.8	-1.46	down	0.0586789	-4.09101	1.66664e-43	1.5883e-42	down
A06	6997288	6997624	337	BraC06g012530	BraC06g012530.1	-472	3.83	-5.11	-7.06	-1.03	down	0.0599501	-4.0601	1.49981e-25	9.39205e-25	down
A05	2502848	2502992	145	BraC05g004230	BraC05g004230.1	1251	3.1	-1.96	-2.75	-0.625	down	0.0600937	-4.05664	1.88947e-08	5.96196e-08	down
A04	16210399	16210645	247	BraC04g021650	BraC04g021650.1	4697	1.83	-2.6	-3.63	-0.845	down	0.060329	-4.051	4.07756e-19	2.09431e-18	down
Contig00221	289814	290009	196	BraCxxg005570	BraCxxg005570.1	1633	2.38	-1.9	-2.66	-0.746	down	0.0611629	-4.0312	6.58073e-19	3.35126e-18	down
A08	16209064	16209294	231	BraC08g021210	BraC08g021210.1	3778	2.59	-2.71	-3.78	-1.74	down	0.0630148	-3.98817	1.88293e-17	9.06116e-17	down
A08	16209481	16210015	535	BraC08g021210	BraC08g021210.1	4195	3.05	-4.13	-5.74	-0.901	down	0.0630148	-3.98817	1.88293e-17	9.06116e-17	down
A01	10584958	10587825	2868	BraC01g019520	BraC01g019520.1	0	7.55	-12.6	-15.7	-0.882	down	0.0643581	-3.95773	7.40978e-29	5.0623e-28	down
A07	22889545	22889690	146	BraC07g030650	BraC07g030650.1	-1731	1.52	-1.79	-2.52	-0.698	down	0.0659985	-3.92142	3.9987e-16	1.82744e-15	down
A03	30563896	30564044	149	BraC03g058000	BraC03g058000.1	346	1.45	-1.95	-2.73	-1.22	down	0.0676547	-3.88567	2.1307e-25	1.32873e-24	down
A04	10208507	10209291	785	BraC04g013000	BraC04g013000.1	1426	3.37	-2.73	-3.8	-0.933	down	0.0719377	-3.79711	4.18049e-13	1.68446e-12	down
A03	24848241	24848809	569	BraC03g048690	BraC03g048690.1	48	6.24	-2.45	-3.43	-0.8	down	0.080149	-3.64117	3.739e-70	5.56193e-69	down
A09	52063375	52063676	302	BraC09g050670	BraC09g050670.1	-796	2.73	-1.73	-2.43	-1.07	down	0.081537	-3.6164	1.0101e-14	4.37081e-14	down
A03	34768558	34769095	538	BraC03g064610	BraC03g064610.1	-1002	4.62	-3.56	-4.95	-0.724	down	0.0821283	-3.60598	9.76496e-82	1.7131e-80	down
A04	20823980	20824177	198	BraC04g029240	BraC04g029240.1	-601	3.22	-5.53	-7.62	-2.27	down	0.0838183	-3.57659	4.85548e-10	1.6795e-09	down
A10	18997790	18997986	197	BraC10g025920	BraC10g025920.1	-49	2.95	-3.64	-5.07	-1.45	down	0.0844515	-3.56573	2.47725e-10	8.70299e-10	down
A03	4955409	4956179	771	BraC03g010540	BraC03g010540.1	1298	4	-1.48	-2.08	-0.734	down	0.0849967	-3.55645	1.71016e-16	7.93101e-16	down
A02	8488126	8488422	297	BraC02g015930	BraC02g015930.1	-1660	3.5	-3.7	-5.15	-1.6	down	0.0850343	-3.55581	8.44854e-17	3.96381e-16	down
A06	31440953	31441948	996	BraC06g031800	BraC06g031800.1	-96	2.71	-5.89	-8.05	-1.22	down	0.0851115	-3.5545	3.15306e-24	1.90153e-23	down
A10	14521608	14522072	465	BraC10g017530	BraC10g017530.1	-1037	2.06	-3.34	-4.66	-1.45	down	0.0856858	-3.5448	1.55363e-15	6.94144e-15	down
A05	36766342	36767172	831	BraC05g039200	BraC05g039200.1	-237	1.79	-1.63	-2.29	-0.905	down	0.0879986	-3.50638	3.46578e-25	2.1495e-24	down
A04	23292847	23293076	230	BraC04g033970	BraC04g033970.1	-611	2.74	-2.13	-2.98	-1.01	down	0.0898292	-3.47667	2.71207e-34	2.1185e-33	down
A10	14739289	14739578	290	BraC10g017890	BraC10g017890.1	-1637	8.82	-2.46	-3.43	-1.15	down	0.0904137	-3.46731	2.79835e-54	3.25724e-53	down
A06	970348	971278	931	BraC06g001420	BraC06g001420.1	0	3.04	-5.14	-7.09	-0.639	down	0.0960057	-3.38074	5.52751e-09	1.80458e-08	down
A10	12434758	12434904	147	BraC10g014320	BraC10g014320.1	-2142	3.06	-3.82	-5.31	-2.14	down	0.101955	-3.294	2.1587e-22	1.22625e-21	down
A07	8918306	8918764	459	BraC07g008510	BraC07g008510.1	186	4.46	-3.79	-5.27	-0.695	down	0.10566	-3.2425	6.20059e-31	4.45599e-30	down
A09	4369491	4369639	149	BraC09g007600	BraC09g007600.1	2104	7.17	-2.83	-3.95	-0.952	down	0.105855	-3.23984	5.49083e-51	6.0053e-50	down
A08	22468704	22468903	200	BraC08g033840	BraC08g033840.1	-2920	3.83	-3.02	-4.22	-0.961	down	0.106321	-3.2335	9.1773e-21	4.96749e-20	down
A04	18512835	18513029	195	BraC04g025200	BraC04g025200.1	0	3.85	-1.96	-2.75	-0.997	down	0.110099	-3.18312	1.46614e-18	7.36734e-18	down
A04	19078601	19079117	517	BraC04g026120	BraC04g026120.1	-595	1.55	-2.88	-4.02	-1.83	down	0.110802	-3.17395	1.46393e-11	5.49375e-11	down
A07	28593075	28593436	362	BraC07g041650	BraC07g041650.1	1971	2.2	-2.05	-2.88	-1.04	down	0.112931	-3.14649	6.0676e-05	0.000147916	down
A02	10140555	10140801	247	BraC02g018310	BraC02g018310.1	2441	5.9	-1.27	-1.79	-0.759	down	0.113195	-3.14312	1.29732e-118	3.60582e-117	down
A09	4425600	4425796	197	BraC09g007700	BraC09g007700.1	49	3.58	-2.84	-3.96	-1.1	down	0.113302	-3.14176	6.0976e-13	2.43608e-12	down
A01	6797929	6798379	451	BraC01g012910	BraC01g012910.1	2137	6.08	-3.4	-4.74	-0.894	down	0.115209	-3.11767	5.56604e-107	1.34515e-105	down
A01	27876488	27876635	148	BraC01g034760	BraC01g034760.1	957	1.56	-2.75	-3.83	-1.93	down	0.116196	-3.10536	4.1286e-09	1.35688e-08	down
A02	6721897	6722047	151	BraC02g013340	BraC02g013340.1	3214	3.65	-2.55	-3.56	-1.98	down	0.11882	-3.07314	4.564e-82	8.03245e-81	down
A01	6262667	6262962	296	BraC01g011880	BraC01g011880.1	147	2.47	-2.88	-4.02	-0.749	down	0.121489	-3.0411	2.21681e-63	2.99119e-62	down
A07	1597685	1597928	244	BraC07g001950	BraC07g001950.1	-1642	2.28	-2.05	-2.87	-0.639	down	0.123291	-3.01986	6.54148e-64	8.87745e-63	down
A09	15777635	15777784	150	BraC09g022590	BraC09g022590.1	-1598	5.08	-1.61	-2.27	-1.02	down	0.124887	-3.0013	1.82042e-50	1.97266e-49	down
A03	38186275	38186422	148	BraC03g067240	BraC03g067240.1	3919	5.3	-1.38	-1.93	-0.589	down	0.127621	-2.97006	5.6904e-33	4.29143e-32	down
A07	19443050	19443298	249	BraC07g024100	BraC07g024100.1	-3442	1.81	-1.62	-2.28	-0.66	down	0.129938	-2.94411	6.69192e-120	1.89513e-118	down
A09	4344429	4344779	351	BraC09g007550	BraC09g007550.1	-150	2.76	-2.23	-3.11	-0.63	down	0.130965	-2.93275	3.33295e-154	1.3237e-152	down
Contig00309	57954	58103	150	BraCxxg008040	BraCxxg008040.1	50	2.67	-2.72	-3.78	-2.14	down	0.131589	-2.92589	6.85913e-75	1.10026e-73	down
A01	24838348	24838547	200	BraC01g031650	BraC01g031650.1	-4124	4.95	-2.23	-3.12	-1.16	down	0.134095	-2.89867	7.93814e-89	1.54928e-87	down
A03	17900084	17900364	281	BraC03g035730	BraC03g035730.1	-2255	12.1	-2.49	-3.48	-0.671	down	0.135232	-2.88649	3.0638e-103	7.1577e-102	down
A05	13694791	13695281	491	BraC05g020830	BraC05g020830.1	98	3.21	-2.86	-3.98	-0.683	down	0.13579	-2.88055	1.28251e-34	1.01165e-33	down
A01	15760330	15760539	210	BraC01g026200	BraC01g026200.1	208	1.42	-3.25	-4.54	-1.67	down	0.137795	-2.8594	2.58824e-17	1.23794e-16	down
A07	21807551	21807699	149	BraC07g028710	BraC07g028710.1	3355	2.26	-2.06	-2.89	-1.09	down	0.143006	-2.80585	6.25315e-09	2.03463e-08	down
A08	5961607	5961844	238	BraC08g007440	BraC08g007440.1	237	2.62	-2.62	-3.66	-1.55	down	0.144292	-2.79293	0.00529744	0.0104986	down
A07	3572437	3572636	200	BraC07g004340	BraC07g004340.1	-50	2.34	-2.1	-2.94	-0.898	down	0.144834	-2.78753	4.71437e-58	5.7922e-57	down
A04	3719346	3719594	249	BraC04g005670	BraC04g005670.1	4031	6.55	-3.37	-4.7	-0.898	down	0.14752	-2.76102	5.69287e-29	3.89578e-28	down
A04	10182304	10182697	394	BraC04g012950	BraC04g012950.1	-707	2.9	-7.63	-10.2	-2.19	down	0.148582	-2.75067	2.82462e-07	8.2883e-07	down
A04	10181468	10181664	197	BraC04g012950	BraC04g012950.1	-1740	2.68	-1.97	-2.76	-0.63	down	0.148582	-2.75067	2.82462e-07	8.2883e-07	down
A01	3596963	3597306	344	BraC01g007380	BraC01g007380.1	1225	3.34	-1.88	-2.63	-0.655	down	0.150193	-2.73511	1.52197e-06	4.227e-06	down
A06	6060729	6060877	149	BraC06g010650	BraC06g010650.1	-3077	8.04	-1.39	-1.96	-0.806	down	0.153921	-2.69974	3.67408e-140	1.27085e-138	down
A05	39023267	39023557	291	BraC05g043940	BraC05g043940.1	-393	8.16	-1.13	-1.6	-0.813	down	0.156067	-2.67977	5.5692e-77	9.19755e-76	down
A01	35341528	35341676	149	BraC01g045960	BraC01g045960.1	-441	1.61	-1.35	-1.9	-0.78	down	0.159652	-2.647	9.61332e-18	4.67875e-17	down
A03	18657764	18657914	151	BraC03g037250	BraC03g037250.1	-3065	6.29	-1.58	-2.23	-1.08	down	0.160926	-2.63553	2.03395e-86	3.79871e-85	down
A03	25803896	25804093	198	BraC03g050320	BraC03g050320.1	1810	1.46	-4.06	-5.63	-0.692	down	0.168669	-2.56773	1.2845e-86	2.41129e-85	down
A08	2588746	2588895	150	BraC08g003340	BraC08g003340.1	-2740	1.92	-1.69	-2.37	-0.84	down	0.173426	-2.52761	1.17731e-22	6.7365e-22	down
A08	2589044	2589193	150	BraC08g003340	BraC08g003340.1	-2442	1.66	-1.23	-1.74	-0.629	down	0.173426	-2.52761	1.17731e-22	6.7365e-22	down
A10	22439990	22440547	558	BraC10g034120	BraC10g034120.1	1577	1.95	-4.26	-5.92	-1.89	down	0.175897	-2.5072	9.51475e-17	4.45391e-16	down
A03	16063645	16063929	285	BraC03g031870	BraC03g031870.1	7455	3.28	-1.16	-1.65	-0.723	down	0.17638	-2.50324	6.65621e-07	1.90299e-06	down
A09	53082522	53082851	330	BraC09g052310	BraC09g052310.1	1994	6.8	-3.36	-4.69	-1.25	down	0.180212	-2.47224	3.68716e-16	1.6874e-15	down
A04	18638732	18638949	218	BraC04g025390	BraC04g025390.1	-2830	1.93	-1.27	-1.79	-0.675	down	0.182468	-2.45428	5.61484e-27	3.66583e-26	down
A01	15532005	15532152	148	BraC01g026000	BraC01g026000.1	-49	3.12	-1.46	-2.06	-1.37	down	0.186911	-2.41958	1.37357e-79	2.33294e-78	down
A04	21251946	21252140	195	BraC04g030040	BraC04g030040.1	-1171	2.53	-0.948	-1.35	-0.681	down	0.18723	-2.41712	2.05191e-33	1.56644e-32	down
A05	36439147	36439295	149	BraC05g038620	BraC05g038620.1	296	2.06	-1.65	-2.32	-0.912	down	0.187581	-2.41442	8.03222e-24	4.79142e-23	down
A03	12928936	12929083	148	BraC03g025850	BraC03g025850.1	146	2.16	-1.09	-1.54	-0.629	down	0.192118	-2.37994	8.92666e-204	5.33077e-202	down
A05	9585665	9585813	149	BraC05g015830	BraC05g015830.1	1273	2.63	-1.31	-1.84	-0.818	down	0.192487	-2.37717	1.20099e-30	8.57471e-30	down
A03	1720642	1721022	381	BraC03g003510	BraC03g003510.1	-1877	7.06	-1.66	-2.34	-0.625	down	0.194743	-2.36035	5.06246e-36	4.1276e-35	down
A06	3518352	3518796	445	BraC06g005740	BraC06g005740.1	-2709	2.04	-2.04	-2.87	-0.599	down	0.196442	-2.34783	1.25219e-37	1.05866e-36	down
A03	25278226	25278523	298	BraC03g049540	BraC03g049540.1	2517	1.9	-3.64	-5.07	-1.27	down	0.196521	-2.34725	1.65697e-08	5.24743e-08	down
A04	15625884	15626033	150	BraC04g020700	BraC04g020700.1	-994	2.35	-1.31	-1.84	-0.671	down	0.197298	-2.34155	7.23424e-16	3.27478e-15	down
A03	21410424	21410573	150	BraC03g042400	BraC03g042400.1	-5594	8.25	-1.03	-1.46	-0.65	down	0.197701	-2.33861	1.0914e-21	6.0751e-21	down
A09	3767504	3769849	2346	BraC09g006550	BraC09g006550.1	2741	6.29	-5.88	-8.04	-1.72	down	0.19881	-2.33054	0.000316706	0.000721087	down
Contig00181_ERROPOS153738	18480	18825	346	BraCxxg003660	BraCxxg003660.1	49	2.93	-3.53	-4.91	-1.18	down	0.200623	-2.31744	5.38796e-30	3.77249e-29	down
A06	29868172	29868364	193	BraC06g030000	BraC06g030000.1	-145	3.78	-3.86	-5.36	-2.62	down	0.203669	-2.2957	3.77068e-12	1.45393e-11	down
A06	29867406	29867599	194	BraC06g030000	BraC06g030000.1	-910	6.4	-1.53	-2.15	-1.06	down	0.203669	-2.2957	3.77068e-12	1.45393e-11	down
A01	4570201	4570535	335	BraC01g009070	BraC01g009070.1	49	2.48	-1.21	-1.71	-0.611	down	0.205424	-2.28332	1.65225e-15	7.37504e-15	down
A06	38984411	38984608	198	BraC06g044120	BraC06g044120.1	-297	1.66	-2.59	-3.61	-0.892	down	0.205633	-2.28186	1.33738e-58	1.65922e-57	down
A02	7252359	7252776	418	BraC02g014230	BraC02g014230.1	479	1.68	-2.38	-3.33	-0.733	down	0.206629	-2.27489	4.00571e-07	1.16267e-06	down
A06	13442005	13442151	147	BraC06g021580	BraC06g021580.1	-1614	2.07	-2.52	-3.52	-0.615	down	0.206693	-2.27444	6.14594e-123	1.80084e-121	down
A06	12906705	12906851	147	BraC06g021140	BraC06g021140.1	1211	2.62	-2.41	-3.36	-1.63	down	0.207966	-2.26558	6.00008e-13	2.39887e-12	down
A01	7491344	7491845	502	BraC01g014020	BraC01g014020.1	-3838	7.81	-1.53	-2.15	-0.642	down	0.208057	-2.26495	1.26259e-21	7.01503e-21	down
A01	15858123	15858594	472	BraC01g026420	BraC01g026420.1	1471	3.64	-5.17	-7.15	-2.16	down	0.210896	-2.2454	2.39439e-06	6.55227e-06	down
A05	29634581	29634929	349	BraC05g029610	BraC05g029610.1	-3361	2.3	-3.68	-5.12	-1.07	down	0.211043	-2.24439	3.25323e-15	1.4356e-14	down
A09	9261669	9261866	198	BraC09g014870	BraC09g014870.1	-3044	4.5	-1.22	-1.73	-0.636	down	0.21439	-2.22169	4.21874e-28	2.82483e-27	down
A10	15711460	15711890	431	BraC10g019580	BraC10g019580.1	-4153	5.86	-434	-434	-5.01	down	0.216397	-2.20824	1.51498e-07	4.51167e-07	down
A05	36368676	36368894	219	BraC05g038490	BraC05g038490.1	294	1.94	-2.01	-2.82	-1.48	down	0.217461	-2.20117	2.15576e-05	5.46542e-05	down
A06	42577801	42577949	149	BraC06g050330	BraC06g050330.1	49	1.78	-3.1	-4.33	-2.23	down	0.221457	-2.1749	1.13267e-11	4.27741e-11	down
A05	35516657	35517209	553	BraC05g037140	BraC05g037140.1	48	2	-2.31	-3.23	-0.629	down	0.222319	-2.1693	8.18844e-14	3.39398e-13	down
A03	9163943	9164189	247	BraC03g018640	BraC03g018640.1	2063	4.27	-3.07	-4.28	-1.08	down	0.223443	-2.16202	1.64728e-10	5.83944e-10	down
A02	1521367	1521614	248	BraC02g003200	BraC02g003200.1	50	3.07	-1.34	-1.88	-0.847	down	0.224291	-2.15656	1.79226e-19	9.3069e-19	down
A03	9035887	9036036	150	BraC03g018430	BraC03g018430.1	-10868	3.81	-0.934	-1.33	-0.593	down	0.224812	-2.15321	7.42915e-67	1.05331e-65	down
A01	22912224	22912373	150	BraC01g029440	BraC01g029440.1	-2936	5.3	-1.77	-2.48	-0.84	down	0.225542	-2.14853	7.0047e-60	8.89456e-59	down
A05	6310793	6310988	196	BraC05g011200	BraC05g011200.1	1591	3.09	-1.23	-1.73	-0.763	down	0.227439	-2.13645	5.08032e-08	1.56103e-07	down
A05	38078937	38079083	147	BraC05g041860	BraC05g041860.1	997	1.65	-1.52	-2.13	-1.14	down	0.228058	-2.13253	5.48925e-11	1.99611e-10	down
A03	31088184	31088699	516	BraC03g058850	BraC03g058850.1	4735	2.56	-2.11	-2.95	-1.25	down	0.229748	-2.12187	7.29516e-22	4.09045e-21	down
A06	10539215	10539355	141	BraC06g017930	BraC06g017930.1	-1033	2.83	-1.4	-1.96	-1.02	down	0.231379	-2.11167	1.32602e-08	4.22614e-08	down
A08	18958197	18958395	199	BraC08g026180	BraC08g026180.1	1749	3.64	-1.34	-1.88	-0.631	down	0.232148	-2.10688	8.46452e-09	2.73419e-08	down
A08	21829079	21829279	201	BraC08g032420	BraC08g032420.1	-548	1.81	-0.997	-1.42	-0.588	down	0.233587	-2.09797	0.00315116	0.00643228	down
A10	20188381	20188579	199	BraC10g028750	BraC10g028750.1	3738	1.93	-3.43	-4.78	-1.37	down	0.234006	-2.09538	0.000150851	0.00035443	down
A10	19607102	19607301	200	BraC10g027400	BraC10g027400.1	149	1.75	-4.89	-6.76	-0.665	down	0.234831	-2.09031	8.43993e-137	2.83892e-135	down
A02	4645389	4645577	189	BraC02g009790	BraC02g009790.1	-1134	5.19	-0.997	-1.42	-0.631	down	0.242635	-2.04314	7.94698e-07	2.25462e-06	down
A08	15660328	15660568	241	BraC08g020240	BraC08g020240.1	-1422	3.67	-2.07	-2.91	-0.883	down	0.245353	-2.02707	1.54694e-12	6.0692e-12	down
A09	60901722	60901916	195	BraC09g066870	BraC09g066870.1	-1895	1.68	-1.44	-2.03	-0.731	down	0.248125	-2.01086	3.80315e-10	1.32383e-09	down
A09	5940483	5940779	297	BraC09g010140	BraC09g010140.1	3176	7.11	-2.01	-2.82	-0.763	down	0.248192	-2.01047	3.85127e-16	1.76128e-15	down
A02	19378676	19379111	436	BraC02g030730	BraC02g030730.1	2029	7.64	-1.73	-2.43	-0.874	down	0.249001	-2.00578	6.18828e-31	4.44811e-30	down
A09	11598832	11599174	343	BraC09g017710	BraC09g017710.1	2762	4.52	-2.1	-2.94	-0.697	down	0.249068	-2.00539	1.01177e-14	4.37749e-14	down
A02	295616	295814	199	BraC02g000470	BraC02g000470.1	2750	3.14	-2.25	-3.14	-1.35	down	0.252331	-1.98661	2.72165e-10	9.54734e-10	down
A06	6291272	6291422	151	BraC06g011170	BraC06g011170.1	-2347	9.37	-1.04	-1.47	-1.04	down	0.256558	-1.96264	6.07233e-69	8.87271e-68	down
A09	56324113	56324426	314	BraC09g057690	BraC09g057690.1	2214	1.65	-1.99	-2.79	-0.62	down	0.256902	-1.96071	2.14082e-20	1.14711e-19	down
A08	21803821	21803961	141	BraC08g032330	BraC08g032330.1	46	3.66	-1.76	-2.47	-0.96	down	0.257924	-1.95498	1.33923e-14	5.76022e-14	down
A04	13579978	13580127	150	BraC04g017820	BraC04g017820.1	3405	4.71	-1.25	-1.76	-0.77	down	0.258578	-1.95133	9.26297e-15	4.01663e-14	down
A07	22044983	22045131	149	BraC07g029230	BraC07g029230.1	-2015	1.38	-1.17	-1.65	-0.785	down	0.259397	-1.94677	1.10579e-07	3.32433e-07	down
A05	6467992	6468734	743	BraC05g011510	BraC05g011510.1	-240	2.47	-1.19	-1.69	-0.616	down	0.270826	-1.88456	1.06487e-08	3.41295e-08	down
A10	7958308	7958787	480	BraC10g009140	BraC10g009140.1	281	2.79	-1.63	-2.3	-0.672	down	0.273454	-1.87063	1.31364e-08	4.18829e-08	down
A06	8361944	8362093	150	BraC06g014960	BraC06g014960.1	49	2.6	-1.91	-2.67	-1.07	down	0.27406	-1.86744	0.00904932	0.0173139	down
A10	18435382	18435578	197	BraC10g024750	BraC10g024750.1	-1446	1.33	-4.06	-5.64	-0.923	down	0.276638	-1.85393	3.76464e-32	2.78183e-31	down
A04	20198894	20199040	147	BraC04g028200	BraC04g028200.1	-49	1.51	-1.6	-2.25	-0.671	down	0.279516	-1.839	5.89649e-81	1.01979e-79	down
A05	38523087	38523372	286	BraC05g042780	BraC05g042780.1	0	1.72	-2.01	-2.81	-0.634	down	0.282456	-1.8239	2.08916e-14	8.90907e-14	down
A03	2199737	2199935	199	BraC03g004630	BraC03g004630.1	1178	2.73	-2.57	-3.59	-1.33	down	0.285269	-1.8096	2.00676e-11	7.48565e-11	down
A03	3602448	3602640	193	BraC03g007660	BraC03g007660.1	0	2.48	-2.28	-3.19	-0.912	down	0.286665	-1.80256	7.76487e-11	2.8069e-10	down
A06	42725753	42725899	147	BraC06g050630	BraC06g050630.1	194	1.47	-1.05	-1.5	-0.707	down	0.288405	-1.79383	5.01927e-14	2.10315e-13	down
A01	29074732	29074871	140	BraC01g036340	BraC01g036340.1	-185	2.23	-4.09	-5.69	-1.43	down	0.290205	-1.78486	5.9832e-13	2.3927e-12	down
A01	27312675	27312902	228	BraC01g034070	BraC01g034070.1	-91	1.67	-3.92	-5.44	-1.24	down	0.291171	-1.78006	3.8764e-07	1.12632e-06	down
A01	1863742	1863939	198	BraC01g003620	BraC01g003620.1	-3484	10	-1.56	-2.19	-0.668	down	0.292649	-1.77276	3.50626e-20	1.8651e-19	down
A07	1651338	1651533	196	BraC07g002040	BraC07g002040.1	-3098	8.86	-2.23	-3.12	-1.09	down	0.293536	-1.76839	9.08829e-36	7.36085e-35	down
A02	32897362	32898769	1408	BraC02g047210	BraC02g047210.1	307	5.34	-2.36	-3.3	-0.781	down	0.294504	-1.76364	3.67053e-25	2.27521e-24	down
A08	22226696	22227126	431	BraC08g033230	BraC08g033230.1	2937	3	-1.6	-2.25	-0.683	down	0.296191	-1.7554	3.97115e-12	1.52909e-11	down
A08	13940989	13941339	351	BraC08g017320	BraC08g017320.1	-3810	1.84	-2.6	-3.63	-0.688	down	0.298458	-1.7444	1.48783e-68	2.15962e-67	down
A01	13520460	13521459	1000	BraC01g023690	BraC01g023690.1	1178	4.3	-1.9	-2.67	-0.857	down	0.298923	-1.74216	0.00576966	0.011373	down
A01	22379954	22380249	296	BraC01g029030	BraC01g029030.1	3149	6.52	-2.46	-3.43	-0.932	down	0.299145	-1.74109	3.17989e-12	1.2303e-11	down
Contig00181_ERROPOS153738	40952	41151	200	BraCxxg003680	BraCxxg003680.1	-1542	3.6	-1.46	-2.06	-0.619	down	0.301857	-1.72806	9.48461e-22	5.29468e-21	down
A05	42605390	42605634	245	BraC05g049840	BraC05g049840.1	859	1.35	-2.72	-3.79	-1.05	down	0.304671	-1.71468	3.02973e-30	2.13593e-29	down
A06	6400938	6401185	248	BraC06g011370	BraC06g011370.1	3548	7.11	-1.76	-2.47	-0.753	down	0.305925	-1.70875	8.81874e-16	3.98057e-15	down
A09	18529289	18529437	149	BraC09g025990	BraC09g025990.1	3715	2.36	-0.936	-1.33	-0.838	down	0.307092	-1.70326	3.4453e-26	2.19843e-25	down
A07	26177413	26177760	348	BraC07g036480	BraC07g036480.1	-49	2.08	-2	-2.81	-1.56	down	0.311428	-1.68303	0.000125619	0.000297243	down
A09	14980512	14981046	535	BraC09g021740	BraC09g021740.1	93	1.37	-1.96	-2.75	-1.02	down	0.316697	-1.65882	0.000126677	0.000299576	down
A06	38255658	38255998	341	BraC06g042810	BraC06g042810.1	-2738	1.41	-2.43	-3.39	-1.08	down	0.317158	-1.65673	3.39064e-49	3.58809e-48	down
A01	16536329	16536475	147	BraC01g027180	BraC01g027180.1	1497	1.9	-0.946	-1.34	-0.624	down	0.318528	-1.65051	6.58954e-06	1.74066e-05	down
A09	3324345	3324494	150	BraC09g005640	BraC09g005640.1	3055	1.3	-2.43	-3.39	-0.881	down	0.31932	-1.64692	3.6401e-41	3.30649e-40	down
A09	17271342	17271707	366	BraC09g024390	BraC09g024390.1	-842	1.87	-1.84	-2.59	-1.12	down	0.319634	-1.64551	0.000356637	0.000807596	down
A06	13881968	13882207	240	BraC06g022040	BraC06g022040.1	-48	3.73	-2	-2.8	-0.78	down	0.32117	-1.63859	0.00171139	0.00360267	down
A05	5082754	5083395	642	BraC05g009110	BraC05g009110.1	-498	4.82	-4.34	-6.03	-1.53	down	0.321597	-1.63668	0.0061561	0.0120871	down
A03	7192583	7192777	195	BraC03g014900	BraC03g014900.1	-1181	3.4	-0.948	-1.35	-0.717	down	0.322415	-1.63301	5.77435e-08	1.76934e-07	down
A03	1778225	1778469	245	BraC03g003660	BraC03g003660.1	1880	4.77	-3.75	-5.22	-1.93	down	0.322924	-1.63073	2.42172e-13	9.85185e-13	down
A08	14133773	14134021	249	BraC08g017630	BraC08g017630.2	50	1.53	-1.22	-1.72	-0.606	down	0.323203	-1.62949	1.13734e-11	4.29452e-11	down
A09	57716879	57719321	2443	BraC09g060760	BraC09g060760.1	3183	1.58	-1.13	-1.6	-1.12	down	0.324532	-1.62357	2.81606e-10	9.87118e-10	down
A03	24060452	24060701	250	BraC03g047080	BraC03g047080.1	100	2.29	-2.47	-3.45	-1.33	down	0.325225	-1.62049	4.40036e-20	2.33243e-19	down
A07	26490558	26490706	149	BraC07g037150	BraC07g037150.1	-2061	5.45	-2.06	-2.88	-1.69	down	0.32627	-1.61586	4.95136e-08	1.52283e-07	down
A04	18527620	18528026	407	BraC04g025220	BraC04g025220.1	194	2.38	-1.78	-2.5	-0.639	down	0.328727	-1.60504	1.98824e-29	1.37516e-28	down
A01	13599737	13600135	399	BraC01g023760	BraC01g023760.1	-1761	4.92	-1.94	-2.73	-1.19	down	0.333003	-1.58639	1.72272e-17	8.31081e-17	down
A03	3544402	3544650	249	BraC03g007520	BraC03g007520.1	3941	4.64	-1.69	-2.37	-0.737	down	0.339017	-1.56057	3.20482e-06	8.68281e-06	down
A08	3708271	3708420	150	BraC08g004990	BraC08g004990.1	-2663	5.58	-2.31	-3.22	-1.49	down	0.339209	-1.55975	3.22586e-06	8.7355e-06	down
A09	47675945	47676141	197	BraC09g044030	BraC09g044030.1	-2919	6.69	-2.06	-2.88	-0.591	down	0.339759	-1.55742	1.56185e-11	5.85188e-11	down
A03	2859053	2859277	225	BraC03g005980	BraC03g005980.1	1599	2.29	-1.79	-2.52	-0.991	down	0.342706	-1.54496	2.32299e-07	6.85357e-07	down
A09	11760008	11760157	150	BraC09g017890	BraC09g017890.1	3546	3.85	-1.15	-1.63	-0.865	down	0.344697	-1.5366	4.50581e-17	2.13589e-16	down
A09	60847085	60847332	248	BraC09g066730	BraC09g066730.1	-848	5.71	-2.74	-3.82	-1.29	down	0.345878	-1.53166	2.08067e-09	6.96104e-09	down
A03	27527234	27527429	196	BraC03g053140	BraC03g053140.1	0	1.6	-1.43	-2.01	-0.811	down	0.346124	-1.53064	2.42631e-09	8.08215e-09	down
A02	7037039	7037233	195	BraC02g013920	BraC02g013920.1	2041	2.34	-1.74	-2.44	-0.916	down	0.347448	-1.52513	1.57983e-06	4.38325e-06	down
A06	14595340	14596102	763	BraC06g022970	BraC06g022970.1	244	2.2	-2.87	-4	-0.873	down	0.34784	-1.52351	1.86619e-10	6.597e-10	down
A07	24172736	24173221	486	BraC07g032890	BraC07g032890.1	4705	2.39	-2.05	-2.88	-1.91	down	0.349573	-1.51633	5.24315e-70	7.77836e-69	down
A08	3907493	3907641	149	BraC08g005340	BraC08g005340.1	0	1.64	-1.39	-1.95	-1.06	down	0.349766	-1.51554	0.000112384	0.000267271	down
A09	56056527	56056722	196	BraC09g057200	BraC09g057200.1	-98	2.57	-1.38	-1.94	-0.823	down	0.349905	-1.51496	4.58862e-20	2.43104e-19	down
A06	29997188	29997595	408	BraC06g030160	BraC06g030160.1	-3230	10.4	-1.55	-2.18	-0.601	down	0.355102	-1.4937	2.65007e-10	9.29923e-10	down
A06	5071846	5072091	246	BraC06g009040	BraC06g009040.1	49	1.74	-2.82	-3.93	-0.619	down	0.355409	-1.49245	7.25223e-12	2.76181e-11	down
A07	337160	337665	506	BraC07g000540	BraC07g000540.1	716	8	-1.35	-1.9	-0.745	down	0.367618	-1.44372	3.71854e-07	1.0817e-06	down
A02	10388815	10389050	236	BraC02g018720	BraC02g018720.1	232	2.08	-1.07	-1.52	-0.715	down	0.370691	-1.43171	2.34118e-09	7.80488e-09	down
A09	42236596	42236738	143	BraC09g037490	BraC09g037490.1	663	7.05	-2.34	-3.27	-1.41	down	0.37114	-1.42997	0.0276355	0.0487284	down
A06	128610	128803	194	BraC06g000160	BraC06g000160.1	-48	1.55	-2.82	-3.93	-1.33	down	0.372157	-1.42602	2.74333e-07	8.05765e-07	down
A09	57108077	57108226	150	BraC09g059360	BraC09g059360.1	-1869	2.18	-2.75	-3.84	-1.67	down	0.374564	-1.41672	2.91652e-08	9.0973e-08	down
A09	59633054	59633203	150	BraC09g064260	BraC09g064260.1	50	4.31	-1.07	-1.51	-0.781	down	0.376452	-1.40946	1.05558e-17	5.13219e-17	down
A07	26978182	26978331	150	BraC07g038240	BraC07g038240.1	-3999	2.33	-2.34	-3.27	-1.5	down	0.376682	-1.40858	1.10835e-27	7.3542e-27	down
A02	4195407	4195555	149	BraC02g008880	BraC02g008880.1	-49	1.88	-1.23	-1.74	-0.903	down	0.382014	-1.3883	2.35941e-06	6.45976e-06	down
A08	17618749	17618897	149	BraC08g023480	BraC08g023480.1	1450	3	-1.13	-1.6	-0.789	down	0.384125	-1.38035	1.51446e-18	7.59859e-18	down
A04	2463620	2463760	141	BraC04g004030	BraC04g004030.1	-897	1.77	-1.36	-1.9	-1.39	down	0.386787	-1.37039	0.0252061	0.0447584	down
A09	62213842	62214089	248	BraC09g069620	BraC09g069620.1	6311	3.21	-2.71	-3.76	-1.43	down	0.387629	-1.36725	2.09793e-05	5.32543e-05	down
A06	10582832	10582981	150	BraC06g018010	BraC06g018010.1	-2403	3.29	-1.59	-2.23	-1.17	down	0.391016	-1.3547	1.13218e-11	4.27602e-11	down
A09	48462607	48462849	243	BraC09g045250	BraC09g045250.1	1914	4.89	-1.23	-1.73	-0.811	down	0.391542	-1.35276	1.2919e-08	4.12018e-08	down
A05	9829150	9829421	272	BraC05g016120	BraC05g016120.1	496	1.96	-3.69	-5.13	-1.03	down	0.393221	-1.34659	1.04725e-10	3.75766e-10	down
Contig00221	163383	163532	150	BraCxxg005380	BraCxxg005380.1	3742	5.69	-1.91	-2.68	-1.15	down	0.398957	-1.3257	3.44932e-06	9.3146e-06	down
A04	22211620	22211918	299	BraC04g031890	BraC04g031890.1	2351	3.52	-1.54	-2.16	-0.734	down	0.401517	-1.31647	0.000145016	0.000341159	down
A02	11552388	11552730	343	BraC02g020220	BraC02g020220.1	-1302	2.41	-1.56	-2.19	-0.703	down	0.402713	-1.31218	0.00345268	0.00701301	down
A03	10238946	10239246	301	BraC03g020550	BraC03g020550.1	-2054	2.18	-1.98	-2.77	-0.837	down	0.404263	-1.30663	9.72709e-06	2.53413e-05	down
A08	16822602	16823409	808	BraC08g022140	BraC08g022140.1	0	3	-1.64	-2.31	-0.885	down	0.405082	-1.30372	6.37003e-20	3.35702e-19	down
A03	16757580	16757829	250	BraC03g033270	BraC03g033270.1	-2448	2.88	-4.23	-5.88	-1.54	down	0.40696	-1.29704	4.73607e-13	1.90436e-12	down
A08	13486621	13487265	645	BraC08g016560	BraC08g016560.1	-2654	8.9	-1.48	-2.07	-1.14	down	0.409553	-1.28788	3.8364e-08	1.18789e-07	down
A10	21741527	21741725	199	BraC10g032510	BraC10g032510.1	-49	2.45	-3.38	-4.71	-0.735	down	0.410469	-1.28465	2.02831e-16	9.37483e-16	down
A04	20838931	20839080	150	BraC04g029280	BraC04g029280.1	-1614	8.79	-2.12	-2.97	-0.781	down	0.411271	-1.28184	1.09674e-08	3.51135e-08	down
A03	19003702	19004004	303	BraC03g037890	BraC03g037890.1	-5617	4.17	-0.98	-1.39	-0.709	down	0.413786	-1.27304	1.46757e-14	6.30072e-14	down
A08	15352425	15352823	399	BraC08g019760	BraC08g019760.1	-2726	3.95	-1.27	-1.79	-0.703	down	0.417581	-1.25987	7.47114e-06	1.96363e-05	down
A09	10577806	10577955	150	BraC09g016560	BraC09g016560.1	1447	4.29	-1.5	-2.11	-1.06	down	0.418318	-1.25733	1.13684e-07	3.4155e-07	down
A09	10577415	10577706	292	BraC09g016560	BraC09g016560.1	1056	1.73	-2.94	-4.1	-0.815	down	0.418318	-1.25733	1.13684e-07	3.4155e-07	down
A03	34216862	34217109	248	BraC03g063840	BraC03g063840.1	49	2.83	-2.59	-3.61	-0.78	down	0.421811	-1.24533	0.00211134	0.00440104	down
A07	3062789	3062934	146	BraC07g003770	BraC07g003770.1	0	2.06	-1.22	-1.72	-0.817	down	0.421895	-1.24505	3.73352e-13	1.50712e-12	down
A05	40470670	40471179	510	BraC05g046360	BraC05g046360.1	-791	3.62	-1.03	-1.46	-0.646	down	0.423799	-1.23855	0.00734677	0.0142592	down
A01	36578092	36578369	278	BraC01g047710	BraC01g047710.1	-2808	1.34	-1.43	-2.02	-1.12	down	0.425015	-1.23441	4.98525e-11	1.81665e-10	down
A01	36577701	36577896	196	BraC01g047710	BraC01g047710.1	-3281	5.1	-1.36	-1.91	-0.712	down	0.425015	-1.23441	4.98525e-11	1.81665e-10	down
A01	10596484	10596630	147	BraC01g019570	BraC01g019570.1	-1728	2.36	-1.46	-2.05	-0.828	down	0.425024	-1.23438	1.46426e-06	4.07116e-06	down
A07	22173904	22174100	197	BraC07g029440	BraC07g029440.1	-2797	2.2	-2.05	-2.87	-1.01	down	0.426937	-1.2279	3.09137e-05	7.72937e-05	down
A01	6670730	6670919	190	BraC01g012700	BraC01g012700.1	47	2.79	-1.06	-1.5	-0.859	down	0.427064	-1.22747	0.0444252	0.0753812	down
A09	586120	586318	199	BraC09g000810	BraC09g000810.1	0	2.44	-1.48	-2.08	-0.676	down	0.428184	-1.2237	1.22055e-06	3.41633e-06	down
A08	15284426	15284774	349	BraC08g019600	BraC08g019600.1	-3036	2.55	-1.25	-1.76	-0.595	down	0.431277	-1.21331	4.46884e-06	1.19493e-05	down
A02	3865581	3865771	191	BraC02g008200	BraC02g008200.1	-619	4.52	-1.06	-1.51	-0.588	down	0.438305	-1.18999	0.0146423	0.0271376	down
A09	53971655	53971799	145	BraC09g053680	BraC09g053680.1	48	2.25	-2.53	-3.54	-1.82	down	0.441858	-1.17835	0.00575008	0.0113365	down
A03	15188257	15188406	150	BraC03g029880	BraC03g029880.1	-644	2.3	-1.49	-2.09	-1.11	down	0.44212	-1.17749	0.000925233	0.00200759	down
A09	45030491	45030685	195	BraC09g040720	BraC09g040720.1	-194	2.39	-1.41	-1.98	-0.959	down	0.447618	-1.15966	0.00324857	0.00661841	down
A03	22755845	22755994	150	BraC03g044770	BraC03g044770.1	50	2	-2.8	-3.91	-1.28	down	0.447864	-1.15887	3.16823e-13	1.28302e-12	down
A09	50079270	50079516	247	BraC09g047810	BraC09g047810.1	246	1.39	-1.15	-1.62	-0.589	down	0.451129	-1.14839	1.99568e-05	5.0737e-05	down
A09	592481	592729	249	BraC09g000820	BraC09g000820.1	0	3.63	-3.37	-4.7	-0.875	down	0.452856	-1.14287	1.83118e-08	5.78412e-08	down
A03	4043526	4043672	147	BraC03g008680	BraC03g008680.1	-1536	3.2	-1.06	-1.5	-0.862	down	0.453227	-1.1417	0.00013576	0.000320115	down
A07	1630451	1630646	196	BraC07g001990	BraC07g001990.1	-2747	3.45	-2.32	-3.24	-1.17	down	0.455796	-1.13354	0.000103555	0.00024711	down
A07	26995286	26995434	149	BraC07g038290	BraC07g038290.1	345	1.74	-1.34	-1.89	-0.65	down	0.456657	-1.13082	5.43281e-15	2.37863e-14	down
A09	2679033	2679183	151	BraC09g004510	BraC09g004510.1	-2598	4.38	-1.71	-2.4	-1.01	down	0.458619	-1.12463	3.35776e-09	1.1094e-08	down
A05	38280235	38280518	284	BraC05g042320	BraC05g042320.1	-3332	2.4	-0.95	-1.35	-0.791	down	0.462092	-1.11375	2.1198e-06	5.82551e-06	down
Contig00149	34807	34953	147	BraCxxg002490	BraCxxg002490.1	1405	4.65	-2.8	-3.91	-2.01	down	0.462836	-1.11143	6.99153e-05	0.0001696	down
A02	29667913	29668228	316	BraC02g042250	BraC02g042250.1	0	1.77	-3.65	-5.07	-1.2	down	0.46325	-1.11014	0.00222675	0.00462933	down
A09	40514396	40514545	150	BraC09g035860	BraC09g035860.1	3746	1.73	-1.27	-1.79	-1.51	down	0.463749	-1.10858	0.00213925	0.0044567	down
A10	10125204	10125451	248	BraC10g011290	BraC10g011290.1	-2193	3.08	-1.31	-1.84	-0.656	down	0.466029	-1.10151	6.73768e-09	2.19013e-08	down
A08	22942366	22942794	429	BraC08g035070	BraC08g035070.1	-675	3.78	-3.01	-4.2	-0.959	down	0.472347	-1.08208	0.0102203	0.0193833	down
A07	14215924	14216190	267	BraC07g015210	BraC07g015210.1	49	2.5	-1.21	-1.71	-0.913	down	0.475309	-1.07306	1.06637e-09	3.62614e-09	down
A02	1140012	1140211	200	BraC02g002360	BraC02g002360.1	4175	2.84	-0.929	-1.32	-0.748	down	0.477889	-1.06525	0.00339292	0.00689631	down
A03	22059834	22060031	198	BraC03g043550	BraC03g043550.1	-5081	6.38	-1.15	-1.63	-1.03	down	0.478408	-1.06369	1.48495e-23	8.75824e-23	down
A01	16128006	16128253	248	BraC01g026740	BraC01g026740.1	1709	2.26	-2.14	-3	-0.846	down	0.47938	-1.06076	3.34333e-05	8.33091e-05	down
A06	28856540	28856689	150	BraC06g029140	BraC06g029140.1	-248	3.21	-1.95	-2.73	-3.25	down	0.47967	-1.05988	1.05893e-33	8.14242e-33	down
A09	55770909	55771107	199	BraC09g056630	BraC09g056630.1	-494	2.58	-1.75	-2.45	-0.896	down	0.479713	-1.05976	3.53836e-05	8.79759e-05	down
A01	3140771	3141119	349	BraC01g006340	BraC01g006340.1	-3664	4	-1.58	-2.22	-0.871	down	0.480517	-1.05734	1.09841e-10	3.93493e-10	down
A09	50970132	50970966	835	BraC09g048860	BraC09g048860.1	96	2.07	-1.86	-2.61	-0.967	down	0.481978	-1.05296	0.00873235	0.0167522	down
A10	22053522	22053966	445	BraC10g033300	BraC10g033300.1	-469	3.83	-1.33	-1.86	-0.604	down	0.484529	-1.04535	0.0380068	0.0653243	down
A03	29753423	29753618	196	BraC03g056740	BraC03g056740.1	49	2.8	-2.3	-3.21	-0.692	down	0.491799	-1.02386	1.22805e-11	4.63123e-11	down
A04	20061127	20061323	197	BraC04g027980	BraC04g027980.1	49	2.62	-1.46	-2.05	-0.767	down	0.4919	-1.02356	0.0396996	0.0679928	down
A01	29798394	29799123	730	BraC01g037560	BraC01g037560.1	-2187	6.27	-2	-2.81	-1.41	down	0.494964	-1.0146	2.83079e-12	1.0973e-11	down
A09	14568668	14569045	378	BraC09g021290	BraC09g021290.1	-1699	6.19	-1.43	-2.01	-0.837	down	0.496401	-1.01042	3.65934e-09	1.20675e-08	down
A01	31993121	31993518	398	BraC01g040570	BraC01g040570.1	-8997	1.95	-4.11	-5.71	-2.07	down	0.496463	-1.01024	0.0266371	0.0470965	down
A03	1814411	1814556	146	BraC03g003770	BraC03g003770.2	-2463	3	-1.17	-1.65	-0.724	down	0.496489	-1.01017	6.96778e-06	1.83499e-05	down
A10	18439304	18439452	149	BraC10g024760	BraC10g024760.1	-417	1.51	-1.59	-2.23	-0.593	down	0.499673	-1.00094	2.44779e-14	1.04021e-13	down
A02	28414609	28414838	230	BraC02g040150	BraC02g040150.1	-5388	1.25	-1.46	-2.05	-1.38	down	0.502611	-0.992484	0.0114319	0.0215252	down
A04	21515738	21515883	146	BraC04g030510	BraC04g030510.1	2372	2.15	-2.23	-3.12	-1.07	down	0.503954	-0.988637	4.20661e-10	1.46042e-09	down
A03	1147606	1147949	344	BraC03g002350	BraC03g002350.1	368	2.08	-2.57	-3.58	-1.06	down	0.510392	-0.970321	1.05777e-08	3.39219e-08	down
A06	5456086	5456591	506	BraC06g009700	BraC06g009700.1	1345	2.05	-4.12	-5.73	-1.23	down	0.511177	-0.968106	0.0161386	0.0296921	down
A03	1934660	1934912	253	BraC03g004040	BraC03g004040.1	-6634	2.4	-1.73	-2.43	-1.04	down	0.513941	-0.960325	8.82621e-31	6.31533e-30	down
A09	3594376	3594708	333	BraC09g006150	BraC09g006150.1	3652	5.53	-1.37	-1.93	-1.11	down	0.515175	-0.956865	0.0174101	0.0318448	down
A05	42524277	42524425	149	BraC05g049740	BraC05g049740.1	99	1.46	-2.35	-3.28	-0.945	down	0.520688	-0.941509	3.02986e-30	2.13593e-29	down
A09	1037253	1037397	145	BraC09g001540	BraC09g001540.1	48	1.69	-1.41	-1.99	-0.767	down	0.521549	-0.939126	0.00592843	0.0116671	down
A06	5382653	5382800	148	BraC06g009580	BraC06g009580.1	-3382	7.85	-1.3	-1.82	-1.16	down	0.526415	-0.925728	8.4119e-13	3.34124e-12	down
A01	12718425	12719148	724	BraC01g022750	BraC01g022750.1	-750	5	-5.34	-7.36	-0.712	down	0.529762	-0.916583	0.000826371	0.00180102	down
A07	23831751	23831951	201	BraC07g032270	BraC07g032270.1	100	1.73	-1.16	-1.65	-0.812	down	0.530863	-0.91359	0.000114461	0.000271857	down
A03	10150525	10150908	384	BraC03g020330	BraC03g020330.1	0	2.96	-2.9	-4.04	-0.853	down	0.531671	-0.911395	0.000451816	0.00101207	down
A08	22954743	22954990	248	BraC08g035110	BraC08g035110.1	-3950	7	-1.01	-1.44	-0.623	down	0.533151	-0.907384	2.49466e-15	1.1053e-14	down
A06	3471949	3472098	150	BraC06g005650	BraC06g005650.1	50	2.64	-1.11	-1.57	-0.793	down	0.533573	-0.906243	4.0564e-06	1.08917e-05	down
A08	9849766	9850008	243	BraC08g011390	BraC08g011390.1	-2337	1.92	-1.47	-2.06	-0.783	down	0.536579	-0.898138	0.0129107	0.0241194	down
A03	29343526	29344072	547	BraC03g056160	BraC03g056160.1	-2921	7.75	-3.07	-4.28	-3.14	down	0.536998	-0.897013	0.000216891	0.000501832	down
A03	12427645	12427791	147	BraC03g024930	BraC03g024930.1	-2544	4.5	-1.55	-2.18	-0.815	down	0.538392	-0.893271	0.00147298	0.00312454	down
A06	14306471	14306667	197	BraC06g022560	BraC06g022560.1	1369	4.67	-1.26	-1.78	-1.03	down	0.539156	-0.891226	5.28615e-05	0.000129498	down
A04	16858304	16858738	435	BraC04g022630	BraC04g022630.1	-1732	1.81	-1.54	-2.17	-1.2	down	0.542343	-0.882722	0.00194707	0.0040728	down
A09	59029231	59029430	200	BraC09g062850	BraC09g062850.1	-2620	2.9	-1.55	-2.18	-0.76	down	0.544114	-0.878019	6.9496e-06	1.83035e-05	down
A08	2994374	2994572	199	BraC08g003960	BraC08g003960.1	1719	4.15	-1.15	-1.63	-0.59	down	0.54477	-0.876282	0.000168085	0.000393046	down
A06	10074829	10075252	424	BraC06g017340	BraC06g017340.2	-198	2.03	-2.58	-3.6	-0.784	down	0.546709	-0.871155	1.08434e-08	3.473e-08	down
A04	16593516	16593763	248	BraC04g022300	BraC04g022300.1	0	4.19	-1.7	-2.39	-0.718	down	0.549449	-0.863941	0.035108	0.060738	down
A03	17312139	17312336	198	BraC03g034440	BraC03g034440.1	2420	4.87	-1.11	-1.58	-0.588	down	0.54989	-0.862784	0.00453571	0.00906757	down
A03	20209356	20209603	248	BraC03g040290	BraC03g040290.1	-2225	5.46	-1.07	-1.51	-0.673	down	0.554154	-0.851641	2.64901e-05	6.66528e-05	down
A03	30213982	30214127	146	BraC03g057470	BraC03g057470.1	1314	1.27	-1.25	-1.77	-0.644	down	0.55511	-0.849153	0.00667091	0.0130311	down
A08	22485710	22486177	468	BraC08g033870	BraC08g033870.1	2659	6.8	-1.64	-2.31	-0.906	down	0.556642	-0.845179	1.02968e-05	2.67811e-05	down
A07	4182757	4182954	198	BraC07g005130	BraC07g005130.1	2429	1.97	-1.32	-1.85	-0.972	down	0.557287	-0.843508	1.05041e-06	2.95139e-06	down
A07	8506535	8506786	252	BraC07g007990	BraC07g007990.1	-5361	2.8	-1.06	-1.5	-0.844	down	0.562433	-0.830247	6.2062e-06	1.64283e-05	down
A03	2738567	2738714	148	BraC03g005780	BraC03g005780.1	488	2.55	-2.93	-4.08	-1.28	down	0.5629	-0.829049	4.66958e-05	0.000115026	down
A01	6715568	6715713	146	BraC01g012760	BraC01g012760.1	0	2.73	-1.68	-2.36	-0.972	down	0.56577	-0.821713	1.05164e-06	2.9546e-06	down
A01	31152484	31152631	148	BraC01g039370	BraC01g039370.1	-97	2.02	-3.08	-4.3	-0.914	down	0.567857	-0.8164	5.66936e-10	1.95364e-09	down
A02	30837474	30837697	224	BraC02g044050	BraC02g044050.1	342	2.82	-1.12	-1.59	-0.648	down	0.568206	-0.815513	0.0128702	0.0240507	down
A02	30837230	30837376	147	BraC02g044050	BraC02g044050.1	98	2.2	-1.34	-1.89	-0.639	down	0.568206	-0.815513	0.0128702	0.0240507	down
A02	4279970	4280219	250	BraC02g009050	BraC02g009050.1	2928	2	-1.34	-1.88	-0.673	down	0.570466	-0.809786	0.000120214	0.000284945	down
A06	42286369	42286685	317	BraC06g049740	BraC06g049740.1	-1141	5.5	-1.32	-1.85	-1.01	down	0.574218	-0.80033	1.2027e-21	6.68562e-21	down
A05	8113370	8113614	245	BraC05g013820	BraC05g013820.1	0	2.04	-0.943	-1.34	-0.59	down	0.574316	-0.800084	0.000359336	0.000813484	down
A09	49676750	49676999	250	BraC09g047230	BraC09g047230.1	-2003	4.96	-2.62	-3.66	-0.86	down	0.576053	-0.795726	8.9045e-10	3.03702e-09	down
A01	4690814	4691008	195	BraC01g009270	BraC01g009270.1	-1602	5.26	-1.38	-1.93	-0.7	down	0.588552	-0.764758	0.00678813	0.0132483	down
A09	53449714	53449863	150	BraC09g052880	BraC09g052880.1	247	2.03	-2.79	-3.89	-1.33	down	0.594108	-0.751203	5.66778e-10	1.9533e-09	down
A10	20398388	20398534	147	BraC10g029210	BraC10g029210.1	49	1.5	-1.81	-2.54	-0.669	down	0.600295	-0.736256	4.82719e-09	1.58127e-08	down
A07	25717970	25718219	250	BraC07g035550	BraC07g035550.1	-100	1.44	-1.21	-1.71	-1.08	down	0.604772	-0.725537	1.21417e-13	4.99738e-13	down
A04	17859290	17859588	299	BraC04g024110	BraC04g024110.1	-4057	3.62	-1.88	-2.64	-0.72	down	0.606481	-0.721465	0.000150627	0.000353953	down
A06	3082986	3083133	148	BraC06g004790	BraC06g004790.1	783	1.5	-1.21	-1.71	-0.629	down	0.618945	-0.692117	1.01654e-05	2.64476e-05	down
A02	5795942	5796288	347	BraC02g011990	BraC02g011990.1	-2521	2.47	-1.68	-2.37	-0.885	down	0.625228	-0.677546	0.00704752	0.0137148	down
A04	18972913	18973109	197	BraC04g025920	BraC04g025920.1	893	2.22	-1.01	-1.43	-0.757	down	0.633906	-0.657659	0.00157315	0.00332503	down
A10	18830991	18831184	194	BraC10g025610	BraC10g025610.1	-48	1.6	-4.48	-6.22	-1.61	down	0.637829	-0.648759	0.000415671	0.000934729	down
A03	13023277	13023476	200	BraC03g026020	BraC03g026020.1	1213	1.85	-1.7	-2.39	-0.98	down	0.639075	-0.645944	6.07178e-07	1.74089e-06	down
A06	10961534	10961778	245	BraC06g018540	BraC06g018540.1	-195	2.73	-1.54	-2.16	-0.804	down	0.648103	-0.625706	0.0326825	0.056882	down
A06	10959531	10959775	245	BraC06g018540	BraC06g018540.1	-2198	3.57	-0.92	-1.31	-0.629	down	0.648103	-0.625706	0.0326825	0.056882	down
A07	26541830	26541976	147	BraC07g037230	BraC07g037230.1	2210	6.08	-1.43	-2.01	-0.784	down	0.652925	-0.61501	1.99821e-13	8.16422e-13	down
A03	8836002	8836152	151	BraC03g018050	BraC03g018050.1	199	2.21	-1.04	-1.47	-0.668	down	0.655079	-0.610259	0.0151644	0.0280342	down
A04	9500515	9500664	150	BraC04g011960	BraC04g011960.1	595	2.04	-0.981	-1.39	-0.716	down	0.660765	-0.59779	0.0353654	0.0611287	down
A05	29463722	29464021	300	BraC05g029420	BraC05g029420.1	-47	2.2	-1.11	-1.58	-1.45	down	0.663136	-0.592623	0.0155923	0.0287657	down
A02	30868999	30869355	357	BraC02g044100	BraC02g044100.1	-1442	1.79	-1.1	-1.56	-0.606	down	1.51901	0.603129	1.13013e-05	2.93059e-05	up
A06	5862381	5862578	198	BraC06g010240	BraC06g010240.1	-1361	7.27	-1.94	-2.72	-0.789	down	1.52133	0.605333	1.91509e-06	5.28675e-06	up
A06	41776408	41776556	149	BraC06g048710	BraC06g048710.1	-1074	4.71	-1.04	-1.48	-0.824	down	1.53995	0.62288	0.000413146	0.000929431	up
A09	49515620	49515919	300	BraC09g046980	BraC09g046980.1	-3662	3.84	-1.06	-1.5	-1.57	down	1.56659	0.647626	6.14092e-07	1.75995e-06	up
A06	6720312	6720457	146	BraC06g012050	BraC06g012050.1	687	1.95	-1.56	-2.19	-1.32	down	1.61445	0.69104	0.0411039	0.0701755	up
A01	29136001	29136245	245	BraC01g036410	BraC01g036410.1	2346	4.52	-0.964	-1.37	-0.732	down	1.61557	0.692047	1.71092e-10	6.06047e-10	up
A03	4903737	4904067	331	BraC03g010440	BraC03g010440.1	-692	2.07	-1.21	-1.71	-0.593	down	1.64148	0.714998	2.93172e-05	7.34857e-05	up
A07	19710533	19710732	200	BraC07g024650	BraC07g024650.1	2119	4.25	-1.67	-2.35	-0.753	down	1.64262	0.715995	0.00177169	0.00372154	up
A06	4632681	4632979	299	BraC06g008250	BraC06g008250.1	944	2.39	-2.95	-4.11	-0.98	down	1.68547	0.753151	6.00301e-05	0.000146407	up
A02	7062213	7062408	196	BraC02g013970	BraC02g013970.1	-2527	3.77	-1.42	-2	-1	down	1.73303	0.793296	9.38059e-21	5.07503e-20	up
A09	46006831	46007161	331	BraC09g041920	BraC09g041920.1	-1938	2.95	-1.31	-1.84	-0.74	down	1.735	0.794939	0.00136007	0.00289641	up
A10	14905506	14905653	148	BraC10g018160	BraC10g018160.1	1766	1.49	-1.82	-2.56	-0.675	down	1.74473	0.803001	3.85064e-14	1.62255e-13	up
A08	19686700	19689150	2451	BraC08g027650	BraC08g027650.1	343	3.17	-1.47	-2.06	-1.11	down	1.77975	0.831678	3.76665e-06	1.01416e-05	up
A03	17448216	17448361	146	BraC03g034730	BraC03g034730.1	-1515	2.81	-0.923	-1.31	-1.03	down	1.80609	0.852872	0.00656484	0.0128399	up
A09	55675488	55675634	147	BraC09g056460	BraC09g056460.1	98	2.25	-1.38	-1.94	-1.56	down	1.86245	0.897203	0.0308076	0.0538635	up
A06	1666956	1667102	147	BraC06g002550	BraC06g002550.1	1542	4.75	-1.11	-1.58	-0.763	down	1.87875	0.909775	2.26615e-09	7.56087e-09	up
A10	18541088	18541286	199	BraC10g024940	BraC10g024940.1	2168	2.36	-1.54	-2.17	-1.67	down	1.96069	0.971361	8.22783e-14	3.40946e-13	up
A03	9676496	9676643	148	BraC03g019570	BraC03g019570.1	1964	2.66	-1	-1.42	-1.31	down	1.99388	0.995579	7.45769e-09	2.4175e-08	up
A09	53628008	53628207	200	BraC09g053170	BraC09g053170.1	0	2.08	-1.29	-1.81	-0.783	down	2.01242	1.00893	1.72575e-10	6.11169e-10	up
Contig00514	26994	28609	1616	BraCxxg012310	BraCxxg012310.1	533	6.37	-2.25	-3.14	-1.41	down	2.02085	1.01496	0.0147604	0.0273429	up
A01	30152769	30152968	200	BraC01g038050	BraC01g038050.1	-745	1.83	-1.16	-1.65	-0.687	down	2.0302	1.02162	9.96498e-08	3.00481e-07	up
A02	1358859	1359054	196	BraC02g002910	BraC02g002910.1	2449	5.5	-1.34	-1.88	-0.666	down	2.06599	1.04684	5.71608e-37	4.7582e-36	up
A03	17005987	17006186	200	BraC03g033710	BraC03g033710.1	1360	2.36	-2.19	-3.06	-1.36	down	2.10824	1.07604	0.000951358	0.00206157	up
A10	20008044	20008193	150	BraC10g028320	BraC10g028320.1	-3861	8.71	-2.13	-2.98	-1.23	down	2.16715	1.1158	1.19569e-26	7.73141e-26	up
A05	40641599	40641748	150	BraC05g046750	BraC05g046750.1	1407	1.68	-1.4	-1.97	-0.73	down	2.16751	1.11604	0.00829348	0.0159614	up
A03	24145495	24145643	149	BraC03g047260	BraC03g047260.1	1276	4.75	-3.22	-4.51	-1.65	down	2.18097	1.12497	1.46463e-17	7.08644e-17	up
A02	28645046	28645193	148	BraC02g040520	BraC02g040520.1	2740	3.66	-2.17	-3.04	-0.67	down	2.21521	1.14744	1.69054e-45	1.67903e-44	up
A07	3739126	3739421	296	BraC07g004570	BraC07g004570.1	1035	3.79	-1.28	-1.8	-0.791	down	2.29031	1.19554	5.15703e-09	1.68664e-08	up
A03	9713880	9714017	138	BraC03g019650	BraC03g019650.1	-45	1.31	-2.45	-3.43	-0.662	down	2.32302	1.216	3.29337e-32	2.43633e-31	up
A09	48052934	48053073	140	BraC09g044600	BraC09g044600.1	713	2.08	-1.96	-2.75	-1.7	down	2.39042	1.25726	0.0165446	0.0303712	up
A01	32258437	32258577	141	BraC01g041060	BraC01g041060.1	-702	4.1	-1.02	-1.45	-0.658	down	2.44622	1.29055	2.89741e-23	1.69405e-22	up
A01	8321669	8321866	198	BraC01g015450	BraC01g015450.1	3080	4.2	-1.69	-2.38	-0.632	down	2.56066	1.35652	2.21112e-71	3.34499e-70	up
A01	9498866	9499589	724	BraC01g017650	BraC01g017650.1	3195	3.56	-1.24	-1.75	-1.06	down	2.5858	1.37061	5.38867e-70	7.99065e-69	up
A03	14271007	14277475	6469	BraC03g028430	BraC03g028430.1	0	5.3	-8.59	-11.3	-0.75	down	2.68334	1.42403	2.99285e-13	1.21259e-12	up
A10	23110121	23110267	147	BraC10g035690	BraC10g035690.2	1155	5.81	-2.04	-2.86	-1.13	down	2.70214	1.4341	3.26251e-41	2.96677e-40	up
A09	56489360	56489555	196	BraC09g058050	BraC09g058050.1	3643	5.15	-1.42	-2	-0.888	down	2.73957	1.45395	1.26767e-23	7.50359e-23	up
A02	15546104	15546302	199	BraC02g026000	BraC02g026000.2	4868	5.03	-1.45	-2.04	-1.07	down	2.7761	1.47306	8.57919e-27	5.5813e-26	up
A08	20512544	20512692	149	BraC08g029270	BraC08g029270.1	899	6.7	-1.11	-1.57	-0.6	down	2.77691	1.47348	0.000122409	0.000289941	up
A09	2165997	2166768	772	BraC09g003580	BraC09g003580.1	-438	1.75	-0.982	-1.4	-0.726	down	2.78336	1.47683	0.0055351	0.0109408	up
A06	43519594	43519788	195	BraC06g052200	BraC06g052200.1	-1604	7.44	-1.66	-2.33	-0.909	down	2.85308	1.51252	1.42486e-12	5.59757e-12	up
A02	8119216	8119459	244	BraC02g015260	BraC02g015260.1	-1966	3.47	-1.13	-1.6	-0.603	down	2.86693	1.5195	3.88711e-10	1.35177e-09	up
A01	6924576	6924773	198	BraC01g013070	BraC01g013070.1	-2213	6	-1.25	-1.77	-0.693	down	2.96355	1.56733	6.11591e-31	4.39705e-30	up
A03	32712721	32713361	641	BraC03g061350	BraC03g061350.1	-1525	4.35	-0.988	-1.4	-0.697	down	3.06708	1.61687	0.017813	0.0325132	up
A05	42642381	42642579	199	BraC05g049930	BraC05g049930.1	-546	7.77	-1.48	-2.08	-1.32	down	3.09296	1.62899	8.91175e-25	5.46848e-24	up
A07	4760457	4760602	146	BraC07g005530	BraC07g005530.1	-2094	6.55	-1.29	-1.82	-0.866	down	3.18778	1.67255	4.79809e-56	5.72644e-55	up
A06	5683126	5683325	200	BraC06g010080	BraC06g010080.1	-1248	3.8	-1.01	-1.43	-0.899	down	3.23153	1.69222	2.71235e-45	2.68015e-44	up
A09	12085546	12085820	275	BraC09g018200	BraC09g018200.1	-1185	1.54	-5.47	-7.53	-2.68	down	3.25033	1.70058	4.54035e-11	1.65782e-10	up
A01	36718357	36718503	147	BraC01g047840	BraC01g047840.1	1538	5.7	-0.936	-1.33	-1.25	down	3.25289	1.70172	2.12557e-13	8.6749e-13	up
A02	2512034	2512416	383	BraC02g005470	BraC02g005470.1	2479	3.42	-2.49	-3.47	-1.15	down	3.27323	1.71072	2.67184e-40	2.38233e-39	up
A07	20432661	20432807	147	BraC07g026230	BraC07g026230.1	4111	5.44	-2.49	-3.49	-0.768	down	3.30157	1.72315	2.80766e-59	3.53116e-58	up
A01	33887702	33887848	147	BraC01g043760	BraC01g043760.1	-1855	2.62	-1.52	-2.14	-0.643	down	3.40994	1.76974	2.31692e-60	2.96602e-59	up
A02	16027278	16027472	195	BraC02g026750	BraC02g026750.1	2639	4.32	-1.94	-2.72	-1.05	down	3.44028	1.78253	8.0561e-89	1.57137e-87	up
A08	13234356	13234552	197	BraC08g016140	BraC08g016140.1	2653	6.21	-1.26	-1.77	-0.585	down	3.44141	1.783	2.90327e-58	3.57904e-57	up
A07	295979	296125	147	BraC07g000480	BraC07g000480.1	2468	4.47	-1.5	-2.1	-0.719	down	3.58942	1.84375	2.74797e-95	5.80296e-94	up
A03	2047501	2047695	195	BraC03g004320	BraC03g004320.1	1224	4.5	-1.75	-2.46	-1.42	down	3.59682	1.84672	4.31786e-17	2.04886e-16	up
A03	33375973	33376218	246	BraC03g062420	BraC03g062420.1	2291	5.79	-1.28	-1.8	-0.644	down	3.62969	1.85985	1.29354e-40	1.1606e-39	up
A06	12201454	12201651	198	BraC06g020110	BraC06g020110.1	1425	5.25	-1.01	-1.43	-0.786	down	3.82242	1.93449	1.29477e-37	1.0941e-36	up
A08	21684423	21684571	149	BraC08g032090	BraC08g032090.1	-148	2.06	-1.54	-2.16	-1.36	down	3.8837	1.95743	1.13679e-17	5.51885e-17	up
A07	21440230	21440378	149	BraC07g027940	BraC07g027940.1	-50	1.72	-1.62	-2.27	-0.963	down	4.09694	2.03455	3.35436e-102	7.74321e-101	up
A03	25243297	25243444	148	BraC03g049460	BraC03g049460.1	1741	5.55	-1.23	-1.73	-0.744	down	4.1626	2.05749	5.58965e-67	7.93527e-66	up
A03	12741319	12741911	593	BraC03g025520	BraC03g025520.1	99	4.42	-1.17	-1.66	-0.839	down	4.24488	2.08572	5.44547e-29	3.72725e-28	up
A05	4940502	4940697	196	BraC05g008840	BraC05g008840.1	887	3.05	-1.82	-2.56	-0.626	down	4.31336	2.10881	1.51071e-29	1.04708e-28	up
A10	21332365	21332858	494	BraC10g031460	BraC10g031460.1	2076	3.2	-1.56	-2.2	-0.587	down	4.54052	2.18286	1.1087e-127	3.39975e-126	up
A08	10916114	10916384	271	BraC08g012820	BraC08g012820.1	-3690	3.1	-2.85	-3.97	-0.629	down	4.78832	2.25952	2.26079e-112	5.73709e-111	up
A07	19797911	19798111	201	BraC07g024850	BraC07g024850.1	-2622	1.87	-1.36	-1.92	-0.908	down	5.07452	2.34327	3.68617e-26	2.34849e-25	up
A06	4046457	4046606	150	BraC06g007020	BraC06g007020.2	-2639	5.95	-1.02	-1.45	-0.998	down	5.12974	2.35888	9.87139e-31	7.05858e-30	up
A01	31979514	31979755	242	BraC01g040550	BraC01g040550.1	978	2.19	-0.961	-1.37	-0.937	down	5.64583	2.49719	1.63305e-21	9.04432e-21	up
A03	19757012	19757159	148	BraC03g039310	BraC03g039310.1	-49	2.65	-1.33	-1.86	-0.736	down	5.96524	2.57658	4.77991e-63	6.4129e-62	up
A09	2620947	2621093	147	BraC09g004390	BraC09g004390.1	98	2.1	-1.2	-1.7	-0.82	down	6.00326	2.58575	1.18954e-79	2.02437e-78	up
A09	44734323	44734469	147	BraC09g040400	BraC09g040400.1	-389	1.43	-1.2	-1.7	-0.708	down	6.03087	2.59237	7.39474e-42	6.81275e-41	up
A01	24184100	24184397	298	BraC01g030960	BraC01g030960.1	2122	9.13	-1.46	-2.06	-0.639	down	6.05542	2.59823	4.15959e-48	4.31863e-47	up
A09	7049708	7049907	200	BraC09g011750	BraC09g011750.1	1134	2.86	-1.51	-2.12	-0.752	down	6.15042	2.62068	1.28775e-65	1.7896e-64	up
A05	6768896	6769091	196	BraC05g011900	BraC05g011900.1	2857	1.94	-2.35	-3.29	-0.878	down	6.40303	2.67875	2.65042e-284	2.73882e-282	up
A09	1545258	1545505	248	BraC09g002510	BraC09g002510.1	-1749	7.82	-1.08	-1.53	-1.03	down	6.52621	2.70625	8.67164e-114	2.2455e-112	up
A05	40048780	40048927	148	BraC05g045710	BraC05g045710.1	-2986	3.92	-0.995	-1.41	-0.901	down	6.75839	2.75668	2.83078e-279	2.82769e-277	up
A03	2148642	2149025	384	BraC03g004540	BraC03g004540.1	-1213	4.12	-1.29	-1.81	-0.845	down	7.43542	2.89441	3.69133e-209	2.32216e-207	up
A05	37246779	37246928	150	BraC05g040000	BraC05g040000.2	-4684	2.85	-1.42	-2	-0.629	down	7.4823	2.90348	1.92289e-127	5.87996e-126	up
A10	16538491	16538682	192	BraC10g020910	BraC10g020910.1	993	3.89	-0.931	-1.32	-0.755	down	8.31499	3.05571	2.90846e-113	7.47852e-112	up
A08	15875595	15875739	145	BraC08g020610	BraC08g020610.1	576	1.55	-2.94	-4.1	-0.935	down	9.4645	3.24253	1.17396e-158	4.86162e-157	up
A10	16586949	16587243	295	BraC10g020980	BraC10g020980.1	-2437	5.06	-1.18	-1.67	-0.665	down	10.3623	3.37327	4.5696e-306	5.45769e-304	up
A09	15611747	15612080	334	BraC09g022320	BraC09g022320.1	1426	2.38	-1.87	-2.63	-0.703	down	10.491	3.39107	0	0	up
A09	9662877	9663127	251	BraC09g015330	BraC09g015330.1	50	3.99	-1.33	-1.88	-0.809	down	10.6195	3.40864	8.27204e-81	1.42764e-79	up
A09	20243181	20243326	146	BraC09g028070	BraC09g028070.1	48	1.98	-4.68	-6.5	-2.24	down	13.2168	3.7243	2.58949e-119	7.27085e-118	up
A05	28577073	28577452	380	BraC05g028630	BraC05g028630.1	-50	1.67	-2.1	-2.95	-0.935	down	15.4018	3.94502	1.19791e-17	5.81045e-17	up
A09	16654176	16654325	150	BraC09g023470	BraC09g023470.1	0	1.66	-1.47	-2.07	-0.638	down	15.9847	3.99862	1.37107e-105	3.27033e-104	up
A09	51684784	51685320	537	BraC09g050120	BraC09g050120.1	-97	3.38	-1.16	-1.65	-0.846	down	16.6779	4.05987	1.79371e-81	3.12681e-80	up
A05	38202730	38202977	248	BraC05g042100	BraC05g042100.1	1379	6.93	-1.44	-2.02	-0.648	down	29.0058	4.85827	3.87205e-11	1.41994e-10	up
A09	52292472	52292717	246	BraC09g051020	BraC09g051020.1	1438	4.31	-1.31	-1.84	-0.639	down	32.5263	5.02354	1.24913e-95	2.65312e-94	up
A09	54706076	54706622	547	BraC09g054670	BraC09g054670.1	-1407	5.16	-7.63	-10.1	-0.866	down	39.0357	5.28672	7.81781e-31	5.60231e-30	up
A06	43176388	43177919	1532	BraC06g051540	BraC06g051540.1	1629	7.13	-434	-434	-1.51	down	Inf	Inf	4.9269e-68	7.10768e-67	up
A06	43178018	43178166	149	BraC06g051540	BraC06g051540.1	3259	1.55	-1.43	-2.02	-1.02	down	Inf	Inf	4.9269e-68	7.10768e-67	up
A09	42303408	42303657	250	BraC09g037550	BraC09g037550.1	4137	2	-1.66	-2.33	1	up	0.000609323	-10.6805	1.64298e-161	6.96132e-160	down
A05	12642417	12643441	1025	BraC05g019780	BraC05g019780.1	242	12.1	-6.07	-8.25	0.659	up	0.00297792	-8.39148	7.29573e-35	5.78395e-34	down
A09	46409306	46409552	247	BraC09g042350	BraC09g042350.1	1484	3.72	-4.2	-5.84	0.669	up	0.00561091	-7.47755	4.3315e-89	8.47883e-88	down
A10	18659900	18660045	146	BraC10g025210	BraC10g025210.1	48	4.1	-2.08	-2.91	1.13	up	0.0119063	-6.39213	6.79196e-234	5.03124e-232	down
A01	769008	769203	196	BraC01g001470	BraC01g001470.1	-98	4.12	-2.7	-3.76	0.865	up	0.0132697	-6.23572	9.13691e-70	1.34941e-68	down
A05	37095774	37095972	199	BraC05g039770	BraC05g039770.1	-1235	2.68	-0.931	-1.32	0.673	up	0.0222438	-5.49045	3.76136e-25	2.32975e-24	down
A08	11683957	11685802	1846	BraC08g013880	BraC08g013880.1	1497	3.32	-3.98	-5.54	1.48	up	0.0246445	-5.34259	3.83091e-53	4.37265e-52	down
A07	20123816	20124100	285	BraC07g025530	BraC07g025530.1	4873	1.5	-0.955	-1.36	0.748	up	0.025643	-5.28529	4.56009e-15	2.00105e-14	down
A06	39888004	39888778	775	BraC06g045780	BraC06g045780.1	-15567	3.75	-7.99	-10.6	1.01	up	0.0258533	-5.27351	1.23295e-191	6.72898e-190	down
A06	32830401	32830648	248	BraC06g033880	BraC06g033880.1	149	3.26	-3.19	-4.46	1.13	up	0.0330065	-4.9211	8.18612e-281	8.32862e-279	down
A06	39438171	39438319	149	BraC06g044910	BraC06g044910.1	-1826	1.15	-3.51	-4.89	1.51	up	0.0337336	-4.88967	3.8123e-171	1.72859e-169	down
A06	39438694	39438842	149	BraC06g044910	BraC06g044910.1	-1303	1.56	-5.01	-6.93	2.62	up	0.0337336	-4.88967	3.8123e-171	1.72859e-169	down
A06	39439187	39439816	630	BraC06g044910	BraC06g044910.1	-329	1.79	-12.9	-16	3.34	up	0.0337336	-4.88967	3.8123e-171	1.72859e-169	down
A02	3559611	3559853	243	BraC02g007710	BraC02g007710.1	388	2.27	-1.46	-2.05	0.639	up	0.0353325	-4.82286	3.11809e-117	8.47359e-116	down
A09	17820096	17820342	247	BraC09g025020	BraC09g025020.1	-1145	2.01	-2.86	-3.99	0.697	up	0.0402263	-4.63572	0	0	down
A03	30301566	30301705	140	BraC03g057650	BraC03g057650.1	-661	2.55	-0.932	-1.33	1.01	up	0.0472983	-4.40207	7.07151e-14	2.94139e-13	down
A10	18178523	18178896	374	BraC10g024140	BraC10g024140.1	634	2.35	-3.62	-5.04	0.927	up	0.0510572	-4.29174	0	0	down
A09	3283781	3284001	221	BraC09g005580	BraC09g005580.1	1562	1.69	-1.26	-1.78	0.756	up	0.0510875	-4.29089	7.13224e-214	4.66483e-212	down
A09	7949156	7949354	199	BraC09g013250	BraC09g013250.1	1460	4.29	-1.65	-2.31	0.596	up	0.0541375	-4.20723	6.71497e-12	2.56047e-11	down
A09	786443	786590	148	BraC09g001190	BraC09g001190.1	-1411	2.23	-3.9	-5.42	1.7	up	0.0565648	-4.14395	1.20174e-165	5.26083e-164	down
A05	29845724	29845968	245	BraC05g029780	BraC05g029780.1	-929	3.08	-1.39	-1.96	0.609	up	0.0573667	-4.12364	2.74287e-300	3.22914e-298	down
A04	16210792	16211038	247	BraC04g021650	BraC04g021650.1	5090	3.43	-1.54	-2.17	1.13	up	0.060329	-4.051	4.07756e-19	2.09431e-18	down
A09	57664424	57664820	397	BraC09g060630	BraC09g060630.1	99	3.37	-4.26	-5.91	2.05	up	0.0604821	-4.04735	1.17021e-10	4.18382e-10	down
A07	9081536	9081781	246	BraC07g008640	BraC07g008640.1	196	4.26	-4.08	-5.67	1.22	up	0.0684242	-3.86935	4.07794e-41	3.69808e-40	down
A03	15441125	15441323	199	BraC03g030370	BraC03g030370.1	-1188	3.56	-1.33	-1.87	0.88	up	0.0719893	-3.79607	5.1444e-42	4.75014e-41	down
A03	16603666	16604097	432	BraC03g032970	BraC03g032970.1	-3263	3.33	-2.14	-2.99	0.79	up	0.0756288	-3.72492	8.36165e-230	6.0182e-228	down
A04	11110684	11111358	675	BraC04g014230	BraC04g014230.1	299	2.34	-1.01	-1.43	0.776	up	0.0798009	-3.64745	8.89614e-140	3.0707e-138	down
A05	2322860	2324679	1820	BraC05g003830	BraC05g003830.1	1930	2.92	-434	-434	0.635	up	0.0828696	-3.59301	2.45676e-157	1.00353e-155	down
A05	2321424	2322016	593	BraC05g003830	BraC05g003830.1	494	3.41	-1.5	-2.11	0.754	up	0.0828696	-3.59301	2.45676e-157	1.00353e-155	down
A10	19936434	19936684	251	BraC10g028160	BraC10g028160.1	697	1.49	-3.44	-4.79	1.15	up	0.0859502	-3.54035	8.66992e-100	1.95616e-98	down
A04	377713	377862	150	BraC04g000720	BraC04g000720.1	5699	1.6	-1.54	-2.16	0.881	up	0.0884297	-3.49932	1.90829e-12	7.45848e-12	down
A06	43282080	43282553	474	BraC06g051720	BraC06g051720.1	-2918	3.44	-3.11	-4.35	0.7	up	0.0892047	-3.48674	1.00812e-269	9.36106e-268	down
A04	18684522	18684751	230	BraC04g025450	BraC04g025450.1	4284	1.19	-5.43	-7.48	1.53	up	0.096875	-3.36773	0	0	down
A08	22856372	22856519	148	BraC08g034810	BraC08g034810.1	2417	3.49	-1.72	-2.42	0.977	up	0.100289	-3.31777	2.84158e-201	1.65787e-199	down
A06	1195675	1195869	195	BraC06g001790	BraC06g001790.1	-1697	3.98	-3.51	-4.89	1.68	up	0.101751	-3.29689	5.92213e-105	1.39941e-103	down
A03	23248143	23248818	676	BraC03g045590	BraC03g045590.1	-6019	2.38	-4.33	-6.01	0.863	up	0.103459	-3.27287	5.81811e-150	2.21464e-148	down
A03	24641569	24641767	199	BraC03g048220	BraC03g048220.1	1186	1.5	-3.54	-4.94	0.794	up	0.105461	-3.24522	1.54387e-175	7.34373e-174	down
Contig00507	107753	107949	197	BraCxxg012140	BraCxxg012140.1	822	1.6	-2.57	-3.58	0.616	up	0.107287	-3.22045	5.62628e-267	5.13752e-265	down
A01	22843907	22844057	151	BraC01g029370	BraC01g029370.1	5654	3.57	-0.985	-1.4	1.54	up	0.110239	-3.18129	1.98918e-181	1.00262e-179	down
A07	27101975	27102165	191	BraC07g038490	BraC07g038490.1	737	4.59	-1.69	-2.37	1.2	up	0.11314	-3.14382	6.87758e-147	2.52745e-145	down
A04	14346632	14347274	643	BraC04g018940	BraC04g018940.1	-1375	3.98	-2.88	-4.02	0.758	up	0.116283	-3.10429	2.13158e-187	1.12967e-185	down
A05	31075583	31075729	147	BraC05g031190	BraC05g031190.1	-98	1.18	-4.48	-6.22	0.816	up	0.116335	-3.10364	1.72741e-202	1.02047e-200	down
A07	50963	51184	222	BraC07g000120	BraC07g000120.1	96	1.86	-1.94	-2.72	0.884	up	0.117185	-3.09314	9.92084e-123	2.89664e-121	down
A03	12164856	12165002	147	BraC03g024340	BraC03g024340.1	1477	1.77	-4.78	-6.62	1.05	up	0.121457	-3.04148	9.71876e-282	9.98035e-280	down
A03	566923	567279	357	BraC03g001110	BraC03g001110.1	235	5.67	-1.16	-1.64	1.06	up	0.124558	-3.00511	9.14761e-25	5.60904e-24	down
A02	29705525	29705803	279	BraC02g042330	BraC02g042330.1	-211	2.91	-1.98	-2.78	0.628	up	0.127816	-2.96787	1.93998e-58	2.40051e-57	down
A01	31821120	31821578	459	BraC01g040430	BraC01g040430.1	95	2.52	-4.58	-6.36	1.6	up	0.128378	-2.96152	5.22518e-44	5.03487e-43	down
Contig00309	58746	59038	293	BraCxxg008040	BraCxxg008040.1	842	2.44	-1.92	-2.69	1.24	up	0.131589	-2.92589	6.85913e-75	1.10026e-73	down
A04	15146778	15147073	296	BraC04g019990	BraC04g019990.1	-2346	4.6	-1.32	-1.85	0.777	up	0.131804	-2.92354	4.59338e-275	4.46656e-273	down
A07	8472751	8472993	243	BraC07g007960	BraC07g007960.2	-765	2.36	-1.23	-1.74	0.65	up	0.135419	-2.8845	1.69033e-118	4.69024e-117	down
A03	13121975	13122122	148	BraC03g026200	BraC03g026200.1	98	2.08	-1.51	-2.12	0.741	up	0.136136	-2.87688	1.91654e-52	2.15915e-51	down
A04	2656704	2656847	144	BraC04g004260	BraC04g004260.1	426	1.97	-1.33	-1.87	0.827	up	0.138675	-2.85022	8.90341e-76	1.44151e-74	down
A02	9327579	9327726	148	BraC02g017290	BraC02g017290.1	-49	1.64	-2.29	-3.2	1.04	up	0.139353	-2.84318	2.84486e-81	4.9487e-80	down
A02	14084668	14084813	146	BraC02g023980	BraC02g023980.1	1970	2.81	-2.26	-3.16	0.65	up	0.139531	-2.84135	1.91746e-199	1.10502e-197	down
A10	532344	532803	460	BraC10g001010	BraC10g001010.1	-2587	8.97	-1.29	-1.81	0.642	up	0.140944	-2.8268	2.40861e-172	1.10427e-170	down
A09	10987977	10988577	601	BraC09g017000	BraC09g017000.1	21743	4.01	-4.53	-6.3	0.884	up	0.14344	-2.80148	2.68493e-266	2.43149e-264	down
A09	10985937	10986379	443	BraC09g017000	BraC09g017000.1	19703	1.45	-434	-434	2.61	up	0.14344	-2.80148	2.68493e-266	2.43149e-264	down
A09	43722253	43722548	296	BraC09g039210	BraC09g039210.1	3708	2.71	-1.79	-2.51	0.951	up	0.143985	-2.79601	7.59081e-10	2.6008e-09	down
A05	41998491	41998639	149	BraC05g048850	BraC05g048850.1	-2004	4.36	-2.73	-3.8	1.59	up	0.145181	-2.78407	4.88198e-143	1.72671e-141	down
A03	33078636	33078833	198	BraC03g061900	BraC03g061900.1	-2839	4.83	-1.96	-2.74	1.66	up	0.148367	-2.75275	2.71453e-115	7.17576e-114	down
A06	14206480	14206675	196	BraC06g022430	BraC06g022430.1	-2231	4.02	-1.96	-2.75	1.4	up	0.148942	-2.74717	3.14668e-243	2.53611e-241	down
A01	33607198	33607348	151	BraC01g043340	BraC01g043340.1	2672	3.31	-1.6	-2.25	1.12	up	0.150131	-2.7357	5.86031e-134	1.90889e-132	down
A03	12850212	12850361	150	BraC03g025700	BraC03g025700.1	2264	5.93	-1.02	-1.45	0.863	up	0.150596	-2.73124	1.86706e-146	6.83082e-145	down
A03	5325470	5325902	433	BraC03g011370	BraC03g011370.1	378	2.24	-3.7	-5.15	0.692	up	0.156402	-2.67667	1.13407e-84	2.06538e-83	down
A03	5326050	5326198	149	BraC03g011370	BraC03g011370.1	958	5.34	-1.26	-1.78	1.15	up	0.156402	-2.67667	1.13407e-84	2.06538e-83	down
A05	37213309	37213504	196	BraC05g039920	BraC05g039920.2	-1951	1.69	-5.39	-7.43	0.939	up	0.162097	-2.62507	7.91793e-156	3.17913e-154	down
A02	4306355	4306550	196	BraC02g009110	BraC02g009110.1	-3730	2.59	-1.19	-1.69	0.875	up	0.164779	-2.6014	1.47008e-38	1.26559e-37	down
A08	8987697	8988704	1008	BraC08g010280	BraC08g010280.1	2104	1.43	-5.48	-7.55	1.1	up	0.165264	-2.59716	3.97266e-170	1.79145e-168	down
A07	26547846	26548179	334	BraC07g037260	BraC07g037260.1	-1849	3.09	-1.8	-2.54	0.585	up	0.16529	-2.59693	3.39952e-164	1.4745e-162	down
A07	26549785	26549931	147	BraC07g037260	BraC07g037260.1	-97	1.45	-2.89	-4.03	0.609	up	0.16529	-2.59693	3.39952e-164	1.4745e-162	down
A06	38549391	38549633	243	BraC06g043340	BraC06g043340.1	97	4.25	-1.5	-2.11	0.649	up	0.166102	-2.58986	1.02244e-143	3.6358e-142	down
A10	20734195	20734344	150	BraC10g030030	BraC10g030030.1	2279	4.64	-2.41	-3.36	0.614	up	0.168123	-2.57241	3.25316e-141	1.13479e-139	down
A06	33257790	33257937	148	BraC06g034670	BraC06g034670.1	2783	3	-2.08	-2.92	1.5	up	0.168268	-2.57117	6.01558e-64	8.17385e-63	down
A09	51143159	51143389	231	BraC09g049100	BraC09g049100.1	3684	1.36	-2.69	-3.74	1.3	up	0.170646	-2.55092	1.7106e-87	3.25005e-86	down
A09	51142327	51142526	200	BraC09g049100	BraC09g049100.1	2852	1.46	-1.47	-2.07	1.33	up	0.170646	-2.55092	1.7106e-87	3.25005e-86	down
A04	20147867	20148016	150	BraC04g028120	BraC04g028120.1	-1242	3.4	-1.12	-1.59	0.668	up	0.172331	-2.53674	7.76692e-59	9.69072e-58	down
A02	26817742	26817987	246	BraC02g038000	BraC02g038000.1	1694	2.67	-1.43	-2.02	0.709	up	0.173679	-2.5255	2.42208e-39	2.11725e-38	down
A05	1288448	1288597	150	BraC05g001860	BraC05g001860.1	4332	4.01	-2.56	-3.57	1.2	up	0.174901	-2.51539	2.70252e-202	1.59082e-200	down
A03	9327511	9327708	198	BraC03g018970	BraC03g018970.1	-2389	3.5	-3.33	-4.65	0.738	up	0.17678	-2.49997	1.14558e-72	1.77375e-71	down
A08	10106118	10106483	366	BraC08g011760	BraC08g011760.2	-499	1.4	-3.47	-4.83	0.655	up	0.178837	-2.48328	4.46969e-147	1.65203e-145	down
A10	22722729	22722879	151	BraC10g034770	BraC10g034770.1	-2374	3.12	-0.999	-1.42	0.73	up	0.184014	-2.44212	2.25984e-90	4.50927e-89	down
A02	26974390	26974780	391	BraC02g038170	BraC02g038170.1	-1822	4.86	-1.17	-1.66	1.31	up	0.186631	-2.42174	2.56718e-65	3.55715e-64	down
A05	5935104	5935303	200	BraC05g010520	BraC05g010520.1	2064	2.19	-2.92	-4.07	0.664	up	0.188197	-2.40969	4.17413e-60	5.3167e-59	down
Contig00225	149834	150032	199	BraCxxg006140	BraCxxg006140.1	1035	1.45	-2.47	-3.46	0.933	up	0.189047	-2.40319	4.77171e-50	5.12694e-49	down
A03	12930919	12931065	147	BraC03g025850	BraC03g025850.1	2129	2.73	-3.5	-4.88	1.1	up	0.192118	-2.37994	8.92666e-204	5.33077e-202	down
A01	6448324	6448551	228	BraC01g012240	BraC01g012240.1	1387	3.12	-1.44	-2.03	0.853	up	0.193138	-2.3723	1.46214e-93	3.02371e-92	down
A03	32695537	32695980	444	BraC03g061330	BraC03g061330.1	97	3.32	-1.82	-2.56	0.64	up	0.193559	-2.36916	2.06517e-82	3.64434e-81	down
A03	4636917	4637061	145	BraC03g009870	BraC03g009870.1	976	2.47	-1.19	-1.68	0.716	up	0.194053	-2.36548	4.88273e-105	1.15462e-103	down
A09	8235268	8235467	200	BraC09g013720	BraC09g013720.1	2994	3.8	-1.94	-2.72	0.898	up	0.194972	-2.35866	1.3421e-192	7.3735e-191	down
A01	1702262	1702605	344	BraC01g003250	BraC01g003250.1	-588	1.69	-4.47	-6.21	0.759	up	0.195607	-2.35397	1.22977e-52	1.38972e-51	down
A03	12556031	12556795	765	BraC03g025170	BraC03g025170.1	-48	3.31	-6.44	-8.69	0.616	up	0.196566	-2.34691	4.68234e-39	4.0693e-38	down
A07	18952023	18952845	823	BraC07g023100	BraC07g023100.1	-1590	7.06	-1.1	-1.56	0.672	up	0.196926	-2.34427	9.82307e-67	1.38795e-65	down
A10	18074817	18075011	195	BraC10g023870	BraC10g023870.1	2175	3.91	-2.6	-3.63	1.16	up	0.197557	-2.33966	5.8055e-84	1.04804e-82	down
A03	20200900	20201175	276	BraC03g040270	BraC03g040270.1	-3169	2.44	-1.16	-1.64	1.3	up	0.198051	-2.33606	4.76195e-20	2.52206e-19	down
A07	18259704	18259853	150	BraC07g022000	BraC07g022000.1	-3304	3.86	-1.99	-2.78	1.61	up	0.202463	-2.30427	1.90264e-62	2.51983e-61	down
A04	11953286	11953529	244	BraC04g015470	BraC04g015470.1	437	3.51	-0.927	-1.32	0.681	up	0.203288	-2.2984	1.43141e-10	5.09283e-10	down
A08	15737299	15737897	599	BraC08g020310	BraC08g020310.1	2050	4.47	-1.48	-2.08	0.638	up	0.205036	-2.28605	1.94728e-46	1.9636e-45	down
A03	12044973	12045167	195	BraC03g024040	BraC03g024040.1	49	5.95	-1.42	-1.99	0.672	up	0.205163	-2.28515	2.91361e-16	1.33748e-15	down
A01	31711858	31712484	627	BraC01g040230	BraC01g040230.1	-98	1.84	-7.69	-10.3	0.889	up	0.205734	-2.28115	1.70902e-22	9.73662e-22	down
A01	7297699	7298091	393	BraC01g013800	BraC01g013800.1	-884	2.47	-1.13	-1.6	1.22	up	0.208201	-2.26395	2.54932e-05	6.42474e-05	down
A01	36538129	36538327	199	BraC01g047580	BraC01g047580.1	5573	1.44	-2.2	-3.08	0.589	up	0.209821	-2.25277	7.50599e-75	1.20344e-73	down
A01	36539035	36539426	392	BraC01g047580	BraC01g047580.1	6479	5.26	-1.11	-1.57	0.672	up	0.209821	-2.25277	7.50599e-75	1.20344e-73	down
A06	2757816	2758166	351	BraC06g004260	BraC06g004260.1	-3439	2.02	-4.33	-6.01	1.12	up	0.210956	-2.24499	1.36317e-108	3.34343e-107	down
A09	61063930	61064434	505	BraC09g067200	BraC09g067200.1	-420	2.16	-1.51	-2.12	1.07	up	0.212446	-2.23483	8.23918e-49	8.68087e-48	down
A02	14444941	14445209	269	BraC02g024600	BraC02g024600.1	555	1.83	-1.35	-1.9	1.03	up	0.21441	-2.22155	0.000766479	0.00167614	down
A06	39501190	39501387	198	BraC06g045060	BraC06g045060.1	2238	1.22	-2.73	-3.81	0.82	up	0.215042	-2.21731	2.11875e-26	1.35907e-25	down
A02	2461439	2461586	148	BraC02g005270	BraC02g005270.1	2788	2.1	-1.33	-1.87	0.646	up	0.215201	-2.21625	1.81184e-87	3.44041e-86	down
A05	5941838	5942357	520	BraC05g010540	BraC05g010540.1	1513	5.62	-1.65	-2.32	0.643	up	0.222978	-2.16502	7.45385e-97	1.61438e-95	down
A01	32261757	32261954	198	BraC01g041080	BraC01g041080.1	-3517	4.91	-1.13	-1.59	0.692	up	0.223571	-2.1612	4.06512e-178	1.98229e-176	down
A02	4655224	4655424	201	BraC02g009820	BraC02g009820.1	1803	3.69	-1.3	-1.83	0.825	up	0.224515	-2.15512	3.25977e-64	4.44948e-63	down
A03	1101452	1101600	149	BraC03g002230	BraC03g002230.1	-1704	2.11	-2.45	-3.43	1.22	up	0.225622	-2.14802	7.06868e-25	4.34886e-24	down
A08	11422899	11423633	735	BraC08g013560	BraC08g013560.1	96	3.94	-2.35	-3.28	0.694	up	0.225903	-2.14623	5.26654e-51	5.76191e-50	down
A07	17617096	17617605	510	BraC07g020720	BraC07g020720.1	-1006	1.64	-4.97	-6.86	0.768	up	0.227507	-2.13602	6.72181e-59	8.39946e-58	down
A03	11692437	11692636	200	BraC03g023300	BraC03g023300.1	2322	3.95	-2.12	-2.97	0.713	up	0.228401	-2.13036	7.46373e-142	2.60906e-140	down
A07	21782900	21783172	273	BraC07g028660	BraC07g028660.1	2320	1.64	-1.29	-1.81	0.725	up	0.230475	-2.11732	1.72203e-14	7.36826e-14	down
A09	43242981	43243127	147	BraC09g038640	BraC09g038640.1	732	4.55	-3.11	-4.35	0.888	up	0.231555	-2.11058	1.1161e-31	8.15949e-31	down
A07	22062611	22062891	281	BraC07g029250	BraC07g029250.1	1544	1.83	-2.75	-3.83	0.642	up	0.231949	-2.10812	2.83703e-88	5.47219e-87	down
A01	32062947	32063201	255	BraC01g040640	BraC01g040640.1	1114	5.11	-1.21	-1.71	1.71	up	0.232892	-2.10227	2.40839e-08	7.5545e-08	down
A02	2432679	2432869	191	BraC02g005180	BraC02g005180.1	994	2.93	-2.29	-3.2	0.754	up	0.234048	-2.09513	2.82119e-101	6.47166e-100	down
A04	18360161	18360485	325	BraC04g024930	BraC04g024930.1	-1640	3.62	-1.34	-1.88	1.02	up	0.234273	-2.09373	6.19108e-60	7.86446e-59	down
A03	26463777	26463926	150	BraC03g051470	BraC03g051470.1	-2593	1.65	-1.04	-1.47	0.975	up	0.234817	-2.09039	1.09412e-46	1.10838e-45	down
A03	26462709	26463133	425	BraC03g051470	BraC03g051470.1	-3386	5.17	-1.16	-1.65	1.02	up	0.234817	-2.09039	1.09412e-46	1.10838e-45	down
A09	58550580	58550827	248	BraC09g062230	BraC09g062230.1	3878	2.56	-4.94	-6.83	1.31	up	0.237367	-2.07481	6.55386e-85	1.19757e-83	down
A05	6926225	6926465	241	BraC05g012080	BraC05g012080.1	-3272	3.5	-1.55	-2.17	0.979	up	0.240186	-2.05777	1.5274e-80	2.62646e-79	down
A10	7139411	7139657	247	BraC10g008420	BraC10g008420.1	-3423	5.22	-1.55	-2.18	1.04	up	0.240871	-2.05367	1.07788e-62	1.43387e-61	down
A01	4866883	4867212	330	BraC01g009560	BraC01g009560.1	-2117	2.19	-1.38	-1.93	0.761	up	0.241634	-2.04911	1.32192e-44	1.2919e-43	down
A05	4118539	4118782	244	BraC05g007290	BraC05g007290.1	-973	3.61	-3.1	-4.33	1.01	up	0.243499	-2.03801	4.6959e-40	4.16117e-39	down
A09	56980428	56980674	247	BraC09g059110	BraC09g059110.1	2343	3.64	-2.16	-3.02	0.616	up	0.243696	-2.03685	1.70221e-41	1.55563e-40	down
A10	21516622	21516871	250	BraC10g031910	BraC10g031910.1	5021	2.64	-2.45	-3.42	0.601	up	0.244987	-2.02922	4.90797e-117	1.3272e-115	down
A07	27628122	27628270	149	BraC07g039630	BraC07g039630.1	3082	2.22	-4.35	-6.04	1.52	up	0.246918	-2.0179	7.56668e-118	2.08204e-116	down
A02	9973433	9973576	144	BraC02g018070	BraC02g018070.1	-396	4.18	-2.84	-3.97	0.989	up	0.247511	-2.01443	6.90339e-16	3.12759e-15	down
A09	54931225	54932013	789	BraC09g055040	BraC09g055040.1	980	3.91	-2	-2.81	0.661	up	0.247763	-2.01297	6.51241e-15	2.83924e-14	down
A05	31480605	31481324	720	BraC05g031700	BraC05g031700.1	902	2.47	-1.06	-1.5	0.623	up	0.248705	-2.00749	3.3989e-14	1.43587e-13	down
A06	9530323	9530611	289	BraC06g016650	BraC06g016650.1	289	2.19	-1.43	-2.01	1.15	up	0.252979	-1.98291	1.64831e-16	7.65495e-16	down
A10	17863756	17863951	196	BraC10g023350	BraC10g023350.1	-391	2.65	-1.96	-2.75	1.01	up	0.254897	-1.97201	2.52921e-26	1.62046e-25	down
A05	40030400	40030549	150	BraC05g045680	BraC05g045680.1	3547	2.67	-1.72	-2.41	0.753	up	0.25502	-1.97132	3.53836e-96	7.5543e-95	down
A05	36213484	36213682	199	BraC05g038210	BraC05g038210.1	-1554	2.29	-2.77	-3.86	0.761	up	0.255281	-1.96984	3.18792e-29	2.1925e-28	down
A01	2011706	2011955	250	BraC01g003970	BraC01g003970.1	-3715	3.27	-1.74	-2.44	1.27	up	0.255669	-1.96765	8.27187e-63	1.10394e-61	down
A02	29769008	29769208	201	BraC02g042420	BraC02g042420.1	3392	3.01	-1.1	-1.56	0.705	up	0.256391	-1.96358	2.38211e-96	5.10559e-95	down
A04	21754210	21754986	777	BraC04g030980	BraC04g030980.1	-298	2.72	-4.21	-5.86	0.976	up	0.258412	-1.95226	2.17336e-10	7.65823e-10	down
A03	6441830	6441979	150	BraC03g013410	BraC03g013410.1	-2518	4.01	-1.12	-1.59	1.11	up	0.26044	-1.94098	5.62611e-70	8.33899e-69	down
A02	10001387	10001536	150	BraC02g018130	BraC02g018130.1	-1884	4.6	-1.62	-2.28	1.15	up	0.260587	-1.94016	2.06526e-52	2.32273e-51	down
A05	42166159	42166357	199	BraC05g049150	BraC05g049150.2	-2608	3.98	-3.45	-4.8	0.748	up	0.261201	-1.93677	1.17569e-126	3.56208e-125	down
A10	22261283	22261580	298	BraC10g033740	BraC10g033740.1	-1484	3.55	-2.53	-3.53	0.758	up	0.263396	-1.92469	7.20854e-77	1.18811e-75	down
A04	5413507	5413792	286	BraC04g007780	BraC04g007780.1	2235	4.48	-2.03	-2.85	0.963	up	0.263718	-1.92293	1.025e-40	9.21414e-40	down
A10	1467582	1467778	197	BraC10g002880	BraC10g002880.1	3572	3.71	-4.06	-5.65	1.39	up	0.264025	-1.92125	2.24938e-71	3.40131e-70	down
A04	13475554	13475702	149	BraC04g017650	BraC04g017650.1	-4091	1.61	-1.29	-1.82	0.985	up	0.265081	-1.91549	5.01207e-51	5.48896e-50	down
A06	12423846	12423989	144	BraC06g020360	BraC06g020360.1	1344	8.22	-1.56	-2.19	1.1	up	0.265506	-1.91319	2.7158e-07	7.97966e-07	down
A08	16393684	16394210	527	BraC08g021460	BraC08g021460.1	845	1.63	-1.82	-2.56	0.727	up	0.265961	-1.91071	1.62542e-25	1.01612e-24	down
A06	38107592	38107890	299	BraC06g042470	BraC06g042470.1	0	4.07	-1.4	-1.97	0.9	up	0.2661	-1.90996	6.6804e-22	3.75022e-21	down
A09	8818116	8818263	148	BraC09g014350	BraC09g014350.1	1913	3.04	-5.63	-7.74	1.23	up	0.267431	-1.90276	3.07402e-62	4.05004e-61	down
A03	943146	943392	247	BraC03g001890	BraC03g001890.1	-2659	6.05	-1.34	-1.88	0.77	up	0.267782	-1.90087	6.9618e-26	4.39802e-25	down
A02	22941858	22942104	247	BraC02g033060	BraC02g033060.1	-4800	5.93	-1.62	-2.27	0.898	up	0.268074	-1.8993	9.9264e-54	1.14531e-52	down
A03	24649919	24650509	591	BraC03g048270	BraC03g048270.1	-1113	2.29	-1.92	-2.7	0.92	up	0.268128	-1.89901	4.24555e-26	2.69966e-25	down
A03	5546217	5546365	149	BraC03g011940	BraC03g011940.1	2704	4.11	-2.07	-2.9	0.651	up	0.269641	-1.89089	6.47809e-84	1.16818e-82	down
A03	5545356	5545647	292	BraC03g011940	BraC03g011940.1	1843	1.97	-5.86	-8	1.29	up	0.269641	-1.89089	6.47809e-84	1.16818e-82	down
A03	10290404	10290646	243	BraC03g020680	BraC03g020680.1	-1127	10.3	-0.96	-1.36	1.05	up	0.271033	-1.88346	2.63132e-49	2.78992e-48	down
A04	10667100	10667247	148	BraC04g013630	BraC04g013630.1	3217	3.6	-1.4	-1.96	1.13	up	0.272773	-1.87423	1.94731e-60	2.49577e-59	down
A09	55809013	55809155	143	BraC09g056710	BraC09g056710.1	-143	1.65	-1.04	-1.48	0.763	up	0.273038	-1.87283	2.32892e-08	7.3101e-08	down
A07	27433236	27433386	151	BraC07g039210	BraC07g039210.1	99	2.7	-2.68	-3.73	0.745	up	0.273573	-1.87	6.5785e-46	6.56734e-45	down
A03	12078597	12078915	319	BraC03g024140	BraC03g024140.1	1320	1.21	-2.78	-3.87	0.627	up	0.274858	-1.86324	3.90693e-67	5.5656e-66	down
A09	49628385	49628580	196	BraC09g047170	BraC09g047170.1	-443	1.76	-1.82	-2.56	0.67	up	0.274984	-1.86258	7.42533e-98	1.63397e-96	down
A09	64399924	64400116	193	BraC09g074050	BraC09g074050.1	-96	2.3	-4.35	-6.05	0.901	up	0.275148	-1.86172	1.1111e-43	1.06286e-42	down
A09	64402448	64402821	374	BraC09g074060	BraC09g074060.1	50	2.06	-2.8	-3.91	0.599	up	0.279643	-1.83834	1.29085e-42	1.20851e-41	down
A09	1905289	1905643	355	BraC09g003080	BraC09g003080.1	-1385	2.41	-1.09	-1.55	0.891	up	0.279762	-1.83773	3.32482e-17	1.58449e-16	down
A03	31132312	31132461	150	BraC03g058950	BraC03g058950.1	-1133	2.13	-2.06	-2.89	1.14	up	0.279866	-1.83719	7.93556e-37	6.57586e-36	down
A09	8032492	8032640	149	BraC09g013340	BraC09g013340.1	2137	2.07	-1.2	-1.69	0.968	up	0.283602	-1.81806	3.96272e-10	1.37734e-09	down
A07	27716630	27717080	451	BraC07g039870	BraC07g039870.1	3078	1.94	-9.84	-12.7	1.44	up	0.285712	-1.80737	3.26096e-60	4.16644e-59	down
A03	17274056	17274527	472	BraC03g034330	BraC03g034330.1	1100	6.03	-1.33	-1.87	0.898	up	0.287661	-1.79756	1.3312e-15	5.9622e-15	down
A08	5701569	5702105	537	BraC08g007200	BraC08g007200.1	2703	3.74	-4.03	-5.6	0.646	up	0.293324	-1.76943	3.02073e-45	2.98308e-44	down
A02	25721227	25721363	137	BraC02g036490	BraC02g036490.1	91	1.54	-2.21	-3.09	0.78	up	0.294219	-1.76504	3.12632e-14	1.3231e-13	down
A10	18658896	18659044	149	BraC10g025200	BraC10g025200.1	2273	5.08	-1	-1.42	0.722	up	0.295722	-1.75769	5.70989e-59	7.14039e-58	down
A05	9950539	9950784	246	BraC05g016260	BraC05g016260.1	-716	2.49	-1.16	-1.64	0.877	up	0.297336	-1.74983	2.75093e-24	1.66266e-23	down
A01	4164783	4165029	247	BraC01g008400	BraC01g008400.1	-148	3.07	-2.39	-3.34	0.909	up	0.297894	-1.74713	6.33149e-33	4.76836e-32	down
A02	6726446	6726815	370	BraC02g013360	BraC02g013360.1	1794	2.51	-1.91	-2.67	0.822	up	0.30008	-1.73658	4.83951e-33	3.65894e-32	down
A08	19439639	19439978	340	BraC08g027110	BraC08g027110.1	-543	5.7	-1.2	-1.7	1.67	up	0.300503	-1.73455	1.06992e-17	5.20037e-17	down
A07	8766186	8766383	198	BraC07g008350	BraC07g008350.1	-98	3.14	-1.61	-2.26	0.854	up	0.301234	-1.73104	5.79237e-40	5.1259e-39	down
A07	18366323	18366519	197	BraC07g022160	BraC07g022160.1	1775	3.72	-3.63	-5.05	1.03	up	0.301971	-1.72752	4.5966e-25	2.83909e-24	down
A04	19323680	19324321	642	BraC04g026650	BraC04g026650.1	-676	2.62	-1.34	-1.89	0.691	up	0.304568	-1.71516	6.42773e-13	2.56487e-12	down
A01	30015427	30015625	199	BraC01g037920	BraC01g037920.1	2054	1.77	-1.92	-2.69	0.981	up	0.304884	-1.71367	1.40857e-23	8.31523e-23	down
A01	3534533	3534729	197	BraC01g007260	BraC01g007260.1	0	2.5	-1.26	-1.78	0.639	up	0.305087	-1.71271	1.66295e-30	1.1832e-29	down
A04	6437388	6437612	225	BraC04g008960	BraC04g008960.1	896	1.87	-1.69	-2.37	0.655	up	0.306336	-1.70682	0.0108777	0.0205639	down
A09	61010630	61011875	1246	BraC09g067120	BraC09g067120.1	2221	5.9	-1.2	-1.7	0.625	up	0.30726	-1.70247	1.59874e-34	1.25688e-33	down
A05	38447956	38449014	1059	BraC05g042610	BraC05g042610.1	48	4.74	-5.83	-7.97	0.77	up	0.30828	-1.69769	1.71661e-17	8.28423e-17	down
A02	5546766	5547175	410	BraC02g011440	BraC02g011440.1	2021	3.37	-1.99	-2.79	0.862	up	0.308295	-1.69762	3.18967e-34	2.48627e-33	down
A01	386410	386605	196	BraC01g000710	BraC01g000710.1	-49	2.06	-3.95	-5.48	0.777	up	0.308457	-1.69686	1.18019e-16	5.50264e-16	down
Contig00375	241039	241286	248	BraCxxg009920	BraCxxg009920.1	0	2.14	-1.8	-2.53	0.629	up	0.31168	-1.68186	1.19205e-09	4.04143e-09	down
Contig00375	240550	240812	263	BraCxxg009920	BraCxxg009920.1	-474	1.6	-3.02	-4.22	1.7	up	0.31168	-1.68186	1.19205e-09	4.04143e-09	down
A09	51180283	51180525	243	BraC09g049170	BraC09g049170.1	49	2.25	-3.18	-4.44	0.754	up	0.311813	-1.68125	9.17112e-45	8.98683e-44	down
A02	19389214	19389540	327	BraC02g030750	BraC02g030750.1	-1476	2.24	-2.17	-3.04	0.636	up	0.311916	-1.68077	2.47273e-42	2.30062e-41	down
A02	19390480	19390917	438	BraC02g030750	BraC02g030750.1	-99	1.46	-2.89	-4.02	0.686	up	0.311916	-1.68077	2.47273e-42	2.30062e-41	down
A03	9627523	9627722	200	BraC03g019460	BraC03g019460.1	5366	2.5	-5.4	-7.44	1.6	up	0.315823	-1.66281	9.42352e-73	1.46182e-71	down
A03	32906553	32906774	222	BraC03g061640	BraC03g061640.1	-49	2.81	-3.05	-4.26	1.12	up	0.31751	-1.65512	2.07031e-48	2.16172e-47	down
A04	11583497	11583973	477	BraC04g014960	BraC04g014960.1	-3229	4.71	-1.33	-1.87	1.15	up	0.319421	-1.64647	2.90516e-24	1.75395e-23	down
A09	57872971	57873118	148	BraC09g061110	BraC09g061110.1	-1884	5.04	-2.13	-2.98	1.68	up	0.319557	-1.64585	1.19295e-25	7.49178e-25	down
A04	19614788	19614926	139	BraC04g027190	BraC04g027190.1	-92	1.56	-0.918	-1.31	0.962	up	0.320237	-1.64279	1.73285e-05	4.43009e-05	down
A02	31026614	31027138	525	BraC02g044350	BraC02g044350.1	285	1.69	-6.5	-8.77	0.741	up	0.32311	-1.6299	1.10637e-21	6.15531e-21	down
A01	1497746	1498916	1171	BraC01g002850	BraC01g002850.1	48	4.97	-4.79	-6.63	0.777	up	0.3276	-1.60999	1.55942e-16	7.2452e-16	down
A09	57896761	57896910	150	BraC09g061140	BraC09g061140.1	3434	4.33	-0.97	-1.38	0.756	up	0.329046	-1.60364	8.45814e-33	6.35112e-32	down
A09	59570342	59570857	516	BraC09g064090	BraC09g064090.1	1269	4.93	-2.02	-2.83	0.645	up	0.330584	-1.59691	2.87488e-32	2.12865e-31	down
A10	20727512	20728096	585	BraC10g030010	BraC10g030010.1	-49	7.5	-1.18	-1.67	0.648	up	0.331413	-1.5933	5.09312e-15	2.23079e-14	down
A01	3940920	3941217	298	BraC01g007980	BraC01g007980.1	1188	1.93	-2.19	-3.06	0.642	up	0.333199	-1.58554	7.89179e-25	4.84802e-24	down
A10	23054152	23054346	195	BraC10g035580	BraC10g035580.1	-2522	3.94	-2.15	-3.01	0.735	up	0.334477	-1.58002	7.6158e-27	4.95847e-26	down
A10	22720449	22720597	149	BraC10g034750	BraC10g034750.1	1641	1.84	-2.36	-3.29	0.654	up	0.337387	-1.56752	1.13079e-29	7.85734e-29	down
A03	23239421	23239807	387	BraC03g045560	BraC03g045560.1	1815	1.16	-3.84	-5.34	0.913	up	0.338961	-1.56081	4.71789e-30	3.31035e-29	down
A10	17990875	17991173	299	BraC10g023710	BraC10g023710.1	1492	3.12	-2.36	-3.3	0.759	up	0.339932	-1.55668	2.40787e-25	1.49845e-24	down
A03	18446355	18446504	150	BraC03g036810	BraC03g036810.1	-2238	2.88	-1.7	-2.39	1.01	up	0.340192	-1.55558	4.82311e-46	4.82223e-45	down
A02	28299661	28300051	391	BraC02g039960	BraC02g039960.1	-146	2.01	-4.7	-6.52	0.585	up	0.341302	-1.55088	4.51246e-43	4.26581e-42	down
A08	17964924	17965074	151	BraC08g024110	BraC08g024110.1	1507	2.05	-1.94	-2.72	0.754	up	0.343891	-1.53998	1.1989e-23	7.09779e-23	down
A02	1599519	1599901	383	BraC02g003420	BraC02g003420.1	-1342	3.36	-3.22	-4.5	0.662	up	0.34695	-1.5272	5.27352e-14	2.2066e-13	down
A01	11039972	11040165	194	BraC01g020280	BraC01g020280.1	-3453	2	-1.88	-2.64	1.25	up	0.348759	-1.5197	4.50112e-11	1.64368e-10	down
A04	11525918	11526208	291	BraC04g014840	BraC04g014840.1	0	3.03	-4.26	-5.91	1.48	up	0.348807	-1.5195	0.0491704	0.0826713	down
A05	41513362	41513658	297	BraC05g047990	BraC05g047990.1	1892	4.15	-1.45	-2.04	0.715	up	0.350053	-1.51435	6.31238e-18	3.09277e-17	down
A06	7642926	7643281	356	BraC06g013920	BraC06g013920.1	2533	4.37	-1.38	-1.95	0.903	up	0.350863	-1.51102	1.84464e-30	1.30936e-29	down
A06	31188247	31192819	4573	BraC06g031500	BraC06g031500.1	97	4.02	-3.15	-4.4	0.83	up	0.352028	-1.50624	2.73166e-21	1.50378e-20	down
A02	7349603	7349798	196	BraC02g014390	BraC02g014390.1	-2231	1.76	-4.24	-5.88	0.938	up	0.352549	-1.5041	1.81737e-31	1.32276e-30	down
A09	41717261	41717458	198	BraC09g037000	BraC09g037000.1	148	1.83	-1.36	-1.91	0.685	up	0.352889	-1.50272	1.26591e-67	1.81907e-66	down
A06	40833650	40833880	231	BraC06g047010	BraC06g047010.1	-2406	1.43	-2.78	-3.87	0.827	up	0.352896	-1.50269	3.83725e-31	2.77271e-30	down
A09	62206128	62206469	342	BraC09g069610	BraC09g069610.1	2066	5.08	-2.2	-3.07	0.672	up	0.353008	-1.50223	1.35299e-26	8.72624e-26	down
A03	21937629	21938277	649	BraC03g043310	BraC03g043310.2	2056	3.54	-2.56	-3.57	0.617	up	0.3538	-1.49899	4.07157e-24	2.44651e-23	down
A06	37190646	37190988	343	BraC06g040800	BraC06g040800.1	1450	1.79	-4.03	-5.6	1.71	up	0.358704	-1.47914	4.02563e-05	9.96402e-05	down
A02	6631027	6631168	142	BraC02g013190	BraC02g013190.1	1103	1.42	-3.54	-4.93	0.863	up	0.360128	-1.47342	1.68153e-28	1.13843e-27	down
A08	21495772	21496119	348	BraC08g031710	BraC08g031710.1	-446	2.07	-2.85	-3.98	1.01	up	0.365171	-1.45336	5.35162e-52	5.96183e-51	down
A08	21492867	21493065	199	BraC08g031710	BraC08g031710.1	-3500	3.67	-2.83	-3.95	1.71	up	0.365171	-1.45336	5.35162e-52	5.96183e-51	down
A03	12452635	12452829	195	BraC03g024990	BraC03g024990.1	-1161	2.11	-2.39	-3.33	1.18	up	0.365624	-1.45157	2.52853e-11	9.36838e-11	down
A05	30529504	30529780	277	BraC05g030450	BraC05g030450.1	-2152	2.43	-1.52	-2.14	0.633	up	0.366612	-1.44768	5.55514e-30	3.88707e-29	down
A08	22758026	22758694	669	BraC08g034550	BraC08g034550.1	-1919	6.93	-1.39	-1.96	1.02	up	0.371397	-1.42896	8.68434e-18	4.23289e-17	down
A03	27849885	27850034	150	BraC03g053670	BraC03g053670.2	-100	2.11	-3.2	-4.47	0.601	up	0.371619	-1.42811	2.72663e-51	3.00705e-50	down
A10	17156085	17156600	516	BraC10g022110	BraC10g022110.1	-2261	5.51	-1.53	-2.15	1.05	up	0.372319	-1.42539	5.82952e-28	3.88839e-27	down
A07	3595668	3595912	245	BraC07g004350	BraC07g004350.1	1909	4.7	-1.88	-2.64	0.986	up	0.372415	-1.42502	6.97338e-19	3.54683e-18	down
A01	33015497	33015644	148	BraC01g042500	BraC01g042500.1	2421	3.56	-1.33	-1.87	0.707	up	0.374419	-1.41728	2.46845e-62	3.2574e-61	down
A06	37204341	37204732	392	BraC06g040830	BraC06g040830.1	530	2.97	-2.51	-3.51	1.16	up	0.374429	-1.41724	0.000311381	0.000709403	down
A10	13888694	13888891	198	BraC10g016420	BraC10g016420.1	3509	6.56	-1.37	-1.92	1.01	up	0.374474	-1.41706	8.12722e-47	8.26359e-46	down
A05	9895791	9896338	548	BraC05g016160	BraC05g016160.1	3764	5.62	-1.47	-2.07	1.09	up	0.374574	-1.41668	4.16848e-30	2.9286e-29	down
A08	18355796	18356069	274	BraC08g024960	BraC08g024960.1	-147	2.89	-5.36	-7.39	2.62	up	0.375796	-1.41198	1.1291e-05	2.92815e-05	down
A05	4171934	4172130	197	BraC05g007400	BraC05g007400.1	501	3.77	-1.81	-2.55	0.732	up	0.377627	-1.40497	0.000313719	0.000714433	down
A10	20165315	20165514	200	BraC10g028670	BraC10g028670.1	944	2.05	-2.21	-3.09	0.589	up	0.378317	-1.40233	2.07513e-09	6.94321e-09	down
A01	5235908	5236625	718	BraC01g010200	BraC01g010200.1	-1419	3.77	-1.75	-2.46	0.76	up	0.380029	-1.39582	1.45815e-12	5.72494e-12	down
A02	9715240	9715488	249	BraC02g017830	BraC02g017830.1	5467	1.48	-5.22	-7.21	0.75	up	0.381437	-1.39048	4.29789e-43	4.06413e-42	down
A05	35772797	35772996	200	BraC05g037510	BraC05g037510.1	5557	1.93	-2.75	-3.83	1.26	up	0.381443	-1.39046	7.21073e-24	4.30372e-23	down
A08	22078897	22079796	900	BraC08g032950	BraC08g032950.1	581	2.05	-5.89	-8.05	0.606	up	0.381939	-1.38859	8.04355e-11	2.90445e-10	down
A01	37464631	37464823	193	BraC01g049020	BraC01g049020.1	1366	4.77	-1.67	-2.34	1.8	up	0.38247	-1.38658	2.04908e-14	8.73927e-14	down
A03	20271049	20271261	213	BraC03g040380	BraC03g040380.1	1963	1.61	-2.59	-3.61	0.611	up	0.38286	-1.38511	1.61465e-43	1.53919e-42	down
A07	26638964	26639163	200	BraC07g037490	BraC07g037490.1	-3350	2.71	-1.07	-1.52	1.82	up	0.383663	-1.38209	0.000501478	0.00111807	down
A04	19314625	19315689	1065	BraC04g026620	BraC04g026620.1	1625	2.58	-1.76	-2.47	0.642	up	0.384093	-1.38047	2.56687e-21	1.41401e-20	down
A03	6421358	6421556	199	BraC03g013360	BraC03g013360.1	2233	1.54	-2.2	-3.08	0.591	up	0.388171	-1.36523	1.43371e-30	1.02186e-29	down
A03	6422300	6422647	348	BraC03g013360	BraC03g013360.1	3175	3.44	-2.76	-3.85	0.881	up	0.388171	-1.36523	1.43371e-30	1.02186e-29	down
A06	10583081	10583402	322	BraC06g018010	BraC06g018010.1	-1982	3.37	-0.934	-1.33	0.808	up	0.391016	-1.3547	1.13218e-11	4.27602e-11	down
A03	31461285	31461552	268	BraC03g059550	BraC03g059550.1	1750	4.26	-1.24	-1.75	1.04	up	0.391202	-1.35401	3.19819e-15	1.41207e-14	down
A03	11213719	11213918	200	BraC03g022470	BraC03g022470.1	-2628	4.4	-0.95	-1.35	1.1	up	0.394518	-1.34184	2.55723e-26	1.6381e-25	down
A02	1836632	1837207	576	BraC02g004000	BraC02g004000.1	-45	2.7	-1.43	-2.01	0.624	up	0.395792	-1.33719	2.12965e-08	6.69927e-08	down
A03	4734280	4734606	327	BraC03g010050	BraC03g010050.1	0	2.53	-1.6	-2.25	0.65	up	0.396332	-1.33522	0.000206708	0.000479279	down
A03	30305865	30306576	712	BraC03g057670	BraC03g057670.1	145	4.5	-1.26	-1.78	0.649	up	0.397501	-1.33097	4.02907e-13	1.62384e-12	down
A01	8517113	8517480	368	BraC01g015820	BraC01g015820.1	0	3.24	-3.37	-4.7	0.806	up	0.398463	-1.32748	2.28011e-09	7.60589e-09	down
A07	12630434	12630583	150	BraC07g012940	BraC07g012940.1	-1020	1.09	-4.3	-5.97	0.898	up	0.399564	-1.3235	5.28352e-32	3.88937e-31	down
A06	32299801	32300243	443	BraC06g033000	BraC06g033000.1	1949	4.16	-2.76	-3.85	0.819	up	0.403313	-1.31003	2.46346e-11	9.13757e-11	down
A10	19732424	19732572	149	BraC10g027700	BraC10g027700.1	3058	1.81	-2.77	-3.86	0.882	up	0.403503	-1.30935	5.25697e-34	4.07647e-33	down
A03	319288	319529	242	BraC03g000620	BraC03g000620.1	1832	4.17	-1.5	-2.1	0.908	up	0.40431	-1.30647	1.57625e-12	6.18272e-12	down
A08	16822161	16822504	344	BraC08g022140	BraC08g022140.1	-905	1.87	-4.12	-5.73	0.941	up	0.405082	-1.30372	6.37003e-20	3.35702e-19	down
A09	59970469	59970669	201	BraC09g064890	BraC09g064890.1	2642	2.26	-4.7	-6.52	2.47	up	0.405465	-1.30235	1.58506e-15	7.07896e-15	down
Contig00487	114121	114886	766	BraCxxg011820	BraCxxg011820.1	919	2.13	-3.02	-4.22	1.5	up	0.405913	-1.30076	3.85179e-07	1.11937e-06	down
A09	49512461	49512608	148	BraC09g046970	BraC09g046970.1	-2193	6.28	-0.925	-1.32	1.02	up	0.406495	-1.29869	6.77747e-15	2.95285e-14	down
A04	3790989	3791372	384	BraC04g005780	BraC04g005780.1	3659	3.83	-0.953	-1.35	1.22	up	0.40934	-1.28863	1.09688e-06	3.07855e-06	down
A03	2688001	2688334	334	BraC03g005630	BraC03g005630.1	-1075	2.64	-3.81	-5.3	0.973	up	0.411641	-1.28054	1.49067e-10	5.29622e-10	down
A06	39487235	39487643	409	BraC06g045020	BraC06g045020.1	-1092	4.07	-2.13	-2.99	0.857	up	0.411949	-1.27946	0.00416035	0.00835671	down
A03	17602558	17603153	596	BraC03g035090	BraC03g035090.1	-48	1.86	-3.93	-5.46	0.708	up	0.413001	-1.27578	3.4921e-14	1.47411e-13	down
A09	532962	533107	146	BraC09g000710	BraC09g000710.1	1539	1.53	-2.93	-4.09	0.669	up	0.414255	-1.27141	7.88232e-21	4.27287e-20	down
A06	43092314	43092459	146	BraC06g051380	BraC06g051380.1	-2329	2.44	-1.25	-1.77	1.41	up	0.414529	-1.27045	4.45451e-14	1.87174e-13	down
A08	11728587	11728837	251	BraC08g013950	BraC08g013950.1	2360	5.04	-1.49	-2.1	1.19	up	0.415808	-1.26601	4.02691e-17	1.91272e-16	down
A01	13090279	13090476	198	BraC01g023200	BraC01g023200.1	3492	2.21	-3.44	-4.79	0.942	up	0.417364	-1.26062	1.14232e-29	7.93581e-29	down
A03	24557615	24558065	451	BraC03g048020	BraC03g048020.1	-2807	2.54	-2.58	-3.6	1.01	up	0.4202	-1.25085	2.3295e-10	8.19788e-10	down
A07	18253166	18253394	229	BraC07g021970	BraC07g021970.1	1491	2.36	-5.97	-8.13	0.938	up	0.420576	-1.24956	3.77431e-18	1.8628e-17	down
A08	21448761	21449204	444	BraC08g031590	BraC08g031590.1	1186	2.11	-1.74	-2.44	0.907	up	0.422476	-1.24306	2.60437e-10	9.14079e-10	down
A07	21469363	21469695	333	BraC07g028030	BraC07g028030.1	3297	2.74	-2.3	-3.21	0.751	up	0.423282	-1.24031	2.70222e-28	1.81936e-27	down
A06	4482048	4482294	247	BraC06g007930	BraC06g007930.1	-2916	2.27	-2.61	-3.64	0.695	up	0.424689	-1.23552	1.40357e-20	7.56e-20	down
A06	41438008	41438480	473	BraC06g047970	BraC06g047970.1	-1477	3.77	-4.28	-5.95	1.15	up	0.425181	-1.23385	1.57923e-10	5.60365e-10	down
A01	11885458	11885801	344	BraC01g021640	BraC01g021640.1	450	3.11	-4.44	-6.17	0.772	up	0.425393	-1.23313	5.78698e-07	1.66241e-06	down
A10	13798363	13798808	446	BraC10g016270	BraC10g016270.1	-99	3.39	-1.07	-1.52	0.811	up	0.430772	-1.21501	3.76258e-07	1.09402e-06	down
A03	1000616	1002024	1409	BraC03g001990	BraC03g001990.1	-1249	8.46	-1.88	-2.64	0.66	up	0.431109	-1.21388	1.87472e-09	6.28991e-09	down
A04	6593199	6593397	199	BraC04g009210	BraC04g009210.1	3292	6.65	-0.966	-1.37	0.653	up	0.432152	-1.21039	1.55489e-51	1.72287e-50	down
A06	40421900	40422146	247	BraC06g046340	BraC06g046340.1	1001	2.07	-3.31	-4.62	1.08	up	0.433342	-1.20642	7.85469e-22	4.3997e-21	down
A08	13385640	13385933	294	BraC08g016360	BraC08g016360.1	-2639	2.33	-1.1	-1.56	1.38	up	0.434072	-1.20399	0.000121404	0.000287642	down
A06	42559063	42559290	228	BraC06g050290	BraC06g050290.1	1633	2.48	-1.94	-2.73	1.09	up	0.437357	-1.19312	2.51757e-07	7.41705e-07	down
A05	41357211	41357361	151	BraC05g047670	BraC05g047670.1	1534	2.4	-2.87	-4	1.17	up	0.437871	-1.19142	1.48694e-11	5.57675e-11	down
A06	13643466	13644066	601	BraC06g021820	BraC06g021820.2	2943	2.73	-4.17	-5.8	0.932	up	0.43844	-1.18955	3.33313e-13	1.34913e-12	down
A03	22564136	22564284	149	BraC03g044480	BraC03g044480.1	-1025	2.06	-1.94	-2.72	0.694	up	0.43937	-1.18649	4.96216e-33	3.74995e-32	down
A04	16995027	16995323	297	BraC04g022820	BraC04g022820.1	-2706	3	-1.66	-2.34	0.862	up	0.441001	-1.18114	2.76114e-13	1.12091e-12	down
A07	22007918	22008066	149	BraC07g029150	BraC07g029150.1	491	2.13	-1.66	-2.33	0.809	up	0.442021	-1.17781	2.15875e-07	6.38102e-07	down
A07	22007476	22007820	345	BraC07g029150	BraC07g029150.1	49	5.06	-1.79	-2.51	0.824	up	0.442021	-1.17781	2.15875e-07	6.38102e-07	down
A06	5117592	5117884	293	BraC06g009100	BraC06g009100.1	1949	2.08	-2.71	-3.77	0.672	up	0.442543	-1.17611	8.82644e-14	3.65292e-13	down
A09	2313972	2314220	249	BraC09g003810	BraC09g003810.1	3164	4.06	-1.39	-1.96	0.872	up	0.442984	-1.17467	1.99518e-27	1.31591e-26	down
A10	10419147	10419378	232	BraC10g011580	BraC10g011580.1	93	2.12	-3.39	-4.73	0.631	up	0.444018	-1.17131	4.25137e-15	1.86881e-14	down
A09	62647806	62647955	150	BraC09g070500	BraC09g070500.1	4138	5.14	-1.67	-2.35	0.834	up	0.446293	-1.16394	2.46265e-19	1.27419e-18	down
A07	22315794	22316091	298	BraC07g029710	BraC07g029710.1	1462	2.6	-2.38	-3.32	0.768	up	0.447754	-1.15922	3.56423e-05	8.85858e-05	down
A09	48607441	48607635	195	BraC09g045550	BraC09g045550.1	1459	1.91	-1.34	-1.89	0.741	up	0.450017	-1.15195	1.751e-09	5.8856e-09	down
A09	47511008	47511246	239	BraC09g043830	BraC09g043830.1	-286	3.26	-1.95	-2.74	1.13	up	0.454549	-1.13749	0.000927246	0.00201183	down
A06	4128378	4128528	151	BraC06g007220	BraC06g007220.1	-1255	9.21	-0.998	-1.42	0.769	up	0.455884	-1.13326	6.7818e-18	3.32029e-17	down
A07	8171871	8172117	247	BraC07g007630	BraC07g007630.1	1661	2.48	-1.73	-2.43	0.927	up	0.456444	-1.13149	1.95997e-05	4.98675e-05	down
A01	33593486	33593632	147	BraC01g043310	BraC01g043310.1	-2091	5.97	-4.48	-6.23	1.18	up	0.457024	-1.12966	3.47522e-29	2.3886e-28	down
A01	3585519	3585711	193	BraC01g007360	BraC01g007360.1	1025	3.4	-1.61	-2.27	0.601	up	0.457887	-1.12693	9.16792e-15	3.97856e-14	down
A06	4261054	4261640	587	BraC06g007470	BraC06g007470.1	99	2.06	-1.79	-2.52	0.602	up	0.458518	-1.12495	2.52036e-12	9.795e-12	down
A01	1859742	1859938	197	BraC01g003600	BraC01g003600.1	2544	2.66	-1.88	-2.64	0.92	up	0.45905	-1.12328	3.50695e-13	1.4167e-12	down
A03	3729369	3729771	403	BraC03g007900	BraC03g007900.1	500	4.78	-1.07	-1.51	2.77	up	0.460394	-1.11906	0.0497745	0.083623	down
A01	37440652	37440850	199	BraC01g048960	BraC01g048960.1	-4461	2.78	-2.61	-3.65	1.28	up	0.460526	-1.11864	1.22902e-20	6.63065e-20	down
A01	37686267	37686614	348	BraC01g049360	BraC01g049360.2	2484	5.99	-1.93	-2.71	1.02	up	0.462041	-1.11391	1.27542e-32	9.53139e-32	down
A09	15453051	15453390	340	BraC09g022150	BraC09g022150.1	3419	3.53	-2.4	-3.36	0.689	up	0.462179	-1.11348	8.30405e-08	2.51733e-07	down
A07	560239	560387	149	BraC07g000760	BraC07g000760.1	3402	2.98	-2.52	-3.52	2.11	up	0.463082	-1.11066	6.19806e-20	3.26796e-19	down
A07	27478631	27478779	149	BraC07g039320	BraC07g039320.1	-50	2.15	-2.95	-4.12	1.35	up	0.464153	-1.10733	2.46083e-14	1.04534e-13	down
A04	17126034	17126183	150	BraC04g022990	BraC04g022990.1	-1492	1.33	-2.22	-3.1	0.896	up	0.464941	-1.10488	8.50729e-07	2.40799e-06	down
A03	18752725	18752871	147	BraC03g037380	BraC03g037380.1	2271	5.43	-1.61	-2.26	0.973	up	0.46548	-1.10321	4.89706e-19	2.50624e-18	down
A01	11257452	11257999	548	BraC01g020590	BraC01g020590.1	-3290	3.29	-1.16	-1.64	1.25	up	0.466387	-1.1004	9.04975e-09	2.91723e-08	down
A08	380121	380261	141	BraC08g000600	BraC08g000600.1	717	2.63	-2.39	-3.33	0.616	up	0.466995	-1.09852	2.67394e-25	1.66215e-24	down
A09	16981798	16982581	784	BraC09g023920	BraC09g023920.1	1876	5.28	-1.48	-2.07	0.649	up	0.467273	-1.09766	1.85301e-12	7.24758e-12	down
A08	20048258	20048407	150	BraC08g028240	BraC08g028240.1	-2115	1.77	-2.02	-2.83	1.21	up	0.468418	-1.09413	1.48068e-07	4.41312e-07	down
A01	37348964	37350725	1762	BraC01g048800	BraC01g048800.1	100	7.41	-2.46	-3.44	0.66	up	0.471087	-1.08594	8.41872e-14	3.48724e-13	down
A03	8500505	8500654	150	BraC03g017400	BraC03g017400.1	-12235	2.71	-1.53	-2.15	0.987	up	0.471266	-1.08538	1.97908e-13	8.08907e-13	down
A03	10539262	10539611	350	BraC03g021090	BraC03g021090.1	99	2.36	-2.12	-2.97	0.815	up	0.473404	-1.07886	7.49138e-07	2.12921e-06	down
A09	45618554	45618749	196	BraC09g041380	BraC09g041380.1	-1698	4.71	-1.89	-2.65	1.83	up	0.473625	-1.07818	8.33724e-09	2.69414e-08	down
A05	4026094	4026291	198	BraC05g007160	BraC05g007160.1	2069	7.14	-1.12	-1.59	0.883	up	0.474259	-1.07625	8.33705e-10	2.8482e-09	down
A07	2237284	2237482	199	BraC07g002710	BraC07g002710.1	944	1.94	-4.38	-6.08	1.04	up	0.474888	-1.07434	1.15963e-31	8.47583e-31	down
A01	14224914	14225160	247	BraC01g024590	BraC01g024590.1	-2669	8.31	-1.78	-2.49	0.776	up	0.478601	-1.0631	5.29752e-17	2.50542e-16	down
A09	55612973	55613667	695	BraC09g056350	BraC09g056350.1	1864	2.6	-3.13	-4.37	0.843	up	0.4795	-1.0604	6.15788e-13	2.45957e-12	down
A07	25235281	25235530	250	BraC07g034730	BraC07g034730.1	-8562	4.27	-1.05	-1.49	0.798	up	0.479709	-1.05977	3.04107e-23	1.77489e-22	down
A02	13269470	13269875	406	BraC02g022780	BraC02g022780.1	-2478	1.77	-7.08	-9.48	0.882	up	0.479775	-1.05957	4.00514e-17	1.9032e-16	down
A09	40061867	40062280	414	BraC09g035590	BraC09g035590.1	1145	3.84	-1.04	-1.48	0.648	up	0.481006	-1.05587	2.69121e-07	7.90952e-07	down
A03	28640115	28640395	281	BraC03g055040	BraC03g055040.1	-2277	1.89	-0.946	-1.34	0.675	up	0.481379	-1.05476	3.60898e-05	8.96372e-05	down
A05	787512	787759	248	BraC05g001120	BraC05g001120.1	3117	1.67	-4.02	-5.59	1.48	up	0.482012	-1.05286	2.6928e-09	8.94183e-09	down
A02	12176260	12176607	348	BraC02g021030	BraC02g021030.1	-1571	2.93	-1.37	-1.93	0.98	up	0.482162	-1.05241	5.92603e-10	2.03952e-09	down
A04	4518585	4519015	431	BraC04g006770	BraC04g006770.1	49	3.67	-6.08	-8.26	2	up	0.485591	-1.04219	0.00252828	0.00522039	down
A07	15757346	15757543	198	BraC07g017690	BraC07g017690.1	3065	2.62	-1.45	-2.04	1.13	up	0.486655	-1.03903	4.03495e-24	2.42538e-23	down
A05	3067450	3067999	550	BraC05g005300	BraC05g005300.1	2494	2.66	-2.12	-2.97	0.704	up	0.487305	-1.0371	2.8346e-15	1.25322e-14	down
A09	44143447	44143739	293	BraC09g039730	BraC09g039730.1	-454	2.07	-2.99	-4.18	0.857	up	0.490696	-1.0271	9.04769e-09	2.91685e-08	down
A09	44142212	44142583	372	BraC09g039730	BraC09g039730.1	-1610	2.88	-1.83	-2.57	0.937	up	0.490696	-1.0271	9.04769e-09	2.91685e-08	down
A02	30972318	30972468	151	BraC02g044260	BraC02g044260.1	-1070	2.22	-0.961	-1.37	0.7	up	0.491403	-1.02502	5.11071e-09	1.67215e-08	down
A09	5911271	5911556	286	BraC09g010090	BraC09g010090.2	-2853	12.6	-0.952	-1.35	1.44	up	0.493125	-1.01998	3.23462e-25	2.00689e-24	down
A01	4421951	4422098	148	BraC01g008790	BraC01g008790.1	-765	1.58	-1.09	-1.55	0.676	up	0.493843	-1.01788	1.28907e-06	3.60048e-06	down
A07	24867081	24867564	484	BraC07g034160	BraC07g034160.1	1880	4.56	-6.93	-9.3	0.681	up	0.497007	-1.00866	3.68813e-07	1.07314e-06	down
A02	31808523	31809035	513	BraC02g045550	BraC02g045550.1	6956	6.33	-1.37	-1.92	3.04	up	0.499937	-1.00018	0.00594808	0.011703	down
A07	24776351	24776501	151	BraC07g034020	BraC07g034020.1	1123	1.31	-2.22	-3.1	0.771	up	0.50058	-0.998329	5.05202e-14	2.11634e-13	down
A09	63486175	63486623	449	BraC09g072300	BraC09g072300.1	2883	6.29	-0.94	-1.34	0.816	up	0.500961	-0.99723	7.3229e-07	2.08348e-06	down
A09	48611716	48611912	197	BraC09g045570	BraC09g045570.1	-2105	2.19	-1.58	-2.22	1.2	up	0.501133	-0.996735	1.03953e-05	2.70309e-05	down
A06	4388568	4388759	192	BraC06g007730	BraC06g007730.1	429	2.05	-2.71	-3.77	0.613	up	0.501824	-0.994747	4.0517e-21	2.2164e-20	down
A01	34710967	34711343	377	BraC01g045150	BraC01g045150.1	4051	2.1	-3.05	-4.27	0.874	up	0.502064	-0.994056	3.44451e-15	1.51859e-14	down
A01	34711443	34711893	451	BraC01g045150	BraC01g045150.1	4527	4.33	-5.83	-7.97	1.72	up	0.502064	-0.994056	3.44451e-15	1.51859e-14	down
A04	21514939	21515157	219	BraC04g030510	BraC04g030510.1	1573	2.19	-1.32	-1.86	0.73	up	0.503954	-0.988637	4.20661e-10	1.46042e-09	down
A10	19098997	19099192	196	BraC10g026160	BraC10g026160.1	-1270	3.04	-1.6	-2.25	1.04	up	0.50545	-0.98436	0.0209824	0.0378269	down
A02	14322447	14322941	495	BraC02g024430	BraC02g024430.1	2456	5.82	-1.3	-1.83	0.779	up	0.506416	-0.981605	7.55006e-20	3.97318e-19	down
A03	3183066	3183314	249	BraC03g006740	BraC03g006740.1	1718	1.28	-2.1	-2.93	0.754	up	0.509079	-0.974039	4.2657e-13	1.71816e-12	down
A05	25671178	25671525	348	BraC05g025610	BraC05g025610.1	-2788	7.03	-1.88	-2.64	1.01	up	0.509469	-0.972934	1.60264e-07	4.76799e-07	down
A02	18671305	18671691	387	BraC02g029900	BraC02g029900.1	1132	4.57	-1.29	-1.82	0.746	up	0.510334	-0.970487	5.17335e-14	2.16579e-13	down
A01	32890978	32891477	500	BraC01g042210	BraC01g042210.1	1697	7.67	-1.58	-2.21	0.673	up	0.511486	-0.967235	5.8057e-16	2.63753e-15	down
A01	6524167	6524457	291	BraC01g012410	BraC01g012410.1	-629	3.37	-1.42	-2	0.885	up	0.511703	-0.966622	0.00358135	0.0072587	down
A06	40664211	40664596	386	BraC06g046760	BraC06g046760.1	-2095	3.63	-1.97	-2.77	0.626	up	0.512854	-0.96338	0.000803446	0.00175361	down
A01	27721683	27721830	148	BraC01g034540	BraC01g034540.1	1225	1.48	-2.93	-4.08	0.773	up	0.513504	-0.961553	5.61111e-10	1.93397e-09	down
A03	13180857	13181153	297	BraC03g026340	BraC03g026340.1	-4562	2.71	-6.37	-8.6	2.12	up	0.513923	-0.960376	1.19076e-11	4.49366e-11	down
A10	19370722	19371248	527	BraC10g026920	BraC10g026920.1	1889	3.81	-3.41	-4.75	0.857	up	0.514796	-0.957928	1.31209e-11	4.94191e-11	down
Contig00145	41546	41843	298	BraCxxg002380	BraCxxg002380.1	-10136	2.21	-4.18	-5.81	1.65	up	0.51565	-0.955537	7.58762e-11	2.74373e-10	down
A06	2275695	2275993	299	BraC06g003500	BraC06g003500.1	-2748	1.81	-1.07	-1.52	0.603	up	0.516715	-0.95256	8.20097e-05	0.000197499	down
A03	39381317	39381463	147	BraC03g068630	BraC03g068630.1	49	1.59	-1.69	-2.38	1.3	up	0.517985	-0.949018	0.00013078	0.000308924	down
A09	16684528	16684769	242	BraC09g023540	BraC09g023540.1	-973	1.32	-1.58	-2.21	0.881	up	0.520937	-0.94082	0.000266872	0.00061219	down
A07	11049996	11050191	196	BraC07g010750	BraC07g010750.1	-390	2.83	-1.37	-1.92	0.757	up	0.523327	-0.934216	0.00620629	0.0121776	down
A02	27951468	27951711	244	BraC02g039390	BraC02g039390.1	1745	6.19	-0.985	-1.4	1.33	up	0.524116	-0.932041	2.80535e-11	1.03602e-10	down
A06	6299635	6299784	150	BraC06g011200	BraC06g011200.1	1315	3.54	-2.26	-3.15	0.87	up	0.524236	-0.931712	1.64381e-12	6.44466e-12	down
A02	3407236	3407485	250	BraC02g007410	BraC02g007410.1	-2074	6.4	-1.53	-2.15	1.28	up	0.524727	-0.93036	1.46631e-08	4.66153e-08	down
A10	1562502	1562749	248	BraC10g003120	BraC10g003120.1	1510	4.59	-1.43	-2.01	1.17	up	0.525	-0.929612	4.11166e-06	1.10354e-05	down
A08	18362927	18363326	400	BraC08g024980	BraC08g024980.1	-3127	3.77	-2.62	-3.66	1.04	up	0.525514	-0.928199	1.1794e-18	5.94916e-18	down
A02	29265101	29265506	406	BraC02g041540	BraC02g041540.1	-2188	2.12	-2.55	-3.56	0.599	up	0.52561	-0.927934	3.30564e-12	1.27701e-11	down
A01	29561072	29561220	149	BraC01g037160	BraC01g037160.1	842	2.69	-2.57	-3.59	0.7	up	0.526496	-0.925506	3.18576e-11	1.17362e-10	down
A06	6480850	6481433	584	BraC06g011490	BraC06g011490.1	-1942	1.26	-2.54	-3.54	1.3	up	0.526881	-0.924452	1.91525e-16	8.85724e-16	down
A08	1417137	1417286	150	BraC08g001840	BraC08g001840.1	-2936	2.07	-1.65	-2.31	1.18	up	0.527332	-0.923217	2.19455e-11	8.16124e-11	down
A07	23046131	23046326	196	BraC07g030870	BraC07g030870.1	1350	3.92	-1.24	-1.75	1.26	up	0.528555	-0.919874	0.00171515	0.00360989	down
A08	16190278	16192289	2012	BraC08g021180	BraC08g021180.1	49	2.35	-6.89	-9.25	0.802	up	0.530862	-0.913592	1.43705e-05	3.69594e-05	down
A09	1515401	1515598	198	BraC09g002400	BraC09g002400.1	1680	5.08	-2.04	-2.85	0.629	up	0.531464	-0.911955	2.62899e-08	8.22456e-08	down
A06	38370090	38370347	258	BraC06g043020	BraC06g043020.1	-2195	1.19	-2.3	-3.22	0.62	up	0.532978	-0.907853	4.47487e-14	1.88006e-13	down
A06	38367906	38368202	297	BraC06g043020	BraC06g043020.1	-4340	5.55	-1.53	-2.14	1.45	up	0.532978	-0.907853	4.47487e-14	1.88006e-13	down
A05	42705600	42705849	250	BraC05g050010	BraC05g050010.1	897	1.45	-2.57	-3.59	0.589	up	0.533564	-0.906267	0.00100047	0.00216372	down
A06	3472396	3472545	150	BraC06g005650	BraC06g005650.1	497	1.86	-1.91	-2.68	1.1	up	0.533573	-0.906243	4.0564e-06	1.08917e-05	down
A07	19420414	19420890	477	BraC07g024050	BraC07g024050.1	-147	3.4	-3.5	-4.88	0.682	up	0.53598	-0.89975	2.39469e-09	7.97761e-09	down
A01	3182496	3183052	557	BraC01g006450	BraC01g006450.1	-48	2.4	-3.01	-4.21	0.606	up	0.537504	-0.895653	4.72029e-05	0.000116197	down
A10	19843941	19844300	360	BraC10g028010	BraC10g028010.1	-795	1.71	-3.57	-4.97	1.18	up	0.538097	-0.894062	4.02574e-13	1.6227e-12	down
A04	23240667	23241329	663	BraC04g033810	BraC04g033810.1	-3062	7.78	-1.18	-1.67	0.663	up	0.540957	-0.886413	1.41727e-11	5.32288e-11	down
A05	10760506	10760977	472	BraC05g017440	BraC05g017440.1	535	2.24	-4.26	-5.93	0.746	up	0.544955	-0.875792	3.2038e-07	9.36094e-07	down
A06	39711361	39711508	148	BraC06g045480	BraC06g045480.1	1622	6.71	-1.24	-1.75	1.02	up	0.544979	-0.875728	1.25141e-15	5.61242e-15	down
A01	11964132	11964278	147	BraC01g021750	BraC01g021750.1	-720	2.11	-1.77	-2.48	1.43	up	0.547532	-0.868986	0.00011785	0.000279564	down
A09	63983554	63983842	289	BraC09g073290	BraC09g073290.1	1342	5.05	-2	-2.81	0.588	up	0.550386	-0.861484	5.19864e-17	2.45971e-16	down
A06	9730139	9730557	419	BraC06g016990	BraC06g016990.1	-99	2.24	-4.17	-5.79	0.656	up	0.550795	-0.860413	2.76297e-12	1.07126e-11	down
A10	23067665	23068002	338	BraC10g035610	BraC10g035610.1	148	1.36	-2.95	-4.12	1.01	up	0.552325	-0.856411	4.76955e-11	1.73958e-10	down
A02	13809806	13810150	345	BraC02g023530	BraC02g023530.1	540	2.45	-3.07	-4.29	0.698	up	0.553079	-0.854442	0.00104211	0.00224803	down
A07	4646936	4647241	306	BraC07g005470	BraC07g005470.1	1047	9.35	-2.09	-2.92	0.635	up	0.55324	-0.854021	0.00169511	0.00357022	down
A10	20971105	20972275	1171	BraC10g030690	BraC10g030690.1	6084	2.9	-1.76	-2.46	1.08	up	0.553775	-0.852628	8.74428e-08	2.64689e-07	down
A07	25569313	25569607	295	BraC07g035270	BraC07g035270.1	4200	2.79	-1.1	-1.56	0.607	up	0.555633	-0.847795	0.00670497	0.013093	down
A05	39105657	39105904	248	BraC05g044140	BraC05g044140.1	-1091	3.87	-1.62	-2.27	0.868	up	0.555796	-0.847372	2.75605e-06	7.50954e-06	down
A06	4387625	4387873	249	BraC06g007720	BraC06g007720.1	3349	5.88	-0.95	-1.35	0.711	up	0.556441	-0.845699	4.44071e-10	1.53958e-09	down
A06	6330265	6331759	1495	BraC06g011270	BraC06g011270.1	1294	6.4	-2.36	-3.29	0.782	up	0.557626	-0.84263	1.26184e-06	3.52621e-06	down
A05	31579463	31579661	199	BraC05g031790	BraC05g031790.1	3720	7.8	-1.65	-2.31	1.27	up	0.560044	-0.836388	4.34137e-11	1.58728e-10	down
A10	17749314	17749710	397	BraC10g023120	BraC10g023120.1	-1912	2.65	-2.98	-4.16	0.597	up	0.56075	-0.83457	4.01772e-06	1.07938e-05	down
A01	5142538	5142882	345	BraC01g010000	BraC01g010000.1	2869	5.71	-2.48	-3.46	0.59	up	0.56078	-0.834492	9.6068e-10	3.27282e-09	down
A04	22180013	22180205	193	BraC04g031820	BraC04g031820.1	95	1.3	-3.28	-4.59	0.674	up	0.561854	-0.831734	1.54452e-09	5.20749e-09	down
A01	1582640	1582888	249	BraC01g003030	BraC01g003030.1	3202	4.97	-1.61	-2.27	0.991	up	0.567029	-0.818507	3.15845e-14	1.33635e-13	down
A09	704546	704744	199	BraC09g000990	BraC09g000990.1	-4164	6.49	-1.14	-1.61	0.687	up	0.567093	-0.818342	1.00712e-11	3.81201e-11	down
A04	2103396	2103884	489	BraC04g003580	BraC04g003580.1	-3400	10.1	-2.04	-2.87	0.887	up	0.568767	-0.81409	1.73542e-09	5.83499e-09	down
A04	21603624	21603822	199	BraC04g030660	BraC04g030660.1	3695	2.49	-1.02	-1.45	1.03	up	0.570109	-0.81069	1.89696e-15	8.44903e-15	down
A09	47671384	47671581	198	BraC09g044020	BraC09g044020.1	-692	1.37	-3.27	-4.57	1.1	up	0.570121	-0.810659	0.000108434	0.000258118	down
A07	12517337	12517583	247	BraC07g012750	BraC07g012750.1	2522	7.2	-1.14	-1.61	0.642	up	0.570547	-0.809582	1.60526e-13	6.57748e-13	down
A03	10269593	10269791	199	BraC03g020610	BraC03g020610.1	0	2.03	-3.47	-4.84	1.35	up	0.572054	-0.805777	1.63053e-12	6.39486e-12	down
A05	14123451	14123598	148	BraC05g021370	BraC05g021370.1	553	1.89	-1.84	-2.59	0.743	up	0.572177	-0.805467	1.21602e-05	3.14416e-05	down
A05	14122947	14123158	212	BraC05g021370	BraC05g021370.1	49	3.26	-1.25	-1.76	0.897	up	0.572177	-0.805467	1.21602e-05	3.14416e-05	down
A05	14127616	14128612	997	BraC05g021370	BraC05g021370.1	4718	3.18	-1.4	-1.96	1.06	up	0.572177	-0.805467	1.21602e-05	3.14416e-05	down
A03	22611394	22618873	7480	BraC03g044550	BraC03g044550.1	2935	2.02	-3.72	-5.17	1.06	up	0.5732	-0.802888	6.3129e-14	2.63183e-13	down
A03	23176885	23177333	449	BraC03g045420	BraC03g045420.1	257	3.19	-6.54	-8.81	1.1	up	0.5733	-0.802637	4.01707e-05	9.94359e-05	down
A03	23881035	23881366	332	BraC03g046700	BraC03g046700.1	-996	1.73	-1.45	-2.04	1.52	up	0.574154	-0.800491	0.0222445	0.0398993	down
A02	2866736	2867039	304	BraC02g006250	BraC02g006250.1	443	4.37	-1.34	-1.88	1.09	up	0.574622	-0.799315	4.8238e-07	1.39362e-06	down
A06	33444974	33445121	148	BraC06g034940	BraC06g034940.1	3919	2.33	-1.92	-2.69	1.69	up	0.574728	-0.799049	9.6438e-05	0.000230813	down
A06	33176966	33177984	1019	BraC06g034510	BraC06g034510.1	526	1.93	-1.79	-2.51	0.592	up	0.575796	-0.79637	0.000419297	0.000942433	down
A06	33176489	33176867	379	BraC06g034510	BraC06g034510.1	49	2.47	-3.21	-4.49	1.26	up	0.575796	-0.79637	0.000419297	0.000942433	down
A02	10298156	10298403	248	BraC02g018520	BraC02g018520.1	1971	4.5	-1.68	-2.36	0.612	up	0.576945	-0.793493	8.32093e-08	2.52222e-07	down
A02	32621975	32622224	250	BraC02g046800	BraC02g046800.1	-2064	1.89	-2.72	-3.79	2.01	up	0.578596	-0.789372	0.0132113	0.0246503	down
A07	16214308	16214454	147	BraC07g018480	BraC07g018480.1	49	1.5	-3.96	-5.5	1.7	up	0.580466	-0.784716	3.42632e-09	1.13126e-08	down
A06	39278364	39278511	148	BraC06g044590	BraC06g044590.1	-2205	3.83	-2.43	-3.39	1.72	up	0.58125	-0.78277	6.0527e-07	1.73587e-06	down
A01	28434730	28434972	243	BraC01g035520	BraC01g035520.1	48	2.63	-1.98	-2.78	0.834	up	0.582091	-0.780684	8.34723e-06	2.18483e-05	down
A03	29207018	29207617	600	BraC03g055990	BraC03g055990.1	7620	4.77	-2.79	-3.89	1.09	up	0.582471	-0.779742	1.37025e-18	6.89497e-18	down
A03	16400386	16400788	403	BraC03g032540	BraC03g032540.1	2113	2.13	-1.14	-1.61	0.662	up	0.582833	-0.778846	0.00835138	0.0160653	down
A03	32217166	32217414	249	BraC03g060600	BraC03g060600.1	1465	4.33	-1.9	-2.67	0.819	up	0.583101	-0.778182	0.00047755	0.00106725	down
A09	45060643	45060793	151	BraC09g040750	BraC09g040750.1	5535	7.1	-2	-2.8	0.874	up	0.58356	-0.777047	4.60012e-17	2.17965e-16	down
A03	25531903	25532247	345	BraC03g049900	BraC03g049900.1	2423	4.7	-1.39	-1.96	1.37	up	0.583594	-0.776963	1.8157e-06	5.01784e-06	down
A09	12281881	12282693	813	BraC09g018470	BraC09g018470.1	-1898	1.43	-3.02	-4.23	0.642	up	0.584161	-0.775562	2.05936e-09	6.89394e-09	down
A02	7877693	7877840	148	BraC02g014920	BraC02g014920.2	1141	1.98	-1.43	-2.01	0.603	up	0.584244	-0.775356	4.28792e-11	1.56878e-10	down
A02	7878723	7879115	393	BraC02g014920	BraC02g014920.2	2171	3.78	-2.1	-2.94	0.869	up	0.584244	-0.775356	4.28792e-11	1.56878e-10	down
A07	20448801	20449125	325	BraC07g026270	BraC07g026270.1	-4585	1.78	-1.97	-2.76	0.599	up	0.584477	-0.774781	1.48485e-18	7.45798e-18	down
A06	42038992	42039552	561	BraC06g049130	BraC06g049130.1	50	4.67	-1.31	-1.84	0.874	up	0.584519	-0.774677	4.77384e-12	1.83259e-11	down
A06	8254433	8254924	492	BraC06g014810	BraC06g014810.1	-2223	5.4	-2.53	-3.53	0.88	up	0.585467	-0.772339	2.84407e-07	8.34313e-07	down
A06	8256370	8256517	148	BraC06g014810	BraC06g014810.1	-630	2.21	-1.57	-2.2	0.991	up	0.585467	-0.772339	2.84407e-07	8.34313e-07	down
A06	8255149	8255517	369	BraC06g014810	BraC06g014810.1	-1630	3.06	-1.32	-1.85	1.27	up	0.585467	-0.772339	2.84407e-07	8.34313e-07	down
A06	8255781	8255928	148	BraC06g014810	BraC06g014810.1	-1219	1.69	-2.88	-4.01	1.38	up	0.585467	-0.772339	2.84407e-07	8.34313e-07	down
A06	39017807	39017956	150	BraC06g044170	BraC06g044170.1	-2744	1.66	-0.982	-1.39	0.607	up	0.585581	-0.772059	8.67069e-10	2.95942e-09	down
A04	19359277	19359519	243	BraC04g026760	BraC04g026760.1	-145	4.58	-2.67	-3.72	1.04	up	0.588066	-0.765951	0.00117789	0.00252539	down
A04	9369273	9369622	350	BraC04g011830	BraC04g011830.1	2345	5.59	-1.82	-2.55	0.718	up	0.588493	-0.764903	5.16985e-11	1.88246e-10	down
A05	30872094	30872533	440	BraC05g030950	BraC05g030950.1	-835	9.4	-1.9	-2.66	0.656	up	0.58887	-0.763978	2.30682e-06	6.31946e-06	down
A07	22833125	22833610	486	BraC07g030560	BraC07g030560.1	-2927	3.76	-3.56	-4.96	1.19	up	0.590543	-0.759886	8.23932e-11	2.97286e-10	down
A03	16703379	16703529	151	BraC03g033130	BraC03g033130.1	-100	2.78	-1.36	-1.9	0.697	up	0.592259	-0.755701	2.47286e-13	1.00574e-12	down
A06	33128210	33128408	199	BraC06g034400	BraC06g034400.1	5291	3.05	-3.01	-4.2	1.39	up	0.594219	-0.750933	2.7571e-21	1.51677e-20	down
A03	8012329	8012599	271	BraC03g016490	BraC03g016490.1	-924	3.6	-2.2	-3.07	0.882	up	0.595774	-0.747163	1.46077e-07	4.35497e-07	down
A05	35808784	35808981	198	BraC05g037610	BraC05g037610.1	-99	1.72	-1.02	-1.45	0.639	up	0.5958	-0.747101	1.33887e-12	5.27167e-12	down
A09	2065678	2065871	194	BraC09g003340	BraC09g003340.1	-48	3.71	-3.06	-4.28	1.67	up	0.595834	-0.747019	0.0115517	0.0217309	down
A10	2437839	2438088	250	BraC10g004660	BraC10g004660.1	-984	3.65	-2.11	-2.96	0.709	up	0.596036	-0.746529	5.33057e-16	2.42535e-15	down
A04	2097720	2098034	315	BraC04g003560	BraC04g003560.1	45	4.78	-5.42	-7.47	0.665	up	0.597862	-0.742116	0.000201264	0.000467216	down
A09	17258759	17259225	467	BraC09g024370	BraC09g024370.1	-1381	2.36	-0.961	-1.37	1.24	up	0.599904	-0.737197	0.00743692	0.0144223	down
A02	14498605	14498801	197	BraC02g024690	BraC02g024690.1	1809	3.07	-1.33	-1.87	0.674	up	0.601601	-0.733122	0.0179424	0.0327367	down
A04	8901969	8902411	443	BraC04g011340	BraC04g011340.1	-2660	7.52	-0.966	-1.37	0.733	up	0.602652	-0.730602	4.38273e-11	1.60204e-10	down
A01	28120576	28120775	200	BraC01g035100	BraC01g035100.1	0	3.51	-1.73	-2.43	0.914	up	0.602822	-0.730197	3.42101e-13	1.38368e-12	down
A09	55617542	55617739	198	BraC09g056360	BraC09g056360.1	-736	2.54	-2.06	-2.88	0.6	up	0.605634	-0.723483	1.78296e-05	4.55221e-05	down
A08	15235914	15236113	200	BraC08g019540	BraC08g019540.1	984	1.75	-4.03	-5.59	0.682	up	0.606901	-0.720468	0.0176413	0.0322283	down
A08	15237752	15238050	299	BraC08g019540	BraC08g019540.1	2822	6.61	-1.6	-2.25	1.3	up	0.606901	-0.720468	0.0176413	0.0322283	down
A06	35642703	35642852	150	BraC06g038280	BraC06g038280.1	-984	1.8	-2.26	-3.16	1.21	up	0.609316	-0.714737	5.93861e-06	1.57452e-05	down
A06	7282599	7282842	244	BraC06g013120	BraC06g013120.1	796	1.95	-1.31	-1.84	0.597	up	0.610766	-0.711309	0.00636483	0.0124709	down
A07	7985627	7985876	250	BraC07g007420	BraC07g007420.1	1795	6.33	-3.56	-4.96	1.48	up	0.61227	-0.70776	1.89358e-08	5.97434e-08	down
A02	13874540	13874737	198	BraC02g023660	BraC02g023660.1	-2259	8.05	-3.72	-5.18	1.26	up	0.612306	-0.707675	7.40332e-14	3.0763e-13	down
A07	16318252	16318594	343	BraC07g018610	BraC07g018610.1	2247	3.38	-2.43	-3.4	0.895	up	0.613986	-0.703722	0.000285047	0.00065148	down
A10	20726411	20726558	148	BraC10g030000	BraC10g030000.1	344	2.81	-4.17	-5.79	2.32	up	0.614445	-0.702645	0.0176872	0.0322996	down
A09	678600	678798	199	BraC09g000940	BraC09g000940.1	-1414	1.73	-2.99	-4.17	0.586	up	0.616527	-0.697765	1.17819e-08	3.76773e-08	down
A08	17811772	17812114	343	BraC08g023910	BraC08g023910.1	3468	4.47	-2.35	-3.28	0.722	up	0.61792	-0.694507	8.60237e-09	2.77763e-08	down
A01	35017089	35017288	200	BraC01g045620	BraC01g045620.1	3923	1.55	-5.59	-7.68	2.49	up	0.619248	-0.69141	7.62985e-05	0.000184189	down
A03	33398531	33398725	195	BraC03g062470	BraC03g062470.1	881	1.66	-2.33	-3.25	0.761	up	0.620083	-0.689467	0.000498869	0.00111263	down
A03	33399198	33399392	195	BraC03g062470	BraC03g062470.1	1548	2.17	-1.2	-1.7	1.06	up	0.620083	-0.689467	0.000498869	0.00111263	down
A01	30031542	30031842	301	BraC01g037960	BraC01g037960.1	-3613	8.53	-1.13	-1.6	0.649	up	0.620996	-0.687343	6.4702e-09	2.10463e-08	down
A07	25405528	25405676	149	BraC07g035010	BraC07g035010.1	-2017	2.62	-2.25	-3.14	0.689	up	0.621008	-0.687317	0.000611402	0.00135028	down
A07	25406807	25407004	198	BraC07g035010	BraC07g035010.1	-689	1.78	-0.989	-1.4	0.784	up	0.621008	-0.687317	0.000611402	0.00135028	down
A01	29812469	29812766	298	BraC01g037590	BraC01g037590.1	-3692	3.92	-2.2	-3.08	1.57	up	0.622472	-0.683919	1.24753e-06	3.48859e-06	down
A03	14071171	14071492	322	BraC03g028030	BraC03g028030.1	4532	4	-2.13	-2.99	1.55	up	0.623644	-0.681205	0.000361594	0.000818315	down
A08	19121768	19122040	273	BraC08g026480	BraC08g026480.1	-2157	1.67	-2.43	-3.39	0.624	up	0.624134	-0.680071	4.05774e-15	1.78489e-14	down
A01	37489093	37489240	148	BraC01g049090	BraC01g049090.1	1604	1.78	-3.79	-5.27	1.19	up	0.624862	-0.678391	1.48837e-05	3.82347e-05	down
A04	18731891	18732137	247	BraC04g025510	BraC04g025510.1	2110	1.65	-0.921	-1.31	0.991	up	0.627548	-0.672202	0.00779173	0.0150714	down
A07	27534333	27534475	143	BraC07g039440	BraC07g039440.1	938	2.53	-1	-1.42	0.899	up	0.62763	-0.672015	5.18283e-07	1.49329e-06	down
A09	7002019	7002415	397	BraC09g011670	BraC09g011670.1	1932	1.95	-1.76	-2.47	0.59	up	0.627854	-0.671499	1.11466e-06	3.12739e-06	down
A08	11413441	11413635	195	BraC08g013540	BraC08g013540.1	-1411	1.57	-2.47	-3.45	1.08	up	0.628738	-0.669469	2.8067e-05	7.05023e-05	down
A03	33341189	33341417	229	BraC03g062360	BraC03g062360.1	2309	1.65	-3.76	-5.23	1.91	up	0.629421	-0.667903	0.00137976	0.00293568	down
A07	27734056	27734281	226	BraC07g039920	BraC07g039920.1	-2484	2.88	-1.38	-1.95	0.844	up	0.631514	-0.663114	1.1962e-07	3.5909e-07	down
A05	2777274	2777571	298	BraC05g004700	BraC05g004700.1	49	2.5	-2.12	-2.96	0.634	up	0.632689	-0.660432	7.67901e-06	2.0165e-05	down
A05	2779369	2779567	199	BraC05g004700	BraC05g004700.1	2144	1.98	-2.83	-3.94	0.978	up	0.632689	-0.660432	7.67901e-06	2.0165e-05	down
A02	6665889	6666089	201	BraC02g013210	BraC02g013210.1	1989	2.17	-1.08	-1.53	0.743	up	0.633101	-0.659492	9.48655e-08	2.86447e-07	down
A04	18492611	18492808	198	BraC04g025160	BraC04g025160.1	691	1.82	-1.41	-1.99	0.678	up	0.63433	-0.656694	5.2465e-05	0.000128575	down
A05	31326134	31326532	399	BraC05g031520	BraC05g031520.1	50	1.44	-1.53	-2.15	0.937	up	0.634726	-0.655794	1.55062e-10	5.50568e-10	down
A03	9736521	9736717	197	BraC03g019700	BraC03g019700.1	-588	1.64	-4.65	-6.46	1.94	up	0.635333	-0.654415	5.27359e-05	0.0001292	down
A01	6151982	6152130	149	BraC01g011650	BraC01g011650.1	3099	1.67	-2.16	-3.02	1.47	up	0.635739	-0.653493	0.00243011	0.00503053	down
A02	33449328	33449623	296	BraC02g048040	BraC02g048040.1	-5690	2.17	-1.79	-2.51	0.744	up	0.636309	-0.652201	3.09472e-06	8.39485e-06	down
A01	9766921	9767121	201	BraC01g018160	BraC01g018160.1	-2624	2.33	-1.54	-2.17	1	up	0.636544	-0.651668	1.97108e-05	5.01464e-05	down
A01	9465339	9465538	200	BraC01g017580	BraC01g017580.1	249	1.4	-2.38	-3.33	0.94	up	0.637347	-0.64985	4.38107e-05	0.000108186	down
A07	16889627	16889776	150	BraC07g019470	BraC07g019470.1	2372	2.78	-1.9	-2.66	0.834	up	0.637603	-0.649269	8.26191e-10	2.8234e-09	down
A09	3560957	3561935	979	BraC09g006100	BraC09g006100.1	-5760	7.33	-4.38	-6.09	0.909	up	0.637802	-0.64882	1.21006e-07	3.63018e-07	down
A03	13031906	13032473	568	BraC03g026020	BraC03g026020.1	9842	3.63	-1.25	-1.77	0.881	up	0.639075	-0.645944	6.07178e-07	1.74089e-06	down
A03	13025722	13025921	200	BraC03g026020	BraC03g026020.1	3658	2.27	-1.05	-1.49	1.15	up	0.639075	-0.645944	6.07178e-07	1.74089e-06	down
A01	33847558	33847700	143	BraC01g043670	BraC01g043670.1	95	2.67	-1.38	-1.94	0.737	up	0.642661	-0.637871	1.76806e-10	6.25751e-10	down
A08	18097417	18097714	298	BraC08g024390	BraC08g024390.1	5524	5.82	-2.49	-3.48	1.31	up	0.643537	-0.635906	6.40933e-07	1.83416e-06	down
A01	35942729	35943160	432	BraC01g046830	BraC01g046830.1	2229	4.06	-1.15	-1.63	0.609	up	0.644611	-0.633498	2.13e-05	5.40436e-05	down
A04	6676452	6677277	826	BraC04g009340	BraC04g009340.2	2889	7.56	-2.16	-3.02	1.12	up	0.647321	-0.627448	0.000371063	0.000838247	down
A07	25729524	25729743	220	BraC07g035560	BraC07g035560.1	48	2.51	-1.87	-2.62	0.713	up	0.65027	-0.620889	8.2441e-06	2.15887e-05	down
A07	17422624	17422770	147	BraC07g020390	BraC07g020390.1	-1388	11.4	-1.38	-1.94	0.887	up	0.65066	-0.620025	6.93284e-08	2.11136e-07	down
A04	16838548	16839103	556	BraC04g022610	BraC04g022610.1	463	6.42	-2.15	-3.01	0.893	up	0.650859	-0.619583	0.00018116	0.000422569	down
A07	16868208	16868508	301	BraC07g019410	BraC07g019410.1	-975	2.95	-3.88	-5.39	1.43	up	0.651007	-0.619256	0.00375643	0.00759395	down
A02	17204278	17204755	478	BraC02g028330	BraC02g028330.1	-3125	1.64	-3.36	-4.68	0.959	up	0.654109	-0.612398	1.08504e-06	3.0461e-06	down
A02	17205055	17205475	421	BraC02g028330	BraC02g028330.1	-2405	2.17	-1.1	-1.56	1.18	up	0.654109	-0.612398	1.08504e-06	3.0461e-06	down
A08	5002679	5002874	196	BraC08g006480	BraC08g006480.1	2572	4.94	-1.65	-2.33	1.3	up	0.654373	-0.611815	0.000200274	0.000465114	down
A08	5002435	5002581	147	BraC08g006480	BraC08g006480.1	2328	1.67	-3.2	-4.48	1.91	up	0.654373	-0.611815	0.000200274	0.000465114	down
A01	1227130	1227769	640	BraC01g002290	BraC01g002290.1	3845	4.1	-2.74	-3.81	0.788	up	0.654902	-0.610649	1.23364e-08	3.93858e-08	down
A01	29830535	29830974	440	BraC01g037620	BraC01g037620.1	2432	5.55	-5.14	-7.1	0.756	up	0.655731	-0.608825	2.69263e-08	8.42123e-08	down
A10	19333506	19334267	762	BraC10g026800	BraC10g026800.1	2429	1.91	-2.61	-3.65	0.618	up	0.656501	-0.607131	1.13749e-07	3.41714e-07	down
A02	25971690	25971889	200	BraC02g036880	BraC02g036880.1	100	1.68	-1.52	-2.13	0.95	up	0.660621	-0.598105	0.000132912	0.000313667	down
A02	25974393	25975282	890	BraC02g036880	BraC02g036880.1	2803	3.56	-3.7	-5.15	0.969	up	0.660621	-0.598105	0.000132912	0.000313667	down
A10	16513378	16513621	244	BraC10g020860	BraC10g020860.1	-292	1.88	-2	-2.81	1.21	up	0.661922	-0.595268	0.0148518	0.0274923	down
A04	2029927	2030568	642	BraC04g003430	BraC04g003430.1	-4971	3.11	-2.57	-3.58	0.593	up	0.662662	-0.593654	0.00012742	0.000301223	down
A07	9365070	9365506	437	BraC07g009000	BraC07g009000.1	3117	3.04	-3.99	-5.56	1.13	up	0.662902	-0.593133	0.00118249	0.00253492	down
A02	1979115	1979315	201	BraC02g004280	BraC02g004280.1	0	2.63	-1.01	-1.43	0.815	up	0.662911	-0.593112	0.00328045	0.00668087	down
A09	1743542	1743840	299	BraC09g002790	BraC09g002790.1	1445	4.32	-4.14	-5.76	1.12	up	0	#NAME?	3.41982e-34	2.66252e-33	down
A10	16825895	16826270	376	BraC10g021350	BraC10g021350.1	188	3.51	-6.39	-8.62	1.16	up	0	#NAME?	1.11579e-39	9.82132e-39	down
A02	24262880	24263023	144	BraC02g034470	BraC02g034470.1	-698	4.09	-2.68	-3.73	1.37	up	0	#NAME?	0.0220977	0.039664	down
A05	383793	383942	150	BraC05g000440	BraC05g000440.1	2016	3.72	-3.4	-4.74	2.1	up	0	#NAME?	0.0410774	0.0701339	down
A09	56605258	56605588	331	BraC09g058300	BraC09g058300.1	497	2.8	-2.48	-3.46	1.35	up	1.50046	0.585407	1.1659e-06	3.26669e-06	up
A06	7988253	7988501	249	BraC06g014370	BraC06g014370.1	-2673	2.02	-2.6	-3.63	0.831	up	1.50531	0.590064	1.36472e-05	3.51595e-05	up
A06	33986728	33987024	297	BraC06g035710	BraC06g035710.1	-2705	7.91	-1.19	-1.68	0.84	up	1.50961	0.594175	0.000943395	0.00204552	up
A03	1885674	1885824	151	BraC03g003940	BraC03g003940.1	-2745	2.82	-3.32	-4.63	0.663	up	1.51259	0.597025	0.000172384	0.00040267	up
A03	3360884	3361183	300	BraC03g007150	BraC03g007150.1	-6931	2.68	-10.6	-13.5	3.86	up	1.5146	0.598937	0.000264187	0.00060641	up
A02	16208864	16209210	347	BraC02g027030	BraC02g027030.1	6502	8.91	-2.37	-3.3	0.961	up	1.51749	0.601683	2.24468e-09	7.49456e-09	up
A01	5258154	5258601	448	BraC01g010250	BraC01g010250.1	2161	3.45	-1.94	-2.72	1	up	1.51941	0.603509	0.00365715	0.0074046	up
A10	19409744	19409991	248	BraC10g027000	BraC10g027000.1	1023	2.38	-1.26	-1.78	0.758	up	1.52342	0.607311	0.0149133	0.0275979	up
A10	14388928	14389078	151	BraC10g017270	BraC10g017270.1	4612	1.49	-2.98	-4.16	1.58	up	1.52551	0.609288	9.43764e-14	3.90059e-13	up
A10	17846987	17847277	291	BraC10g023300	BraC10g023300.1	197	1.93	-3.79	-5.26	0.656	up	1.52619	0.609932	4.60782e-09	1.51076e-08	up
A10	9853234	9853778	545	BraC10g010980	BraC10g010980.1	0	3.23	-2.25	-3.15	1.22	up	1.5263	0.610043	4.34094e-05	0.000107219	up
A10	19606571	19606866	296	BraC10g027390	BraC10g027390.1	2570	3.73	-3.12	-4.37	1.31	up	1.52736	0.611036	1.51104e-07	4.50076e-07	up
A04	1150762	1150999	238	BraC04g002080	BraC04g002080.1	4212	2.25	-2.11	-2.95	0.866	up	1.531	0.614476	2.54601e-05	6.41691e-05	up
A04	1150464	1150663	200	BraC04g002080	BraC04g002080.1	3914	1.86	-1.17	-1.65	0.965	up	1.531	0.614476	2.54601e-05	6.41691e-05	up
A09	7894912	7895147	236	BraC09g013200	BraC09g013200.1	-1191	1.3	-1.03	-1.46	0.762	up	1.53122	0.614684	0.0294352	0.0516668	up
A09	53446474	53446767	294	BraC09g052870	BraC09g052870.1	-685	4.67	-1.16	-1.64	0.662	up	1.53129	0.61475	6.57461e-05	0.000159827	up
A10	19086969	19087117	149	BraC10g026130	BraC10g026130.1	-1732	3.29	-2.02	-2.83	1.57	up	1.5374	0.620489	0.0498258	0.0837049	up
A09	55633352	55633698	347	BraC09g056390	BraC09g056390.1	6806	2.97	-2.45	-3.43	1	up	1.53826	0.621297	0.000696079	0.00152919	up
A03	16945301	16945549	249	BraC03g033610	BraC03g033610.1	1590	2.9	-0.988	-1.4	1.24	up	1.53947	0.622436	0.0320568	0.0558934	up
A01	22531932	22532555	624	BraC01g029200	BraC01g029200.1	-2954	5.7	-2.52	-3.52	0.834	up	1.54087	0.623747	2.27893e-05	5.76803e-05	up
A06	38266475	38266623	149	BraC06g042820	BraC06g042820.1	2505	1.15	-1.01	-1.44	0.613	up	1.54128	0.624128	9.03179e-05	0.00021681	up
A06	38265885	38266131	247	BraC06g042820	BraC06g042820.1	1915	2.09	-2.83	-3.95	0.89	up	1.54128	0.624128	9.03179e-05	0.00021681	up
A01	10412491	10412639	149	BraC01g019200	BraC01g019200.1	3262	1.29	-1.17	-1.66	0.613	up	1.54299	0.625729	8.49889e-08	2.57427e-07	up
A03	21875660	21876018	359	BraC03g043150	BraC03g043150.1	-2036	2.01	-3.13	-4.38	1.51	up	1.54308	0.625817	0.00410178	0.00824709	up
A08	20675800	20675995	196	BraC08g029590	BraC08g029590.1	-682	2.46	-4.64	-6.44	0.713	up	1.54389	0.62657	0.000290788	0.000663911	up
A03	34070195	34070745	551	BraC03g063610	BraC03g063610.1	808	4.42	-1.35	-1.89	0.615	up	1.54488	0.627498	0.0215216	0.0387205	up
A03	13539625	13539958	334	BraC03g026960	BraC03g026960.1	-2679	6.57	-1.23	-1.74	0.654	up	1.54925	0.631572	0.000736426	0.00161406	up
Contig00056_ERROPOS212737	150498	150842	345	BraCxxg000760	BraCxxg000760.1	2923	1.97	-2.39	-3.34	0.981	up	1.55047	0.632702	0.00116752	0.00250413	up
A08	2076842	2076988	147	BraC08g002650	BraC08g002650.1	0	2.01	-2.38	-3.33	0.599	up	1.55205	0.634173	9.5487e-08	2.88219e-07	up
A06	36290583	36290830	248	BraC06g039350	BraC06g039350.1	-1380	1.29	-2.28	-3.19	0.985	up	1.55336	0.635397	0.00210855	0.0043955	up
A03	12075572	12075718	147	BraC03g024130	BraC03g024130.1	1657	1.43	-1.54	-2.16	1.29	up	1.55408	0.636058	0.0219754	0.0394588	up
Contig00375	131665	132219	555	BraCxxg009690	BraCxxg009690.1	3603	1.59	-2.34	-3.26	0.878	up	1.55924	0.64084	2.69524e-06	7.35115e-06	up
A06	33953865	33954210	346	BraC06g035610	BraC06g035610.1	50	8.11	-1.11	-1.57	0.821	up	1.5611	0.642563	0.000227393	0.000525394	up
A06	3854823	3855158	336	BraC06g006590	BraC06g006590.1	-3023	3.31	-5.76	-7.89	1.3	up	1.56201	0.6434	2.03608e-05	5.17202e-05	up
A09	13359629	13359934	306	BraC09g019810	BraC09g019810.1	-2643	3.54	-1.59	-2.24	1.02	up	1.57257	0.653122	1.62917e-05	4.17183e-05	up
A09	63784057	63784451	395	BraC09g072890	BraC09g072890.1	1976	2.72	-5	-6.91	1.61	up	1.58071	0.660576	0.00839023	0.0161344	up
A03	14977899	14978416	518	BraC03g029520	BraC03g029520.1	2693	6.68	-0.957	-1.36	0.603	up	1.58199	0.661738	0.000276556	0.000633214	up
A03	14975306	14975505	200	BraC03g029520	BraC03g029520.1	100	1.96	-1.64	-2.3	0.926	up	1.58199	0.661738	0.000276556	0.000633214	up
A05	32719317	32719760	444	BraC05g033420	BraC05g033420.1	-5297	5.08	-3.39	-4.73	1.24	up	1.58253	0.662237	1.40542e-07	4.19337e-07	up
A03	17208463	17208822	360	BraC03g034200	BraC03g034200.1	-1782	3.55	-1.13	-1.6	0.851	up	1.58667	0.666001	6.36417e-05	0.000154917	up
A09	16738345	16738542	198	BraC09g023610	BraC09g023610.1	8160	3.44	-1.08	-1.53	0.731	up	1.59019	0.669199	0.00576497	0.0113645	up
A05	2228221	2228416	196	BraC05g003650	BraC05g003650.1	49	3.55	-1.01	-1.43	0.764	up	1.59321	0.67194	0.000360971	0.000816961	up
A09	48470123	48470515	393	BraC09g045270	BraC09g045270.1	-1378	1.88	-3.58	-4.99	1.29	up	1.59396	0.672614	0.00383065	0.00773533	up
A09	45436365	45436662	298	BraC09g041180	BraC09g041180.1	4822	6.87	-2.58	-3.6	1.65	up	1.59686	0.675241	4.26035e-08	1.3162e-07	up
A03	17555837	17556326	490	BraC03g034940	BraC03g034940.1	2983	7.61	-1.53	-2.14	1.12	up	1.59724	0.675581	1.48018e-07	4.41202e-07	up
A03	2217441	2217822	382	BraC03g004670	BraC03g004670.1	2714	6.02	-1.05	-1.49	0.746	up	1.60248	0.680309	9.48422e-05	0.000227274	up
A01	29168918	29169161	244	BraC01g036500	BraC01g036500.1	1947	2.12	-1.41	-1.98	0.762	up	1.6094	0.68652	0.0162293	0.0298373	up
A07	27229296	27229693	398	BraC07g038860	BraC07g038860.1	-1822	2.12	-5.11	-7.07	1.63	up	1.61552	0.691994	2.54156e-09	8.4558e-09	up
A03	19507609	19507903	295	BraC03g038900	BraC03g038900.1	1405	1.69	-2.9	-4.05	0.813	up	1.62119	0.69705	0.000244363	0.000562867	up
A09	61689407	61689607	201	BraC09g068610	BraC09g068610.1	1397	2.76	-1.5	-2.11	0.853	up	1.62497	0.700417	0.00965472	0.0183901	up
A09	52663387	52663535	149	BraC09g051570	BraC09g051570.1	1835	1.99	-1.46	-2.06	0.638	up	1.63168	0.706362	5.63816e-07	1.62079e-06	up
A03	28314470	28314668	199	BraC03g054490	BraC03g054490.1	4022	8.8	-1.18	-1.66	0.654	up	1.63183	0.706486	8.74206e-06	2.28509e-05	up
A07	19668745	19668989	245	BraC07g024560	BraC07g024560.1	901	4.44	-3.27	-4.57	1.47	up	1.63285	0.707394	0.000737111	0.00161535	up
A03	12960205	12960405	201	BraC03g025900	BraC03g025900.1	-6501	1.38	-1.99	-2.79	1.03	up	1.63303	0.707553	1.69677e-11	6.34947e-11	up
A03	17330782	17331076	295	BraC03g034480	BraC03g034480.1	-3542	2.93	-2.12	-2.97	0.824	up	1.63403	0.708437	7.92522e-11	2.86267e-10	up
A09	62097676	62097875	200	BraC09g069390	BraC09g069390.1	2862	1.76	-2.3	-3.21	0.95	up	1.63746	0.71146	0.00177035	0.00371896	up
A09	47273516	47273714	199	BraC09g043520	BraC09g043520.1	3005	2.76	-1.51	-2.12	0.691	up	1.64336	0.716645	3.78751e-05	9.39298e-05	up
A05	6426546	6426744	199	BraC05g011430	BraC05g011430.1	-2605	2.03	-2.48	-3.47	1.24	up	1.64368	0.716926	0.011354	0.0213883	up
A04	19722057	19722254	198	BraC04g027410	BraC04g027410.1	2932	4.9	-3.2	-4.47	1.76	up	1.64636	0.719282	1.42689e-05	3.67066e-05	up
A02	2157575	2157724	150	BraC02g004590	BraC02g004590.1	3040	1.2	-2.43	-3.4	1.04	up	1.64863	0.721265	3.25068e-09	1.07521e-08	up
A08	7753113	7753310	198	BraC08g008760	BraC08g008760.1	148	1.51	-0.949	-1.35	0.699	up	1.6489	0.721502	0.000133012	0.000313881	up
A07	2885085	2885480	396	BraC07g003530	BraC07g003530.1	1100	5	-4.12	-5.73	0.8	up	1.64988	0.722361	2.12451e-07	6.28262e-07	up
A06	7070615	7070763	149	BraC06g012740	BraC06g012740.1	2490	5.47	-0.99	-1.41	0.797	up	1.65042	0.722832	0.0312989	0.0546557	up
A09	771329	771523	195	BraC09g001140	BraC09g001140.1	2960	5.22	-1.61	-2.26	0.655	up	1.65342	0.725454	8.43248e-06	2.20627e-05	up
A10	1521925	1522074	150	BraC10g003050	BraC10g003050.1	-4010	1.65	-2.2	-3.08	0.628	up	1.65387	0.725847	0.000199607	0.000463696	up
A10	1520933	1521203	271	BraC10g003050	BraC10g003050.1	-4881	1.45	-1.38	-1.94	1.03	up	1.65387	0.725847	0.000199607	0.000463696	up
A09	56270571	56270717	147	BraC09g057610	BraC09g057610.1	-2237	1.58	-2.04	-2.85	0.806	up	1.65393	0.725899	0.00789722	0.0152593	up
A08	14876049	14876198	150	BraC08g018850	BraC08g018850.1	3916	3.31	-2.61	-3.64	1.57	up	1.65604	0.727737	7.97664e-08	2.42008e-07	up
A06	42790251	42790450	200	BraC06g050750	BraC06g050750.1	-327	1.82	-2.14	-2.99	0.713	up	1.65638	0.728031	1.16226e-09	3.94367e-09	up
A06	42785937	42786136	200	BraC06g050750	BraC06g050750.1	-4641	3.61	-1.17	-1.66	0.809	up	1.65638	0.728031	1.16226e-09	3.94367e-09	up
A03	5153406	5153837	432	BraC03g010890	BraC03g010890.1	2009	2.71	-3.57	-4.98	0.7	up	1.65706	0.728623	0.00608675	0.0119587	up
A03	22957389	22957538	150	BraC03g045110	BraC03g045110.1	-12293	1.32	-5.23	-7.22	2.9	up	1.65797	0.729422	9.08359e-08	2.74683e-07	up
A10	11685682	11685980	299	BraC10g013110	BraC10g013110.1	-2698	1.91	-2.03	-2.85	0.678	up	1.66137	0.732372	2.14002e-06	5.87814e-06	up
A02	8127884	8128430	547	BraC02g015290	BraC02g015290.1	-1849	1.69	-2.01	-2.82	0.611	up	1.6619	0.73283	5.66797e-11	2.06019e-10	up
A08	18840409	18840659	251	BraC08g025990	BraC08g025990.1	2504	3.02	-1.06	-1.5	0.628	up	1.66423	0.734858	6.83489e-07	1.95002e-06	up
A09	61037594	61037892	299	BraC09g067170	BraC09g067170.1	3369	2.44	-3.8	-5.28	0.82	up	1.66761	0.73778	3.60157e-15	1.58656e-14	up
A05	10891821	10892069	249	BraC05g017680	BraC05g017680.1	2407	2.69	-3.67	-5.11	0.7	up	1.66781	0.737953	1.96164e-07	5.81351e-07	up
A03	27178038	27178414	377	BraC03g052500	BraC03g052500.1	3349	2.86	-1.23	-1.73	0.635	up	1.67597	0.744998	0.0174702	0.0319431	up
A09	1242147	1242368	222	BraC09g001850	BraC09g001850.1	-1362	1.28	-1.41	-1.98	0.777	up	1.67607	0.745085	1.61843e-07	4.81367e-07	up
A10	2912414	2912560	147	BraC10g005610	BraC10g005610.1	-635	1.62	-1.09	-1.54	0.603	up	1.67689	0.745788	0.000134496	0.000317248	up
A01	209729	210113	385	BraC01g000310	BraC01g000310.1	-1978	4.91	-1.02	-1.45	0.798	up	1.67786	0.746624	2.45412e-05	6.19384e-05	up
A05	2421464	2421814	351	BraC05g004000	BraC05g004000.1	2971	3.09	-1.61	-2.26	1.08	up	1.67805	0.746783	1.36499e-05	3.51636e-05	up
A06	1548563	1548760	198	BraC06g002360	BraC06g002360.1	-4584	2.49	-2.61	-3.65	1.25	up	1.68781	0.755149	3.14077e-08	9.77366e-08	up
A09	4280322	4280610	289	BraC09g007400	BraC09g007400.1	-1779	1.36	-1.37	-1.92	0.586	up	1.6915	0.758307	4.82727e-06	1.28795e-05	up
A05	36303570	36304039	470	BraC05g038320	BraC05g038320.1	1993	2.08	-1.17	-1.65	0.662	up	1.69229	0.75898	0.00140771	0.00299263	up
A05	36301867	36302109	243	BraC05g038320	BraC05g038320.1	290	2.41	-2.19	-3.06	0.671	up	1.69229	0.75898	0.00140771	0.00299263	up
A05	40015951	40016101	151	BraC05g045650	BraC05g045650.1	50	1.92	-2.35	-3.29	0.924	up	1.69611	0.76223	0.00233986	0.00485375	up
A06	34688823	34689067	245	BraC06g036740	BraC06g036740.1	1330	1.28	-4.33	-6.01	1.54	up	1.70349	0.768498	3.13351e-07	9.16042e-07	up
A10	19495218	19495556	339	BraC10g027140	BraC10g027140.1	842	3.46	-2.42	-3.38	0.725	up	1.70545	0.770149	0.00620241	0.0121715	up
Contig00502	3716	3912	197	BraCxxg012010	BraCxxg012010.1	-391	2.41	-1.34	-1.88	0.616	up	1.70804	0.772344	1.02227e-09	3.47904e-09	up
A06	32594755	32595102	348	BraC06g033410	BraC06g033410.1	2879	3.32	-1.17	-1.66	0.804	up	1.71137	0.775153	0.0200313	0.0362649	up
A04	14239176	14239473	298	BraC04g018850	BraC04g018850.1	-1983	1.62	-1.95	-2.74	0.662	up	1.71489	0.778115	1.31097e-07	3.92115e-07	up
A04	14240514	14240663	150	BraC04g018850	BraC04g018850.1	-793	1.89	-0.988	-1.4	0.714	up	1.71489	0.778115	1.31097e-07	3.92115e-07	up
A01	17568757	17569076	320	BraC01g028160	BraC01g028160.1	6446	1.63	-4.03	-5.6	2.02	up	1.71595	0.779012	6.72375e-15	2.93022e-14	up
A06	550082	550378	297	BraC06g000850	BraC06g000850.1	-197	1.53	-3.88	-5.39	0.613	up	1.72053	0.782855	2.13793e-05	5.4228e-05	up
A03	632093	632503	411	BraC03g001260	BraC03g001260.1	-1586	1.55	-2.07	-2.9	0.597	up	1.7214	0.783582	7.85189e-05	0.000189341	up
A03	631607	631753	147	BraC03g001260	BraC03g001260.1	-2336	3.93	-1.54	-2.16	1.42	up	1.7214	0.783582	7.85189e-05	0.000189341	up
A08	2089863	2090059	197	BraC08g002670	BraC08g002670.1	1835	4.21	-2.3	-3.22	1.22	up	1.7216	0.783751	0.000112265	0.000267019	up
A05	37725117	37725785	669	BraC05g040980	BraC05g040980.1	-2125	1.29	-2.6	-3.63	0.633	up	1.72401	0.785771	4.86897e-22	2.73939e-21	up
A07	19805358	19805505	148	BraC07g024870	BraC07g024870.1	-1032	2.21	-2.16	-3.03	1.07	up	1.72409	0.785832	7.25929e-05	0.000175681	up
A09	63412638	63412835	198	BraC09g072180	BraC09g072180.1	1289	6.06	-1.76	-2.47	0.804	up	1.72426	0.785974	0.0120788	0.0226514	up
A08	21707565	21707769	205	BraC08g032130	BraC08g032130.1	2360	3.48	-1.16	-1.64	1.14	up	1.72847	0.789497	0.0338209	0.0587022	up
A09	46004156	46004305	150	BraC09g041920	BraC09g041920.1	-4794	1.33	-1.76	-2.47	0.598	up	1.735	0.794939	0.00136007	0.00289641	up
A03	33397027	33397174	148	BraC03g062460	BraC03g062460.1	487	2.8	-1.73	-2.43	0.641	up	1.73704	0.796633	0.000415925	0.000935235	up
A04	20229011	20229205	195	BraC04g028230	BraC04g028230.1	1521	2.11	-2.99	-4.17	0.968	up	1.73781	0.797271	0.000105337	0.000251126	up
A09	47130215	47130664	450	BraC09g043220	BraC09g043220.1	3665	3.45	-3.1	-4.33	0.77	up	1.73807	0.797486	2.26179e-06	6.19816e-06	up
A09	61252816	61253063	248	BraC09g067710	BraC09g067710.1	-1253	2.54	-2.75	-3.83	0.959	up	1.73933	0.798534	2.17741e-06	5.97688e-06	up
A06	4368162	4368311	150	BraC06g007700	BraC06g007700.1	50	1.76	-1.82	-2.55	0.89	up	1.74199	0.800733	0.0213927	0.038516	up
A03	23420176	23420550	375	BraC03g045860	BraC03g045860.1	6765	2.8	-1.08	-1.53	1.29	up	1.74632	0.804314	0.0189462	0.0344232	up
A07	8215833	8216192	360	BraC07g007680	BraC07g007680.1	6604	1.85	-5.14	-7.1	3.08	up	1.75331	0.810084	2.6724e-11	9.88365e-11	up
A09	18030153	18030522	370	BraC09g025400	BraC09g025400.1	-881	2.17	-2.33	-3.26	1.09	up	1.76424	0.819045	0.00729659	0.0141694	up
A09	64369561	64369806	246	BraC09g073990	BraC09g073990.1	1165	2.82	-1.79	-2.52	0.918	up	1.7688	0.822771	0.00879473	0.016868	up
A09	49177253	49177400	148	BraC09g046410	BraC09g046410.1	4138	2	-1.02	-1.45	0.903	up	1.77058	0.824224	0.000835408	0.00181976	up
A06	10541616	10541764	149	BraC06g017940	BraC06g017940.1	1050	1.76	-2.16	-3.02	0.702	up	1.77296	0.826159	5.13924e-11	1.87173e-10	up
A05	38334098	38334246	149	BraC05g042400	BraC05g042400.1	715	1.6	-2.28	-3.18	0.643	up	1.77325	0.826397	2.75797e-08	8.61822e-08	up
A03	13731973	13732121	149	BraC03g027390	BraC03g027390.1	-49	3.7	-1.58	-2.23	1.09	up	1.77833	0.830522	4.56206e-10	1.58082e-09	up
Contig00224_ERROPOS2783696+	18300	18599	300	BraCxxg005710	BraCxxg005710.1	-2754	3.11	-2.93	-4.08	1.42	up	1.78014	0.831989	4.55789e-07	1.31841e-06	up
A07	20777684	20777879	196	BraC07g026920	BraC07g026920.1	-1929	1.82	-1.39	-1.96	1.03	up	1.78034	0.832154	0.0288596	0.0507266	up
A08	16963149	16963470	322	BraC08g022330	BraC08g022330.1	1686	1.26	-2.16	-3.03	0.594	up	1.78102	0.8327	1.38144e-12	5.43411e-12	up
A08	18444491	18444640	150	BraC08g025090	BraC08g025090.1	50	2.08	-1.56	-2.19	0.645	up	1.78211	0.833583	0.00264735	0.00545427	up
A07	19374186	19374434	249	BraC07g023960	BraC07g023960.1	-1284	2.23	-2.54	-3.55	1.07	up	1.78486	0.83581	2.21185e-15	9.82105e-15	up
A02	2318421	2318718	298	BraC02g004870	BraC02g004870.1	3091	10.9	-1.37	-1.92	1.12	up	1.78666	0.837262	3.31925e-10	1.15931e-09	up
A08	23108642	23108990	349	BraC08g035450	BraC08g035450.1	-1495	3.8	-2.34	-3.27	0.923	up	1.79154	0.841204	1.46015e-05	3.75389e-05	up
A07	16871743	16871887	145	BraC07g019420	BraC07g019420.1	48	3.03	-1.2	-1.7	0.632	up	1.79203	0.841598	3.29933e-06	8.92199e-06	up
A02	5465697	5466037	341	BraC02g011260	BraC02g011260.1	-49	4.03	-2.59	-3.61	1.03	up	1.7949	0.843905	0.00703127	0.0136888	up
A07	3001221	3001516	296	BraC07g003660	BraC07g003660.1	0	2.25	-1.85	-2.6	0.684	up	1.79607	0.844845	2.13004e-14	9.0752e-14	up
A04	8893752	8894162	411	BraC04g011310	BraC04g011310.1	-3321	2.37	-4.12	-5.73	1.61	up	1.79954	0.847627	3.81557e-17	1.81391e-16	up
Contig00178	150643	150789	147	BraCxxg003560	BraCxxg003560.1	-708	2.75	-1.3	-1.82	0.97	up	1.80206	0.849648	0.0176236	0.0322014	up
A06	9777372	9777601	230	BraC06g017030	BraC06g017030.1	1224	1.45	-1.28	-1.81	0.615	up	1.80472	0.851771	0.0108545	0.0205248	up
A07	27201410	27201557	148	BraC07g038780	BraC07g038780.1	663	2.46	-4.05	-5.62	0.779	up	1.80564	0.852511	8.43006e-08	2.55436e-07	up
A01	9279848	9280044	197	BraC01g017250	BraC01g017250.1	2216	2.35	-1.28	-1.81	1.04	up	1.8064	0.853118	0.00173049	0.00363986	up
A09	41226860	41227209	350	BraC09g036470	BraC09g036470.1	-2785	6	-2.08	-2.92	1.23	up	1.80657	0.853257	2.79354e-05	7.01877e-05	up
A06	7134744	7134890	147	BraC06g012870	BraC06g012870.1	-49	2.58	-1.15	-1.63	0.966	up	1.80749	0.85399	5.5985e-06	1.48686e-05	up
A08	1451629	1451928	300	BraC08g001890	BraC08g001890.1	-2710	4.7	-1.73	-2.43	0.917	up	1.80861	0.854881	8.32075e-07	2.35721e-06	up
A05	32410768	32410916	149	BraC05g033010	BraC05g033010.1	-1724	2.79	-1.34	-1.88	1.17	up	1.81407	0.859233	0.00408338	0.00821261	up
A02	11160441	11160739	299	BraC02g019720	BraC02g019720.1	0	1.75	-2.87	-4	0.746	up	1.81555	0.860405	7.81147e-14	3.24304e-13	up
A08	14019205	14019353	149	BraC08g017460	BraC08g017460.1	3149	2.62	-1.14	-1.61	0.758	up	1.82727	0.869691	6.27645e-27	4.0921e-26	up
A04	4127759	4128141	383	BraC04g006180	BraC04g006180.1	-2174	4.83	-1.6	-2.25	0.602	up	1.83345	0.874564	7.17461e-07	2.04305e-06	up
A09	51160933	51161081	149	BraC09g049120	BraC09g049120.1	1761	1.38	-2.45	-3.42	0.586	up	1.83783	0.878003	3.98734e-09	1.31137e-08	up
A09	51161180	51161721	542	BraC09g049120	BraC09g049120.1	2008	3.48	-10.1	-13	1.5	up	1.83783	0.878003	3.98734e-09	1.31137e-08	up
A05	40808586	40808735	150	BraC05g047060	BraC05g047060.1	-1779	5.41	-2.02	-2.83	1.45	up	1.83855	0.878566	0.00249856	0.00516249	up
A08	22849606	22849848	243	BraC08g034790	BraC08g034790.1	-1494	2.35	-1.61	-2.26	1.14	up	1.83992	0.879643	0.00321357	0.00655237	up
A03	12117935	12118193	259	BraC03g024250	BraC03g024250.1	-1542	1.31	-2.38	-3.33	1.3	up	1.83995	0.879664	2.04102e-05	5.18337e-05	up
A09	55318360	55318509	150	BraC09g055840	BraC09g055840.1	-1897	1.79	-1.33	-1.87	0.63	up	1.841	0.880487	3.57541e-05	8.88503e-05	up
A01	29174193	29174387	195	BraC01g036520	BraC01g036520.1	2626	3.7	-1.63	-2.29	1.13	up	1.84398	0.882825	0.000529813	0.00117862	up
A09	61580663	61581146	484	BraC09g068330	BraC09g068330.1	474	2.5	-2.32	-3.24	0.662	up	1.8473	0.885416	3.64113e-13	1.47019e-12	up
A06	3236600	3236900	301	BraC06g005120	BraC06g005120.1	-8972	2.45	-1.72	-2.41	0.623	up	1.84966	0.887263	5.88351e-10	2.02574e-09	up
A09	48250651	48250895	245	BraC09g044930	BraC09g044930.1	846	5.36	-2.32	-3.24	0.647	up	1.85093	0.888248	0.00311313	0.00635977	up
A03	6306187	6306435	249	BraC03g013180	BraC03g013180.1	-1663	2.77	-2.12	-2.96	1.11	up	1.85231	0.889324	0.00163877	0.00345686	up
A01	36329550	36329692	143	BraC01g047300	BraC01g047300.1	1607	5.77	-0.957	-1.36	0.653	up	1.85915	0.894641	0.00093315	0.00202398	up
A06	519399	519900	502	BraC06g000780	BraC06g000780.1	3054	2.3	-4.14	-5.76	0.924	up	1.86956	0.902698	1.63802e-11	6.13238e-11	up
A09	48434930	48440779	5850	BraC09g045220	BraC09g045220.1	11671	5.67	-3.54	-4.92	2.11	up	1.87387	0.906017	8.41805e-13	3.34328e-12	up
A03	4693350	4693549	200	BraC03g009960	BraC03g009960.1	2075	1.47	-2.83	-3.95	1.53	up	1.87468	0.906644	1.46451e-10	5.20722e-10	up
A03	4695341	4695590	250	BraC03g009960	BraC03g009960.1	4066	3.92	-5.14	-7.11	1.56	up	1.87468	0.906644	1.46451e-10	5.20722e-10	up
A03	4694147	4694396	250	BraC03g009960	BraC03g009960.1	2872	1.9	-8.59	-11.3	3.31	up	1.87468	0.906644	1.46451e-10	5.20722e-10	up
A09	51445216	51445465	250	BraC09g049620	BraC09g049620.1	3934	3.51	-3.1	-4.34	1.36	up	1.88073	0.911295	9.10202e-09	2.93351e-08	up
A09	46605166	46605549	384	BraC09g042500	BraC09g042500.1	3758	2.04	-1.8	-2.53	0.61	up	1.88334	0.913296	6.73919e-18	3.29992e-17	up
A03	27672709	27672904	196	BraC03g053340	BraC03g053340.1	1067	1.71	-1.19	-1.69	1.55	up	1.88517	0.914696	0.0200398	0.0362784	up
A08	11188726	11189307	582	BraC08g013230	BraC08g013230.1	6732	2	-1.31	-1.84	0.732	up	1.88777	0.916681	0.000273865	0.000627532	up
A03	28226478	28227372	895	BraC03g054360	BraC03g054360.1	1630	2.81	-1.53	-2.15	0.618	up	1.89065	0.91888	8.15508e-14	3.38058e-13	up
A10	17937080	17937229	150	BraC10g023580	BraC10g023580.2	-940	1.68	-3.6	-5.01	1.67	up	1.89155	0.919572	9.84594e-07	2.77237e-06	up
A03	17466354	17466503	150	BraC03g034750	BraC03g034750.1	1714	3.4	-1.16	-1.64	0.679	up	1.89169	0.919675	4.10163e-10	1.42457e-09	up
A06	9015732	9016133	402	BraC06g015990	BraC06g015990.1	3118	2.21	-1.42	-2	0.77	up	1.89198	0.919894	2.28688e-23	1.34136e-22	up
A06	9012862	9013061	200	BraC06g015990	BraC06g015990.1	248	1.37	-2.73	-3.8	1.46	up	1.89198	0.919894	2.28688e-23	1.34136e-22	up
A05	7898128	7898751	624	BraC05g013560	BraC05g013560.1	184	5.33	-2.75	-3.84	1.77	up	1.89931	0.925475	0.00077337	0.00169032	up
A07	180172	180320	149	BraC07g000290	BraC07g000290.1	1815	2.42	-1.29	-1.82	0.715	up	1.90293	0.928226	3.63329e-32	2.68538e-31	up
A05	5920392	5920541	150	BraC05g010500	BraC05g010500.1	-4078	2.05	-3.66	-5.09	2.59	up	1.9052	0.929944	5.28238e-13	2.11809e-12	up
A06	30781353	30781568	216	BraC06g030940	BraC06g030940.1	-4589	1.36	-1.13	-1.6	0.712	up	1.91134	0.934582	1.50237e-08	4.77295e-08	up
A09	62882369	62882766	398	BraC09g070980	BraC09g070980.1	5484	1.83	-7.56	-10.1	1.21	up	1.91151	0.93471	8.56853e-22	4.79303e-21	up
A01	10973296	10973540	245	BraC01g020130	BraC01g020130.1	-832	1.81	-4.39	-6.1	1.11	up	1.91367	0.936344	2.43123e-17	1.1642e-16	up
A08	5398514	5398714	201	BraC08g006880	BraC08g006880.1	-12284	2.88	-2.16	-3.03	0.833	up	1.91416	0.936711	7.02225e-15	3.05788e-14	up
A04	16182096	16182241	146	BraC04g021610	BraC04g021610.1	49	2.08	-1.62	-2.27	0.868	up	1.91509	0.937413	0.0114748	0.0216022	up
A09	16609721	16609967	247	BraC09g023440	BraC09g023440.1	2164	3.54	-2.73	-3.81	1.36	up	1.91745	0.939187	1.46027e-15	6.53495e-15	up
Contig00375	117485	117794	310	BraCxxg009650	BraCxxg009650.1	-789	1.37	-1.79	-2.52	0.595	up	1.91755	0.939261	0.00127022	0.00271311	up
A03	16340687	16340929	243	BraC03g032410	BraC03g032410.1	-1588	7.07	-1.36	-1.91	0.903	up	1.92146	0.942203	9.00433e-05	0.000216167	up
A02	13045978	13046222	245	BraC02g022370	BraC02g022370.1	-878	1.65	-2.63	-3.67	1.05	up	1.92306	0.943404	0.000263863	0.00060571	up
A03	20390675	20390919	245	BraC03g040570	BraC03g040570.1	1263	4.69	-1.56	-2.19	0.908	up	1.92393	0.944059	3.29177e-10	1.14984e-09	up
A08	4985210	4985358	149	BraC08g006470	BraC08g006470.1	2860	5.92	-1.26	-1.77	0.911	up	1.9263	0.945829	2.38588e-17	1.14302e-16	up
A03	37217934	37218084	151	BraC03g066460	BraC03g066460.1	-7251	5.21	-0.962	-1.37	0.73	up	1.92829	0.947325	1.98506e-06	5.4689e-06	up
A01	6576070	6576217	148	BraC01g012540	BraC01g012540.1	-932	6.27	-0.978	-1.39	0.726	up	1.92876	0.947674	4.74258e-09	1.55402e-08	up
A07	3491500	3491913	414	BraC07g004280	BraC07g004280.1	-2010	3.35	-4.61	-6.4	1.99	up	1.92907	0.947908	1.13212e-10	4.05116e-10	up
A04	20905609	20905856	248	BraC04g029430	BraC04g029430.1	3075	1.9	-3.02	-4.23	1.36	up	1.93125	0.949532	0.00957307	0.0182429	up
A04	5986686	5986834	149	BraC04g008460	BraC04g008460.1	3128	4.36	-2.16	-3.03	1.16	up	1.93327	0.95104	3.55171e-05	8.82879e-05	up
A09	55181881	55182027	147	BraC09g055570	BraC09g055570.1	-1493	3.36	-0.977	-1.39	1.01	up	1.94557	0.960193	0.000266909	0.000612231	up
A01	3047133	3048007	875	BraC01g006120	BraC01g006120.1	-767	1.96	-1.17	-1.66	0.604	up	1.94715	0.961361	9.14822e-05	0.000219477	up
A05	41628191	41628340	150	BraC05g048180	BraC05g048180.1	6175	2.45	-1.77	-2.49	0.659	up	1.94945	0.963068	2.10705e-14	8.98069e-14	up
A05	5270896	5271481	586	BraC05g009380	BraC05g009380.1	984	4.53	-1.79	-2.52	1.08	up	1.96237	0.972595	0.0240433	0.0428551	up
A08	18905567	18905867	301	BraC08g026130	BraC08g026130.1	7402	2.15	-8.38	-11	2.48	up	1.96708	0.976059	1.59084e-15	7.10381e-15	up
A01	5944233	5944381	149	BraC01g011360	BraC01g011360.1	-549	1.25	-1.2	-1.7	0.734	up	1.9736	0.980827	6.74735e-06	1.77998e-05	up
A03	1900152	1900383	232	BraC03g003960	BraC03g003960.1	4372	1.45	-1.8	-2.52	1.11	up	1.98001	0.985508	2.41903e-08	7.58641e-08	up
A03	12284575	12284824	250	BraC03g024640	BraC03g024640.1	248	2.19	-3.44	-4.8	1.1	up	1.98405	0.988452	9.34514e-06	2.43809e-05	up
A01	25681971	25682361	391	BraC01g032390	BraC01g032390.1	-1813	1.91	-2.8	-3.9	0.686	up	1.98556	0.989545	1.58817e-14	6.80346e-14	up
A08	13916250	13916449	200	BraC08g017260	BraC08g017260.1	-5224	9.65	-0.966	-1.37	0.642	up	1.99124	0.993668	3.68674e-14	1.55489e-13	up
A06	43540570	43541012	443	BraC06g052230	BraC06g052230.1	2339	2.65	-4.57	-6.35	0.768	up	1.99177	0.99405	0.00728242	0.0141468	up
A01	37033676	37034066	391	BraC01g048310	BraC01g048310.1	49	2.59	-2.39	-3.33	0.781	up	2.00729	1.00525	2.68511e-05	6.75355e-05	up
A02	5239430	5240914	1485	BraC02g010790	BraC02g010790.1	387	4.18	-1.28	-1.8	0.708	up	2.01455	1.01045	0.0248167	0.0441168	up
A09	45333796	45333946	151	BraC09g041030	BraC09g041030.1	4507	1.68	-1.84	-2.59	1.18	up	2.01659	1.01192	1.06468e-08	3.4127e-08	up
A01	4249852	4250099	248	BraC01g008500	BraC01g008500.1	-2955	3.42	-1.58	-2.22	0.713	up	2.01898	1.01362	7.34094e-11	2.65715e-10	up
A08	21120912	21121111	200	BraC08g030670	BraC08g030670.1	650	2.09	-1.08	-1.53	0.694	up	2.02317	1.01662	5.10344e-05	0.000125236	up
A07	15131474	15131719	246	BraC07g016710	BraC07g016710.1	1604	5.91	-1.48	-2.09	0.91	up	2.02379	1.01706	1.932e-30	1.37049e-29	up
A03	23551370	23551656	287	BraC03g046110	BraC03g046110.1	768	4.18	-2.28	-3.19	0.926	up	2.02439	1.01748	5.62895e-05	0.000137609	up
A09	5869657	5869802	146	BraC09g010020	BraC09g010020.1	1358	6.39	-1.1	-1.56	0.848	up	2.02707	1.0194	1.55447e-11	5.82488e-11	up
A02	10333002	10333290	289	BraC02g018590	BraC02g018590.1	383	1.69	-2.31	-3.23	0.657	up	2.02886	1.02067	0.000152494	0.000358112	up
A03	15756858	15757466	609	BraC03g031120	BraC03g031120.1	3127	2.48	-1.14	-1.61	0.735	up	2.03542	1.02533	0.00566081	0.0111758	up
A01	27078541	27078834	294	BraC01g033760	BraC01g033760.1	-2260	4.89	-2.96	-4.14	1.18	up	2.03768	1.02693	9.3312e-07	2.63125e-06	up
A09	12397774	12398882	1109	BraC09g018650	BraC09g018650.1	-2878	1.86	-4.79	-6.64	0.744	up	2.03962	1.0283	4.78099e-10	1.65425e-09	up
A09	55525603	55525753	151	BraC09g056230	BraC09g056230.1	-6537	1.9	-1.91	-2.68	0.749	up	2.03982	1.02844	4.51738e-33	3.41931e-32	up
A09	55524994	55525277	284	BraC09g056230	BraC09g056230.1	-7013	3.06	-3.01	-4.2	1.09	up	2.03982	1.02844	4.51738e-33	3.41931e-32	up
A05	1393315	1393859	545	BraC05g002010	BraC05g002010.1	1150	2.65	-3.02	-4.22	0.798	up	2.0401	1.02864	4.56348e-08	1.40695e-07	up
A05	39209011	39209305	295	BraC05g044330	BraC05g044330.1	-1257	5.2	-1.63	-2.29	0.95	up	2.04033	1.0288	4.44893e-08	1.37291e-07	up
A09	5960178	5960671	494	BraC09g010170	BraC09g010170.1	2361	6.19	-1.95	-2.73	0.739	up	2.04875	1.03474	9.60845e-15	4.16206e-14	up
A05	39485240	39485583	344	BraC05g044850	BraC05g044850.1	-7022	8.2	-3.07	-4.29	1.26	up	2.05438	1.0387	2.64278e-15	1.17045e-14	up
A03	25114101	25114299	199	BraC03g049230	BraC03g049230.1	-845	2.33	-1.7	-2.39	0.925	up	2.0555	1.03949	0.00011227	0.000267019	up
A10	17560545	17560742	198	BraC10g022820	BraC10g022820.1	-1986	1.28	-1.93	-2.71	0.781	up	2.05904	1.04197	1.05041e-10	3.76857e-10	up
A10	17560250	17560398	149	BraC10g022820	BraC10g022820.1	-2330	1.4	-1.6	-2.24	1.29	up	2.05904	1.04197	1.05041e-10	3.76857e-10	up
A02	17977594	17978008	415	BraC02g029180	BraC02g029180.1	940	1.39	-3.47	-4.84	1.43	up	2.06945	1.04925	0.00245288	0.00507512	up
A08	10380095	10380289	195	BraC08g012070	BraC08g012070.1	195	2.6	-2.39	-3.33	1.22	up	2.07099	1.05032	0.0231395	0.041383	up
A01	2363601	2364196	596	BraC01g004710	BraC01g004710.1	8665	1.77	-1.64	-2.3	0.713	up	2.07211	1.0511	2.08981e-14	8.91068e-14	up
A10	14342327	14342475	149	BraC10g017160	BraC10g017160.1	99	1.88	-1.52	-2.14	1.16	up	2.08027	1.05677	2.37896e-06	6.51114e-06	up
A06	12015136	12015384	249	BraC06g019870	BraC06g019870.1	-1729	5	-2.28	-3.18	1.28	up	2.08027	1.05677	0.00237725	0.00492761	up
A05	8932281	8932427	147	BraC05g014960	BraC05g014960.1	-146	3.23	-1.8	-2.53	0.715	up	2.08153	1.05764	1.31111e-06	3.65957e-06	up
A03	5669581	5670379	799	BraC03g012260	BraC03g012260.1	-3117	4	-7.13	-9.53	1.46	up	2.09177	1.06472	1.46151e-09	4.93567e-09	up
A04	18772232	18772608	377	BraC04g025560	BraC04g025560.1	1281	3.33	-2.48	-3.47	0.944	up	2.09903	1.06972	6.29525e-05	0.000153307	up
A09	56588948	56590177	1230	BraC09g058280	BraC09g058280.1	-222	4.7	-2.53	-3.54	0.719	up	2.09947	1.07003	3.72811e-07	1.08429e-06	up
A06	8911425	8911801	377	BraC06g015870	BraC06g015870.1	-1133	1.67	-1.56	-2.19	1.19	up	2.09969	1.07018	2.28993e-08	7.19112e-08	up
A08	11083912	11084196	285	BraC08g013100	BraC08g013100.1	-13702	1.68	-5	-6.91	1.47	up	2.10767	1.07565	1.03131e-23	6.12435e-23	up
A04	19400513	19400760	248	BraC04g026820	BraC04g026820.1	-3417	7.96	-1.2	-1.7	0.82	up	2.10967	1.07701	8.27244e-23	4.75572e-22	up
A07	17419709	17420145	437	BraC07g020380	BraC07g020380.1	-1638	2.08	-2.16	-3.03	0.951	up	2.11086	1.07783	2.17157e-10	7.65273e-10	up
A01	25492539	25493049	511	BraC01g032180	BraC01g032180.1	-1385	3.63	-4.85	-6.72	0.685	up	2.11275	1.07912	3.35942e-12	1.29763e-11	up
A03	17104925	17106456	1532	BraC03g034000	BraC03g034000.1	791	5.2	-1.47	-2.07	1.4	up	2.11535	1.08089	3.09771e-05	7.74462e-05	up
A07	24595395	24595644	250	BraC07g033650	BraC07g033650.1	3562	5.17	-2.73	-3.81	1.31	up	2.11597	1.08132	7.27351e-32	5.34114e-31	up
A04	12231963	12232211	249	BraC04g015940	BraC04g015940.1	-1960	3.63	-1.43	-2.01	0.657	up	2.11836	1.08295	2.77733e-18	1.37879e-17	up
A07	13904348	13904542	195	BraC07g014740	BraC07g014740.1	48	4.02	-2.98	-4.15	1.66	up	2.11907	1.08343	0.0173368	0.0317142	up
A03	5630350	5630597	248	BraC03g012140	BraC03g012140.2	-297	3.03	-2.56	-3.58	0.807	up	2.1211	1.08481	1.23827e-07	3.71075e-07	up
A02	5756841	5757036	196	BraC02g011900	BraC02g011900.1	-978	1.87	-1.13	-1.6	0.703	up	2.12345	1.08641	1.02764e-23	6.10364e-23	up
A06	12220330	12220530	201	BraC06g020130	BraC06g020130.1	-599	1.75	-2.16	-3.02	0.742	up	2.12737	1.08907	4.4236e-15	1.94271e-14	up
A02	26102542	26102731	190	BraC02g037070	BraC02g037070.1	929	4.47	-1.37	-1.92	0.735	up	2.1276	1.08923	0.00602204	0.0118379	up
A01	13428037	13428391	355	BraC01g023560	BraC01g023560.1	2034	8.57	-1.39	-1.95	1.06	up	2.14696	1.1023	3.74366e-14	1.57828e-13	up
A06	7001729	7001975	247	BraC06g012540	BraC06g012540.1	-97	1.92	-2.31	-3.23	1.19	up	2.1503	1.10454	0.00868538	0.0166689	up
A02	12664171	12664731	561	BraC02g021740	BraC02g021740.1	4050	2.31	-1.49	-2.1	0.718	up	2.15241	1.10595	0.00181201	0.00380114	up
A10	22899714	22899959	246	BraC10g035250	BraC10g035250.1	2150	2.17	-2.33	-3.25	1.08	up	2.15247	1.10599	8.42458e-05	0.000202721	up
A07	28454419	28454566	148	BraC07g041340	BraC07g041340.1	-3393	1.73	-1.36	-1.91	0.951	up	2.15776	1.10954	0.00156243	0.00330387	up
A10	20560576	20560724	149	BraC10g029520	BraC10g029520.1	2394	8.06	-1.14	-1.62	0.812	up	2.16546	1.11467	6.79885e-16	3.08065e-15	up
A05	688731	689550	820	BraC05g000960	BraC05g000960.1	-1263	3.62	-2.13	-2.98	0.646	up	2.16824	1.11653	2.09048e-14	8.91237e-14	up
A07	27154321	27154520	200	BraC07g038610	BraC07g038610.1	1042	2.46	-1.62	-2.28	0.682	up	2.17046	1.118	0.000139448	0.000328576	up
A06	41045084	41045226	143	BraC06g047300	BraC06g047300.1	427	4.14	-1.81	-2.54	1.11	up	2.17474	1.12084	4.78616e-09	1.56815e-08	up
A09	49618050	49618265	216	BraC09g047140	BraC09g047140.1	-49	2.16	-2.81	-3.93	1.06	up	2.18338	1.12656	0.00236076	0.00489497	up
A03	26155017	26155163	147	BraC03g051010	BraC03g051010.1	171	2.85	-1.23	-1.74	1.22	up	2.19109	1.13165	0.00229063	0.00475552	up
A05	8754815	8755327	513	BraC05g014750	BraC05g014750.1	950	2.93	-1.83	-2.58	0.685	up	2.19722	1.13568	0.0337647	0.058617	up
A09	52509905	52511689	1785	BraC09g051300	BraC09g051300.1	1296	2.14	-0.978	-1.39	1.14	up	2.20834	1.14297	1.02713e-08	3.29649e-08	up
A08	3977776	3978116	341	BraC08g005420	BraC08g005420.1	1525	5.55	-4.06	-5.64	2.09	up	2.21363	1.14642	3.98873e-09	1.3117e-08	up
A06	11472653	11473468	816	BraC06g019150	BraC06g019150.1	579	2.18	-1.1	-1.56	0.758	up	2.22212	1.15194	1.48588e-16	6.90741e-16	up
A06	11473758	11474047	290	BraC06g019150	BraC06g019150.1	1684	6.68	-2	-2.8	0.988	up	2.22212	1.15194	1.48588e-16	6.90741e-16	up
A09	55962655	55962978	324	BraC09g057030	BraC09g057030.1	49	2.19	-1.07	-1.51	0.812	up	2.22863	1.15616	1.30305e-06	3.63769e-06	up
A09	55963360	55964118	759	BraC09g057030	BraC09g057030.1	754	2.07	-2.46	-3.44	1.44	up	2.22863	1.15616	1.30305e-06	3.63769e-06	up
A08	18301391	18301535	145	BraC08g024780	BraC08g024780.1	48	2.62	-1.8	-2.53	1.09	up	2.23431	1.15983	0.0137922	0.0256601	up
A07	25051454	25051693	240	BraC07g034490	BraC07g034490.1	615	2.07	-1.19	-1.69	0.709	up	2.23524	1.16043	6.89315e-09	2.24e-08	up
A07	25052064	25052352	289	BraC07g034490	BraC07g034490.1	1225	2.69	-3.89	-5.4	1.12	up	2.23524	1.16043	6.89315e-09	2.24e-08	up
A01	969290	969437	148	BraC01g001840	BraC01g001840.1	-1530	5.29	-3.45	-4.81	1.63	up	2.2486	1.16903	1.61817e-07	4.81335e-07	up
A08	10785834	10786285	452	BraC08g012610	BraC08g012610.1	5432	2.09	-1.11	-1.57	0.653	up	2.25197	1.17119	7.38821e-10	2.53297e-09	up
A03	7687859	7688106	248	BraC03g015960	BraC03g015960.1	1186	1.62	-2.47	-3.45	0.964	up	2.26093	1.17691	2.65105e-14	1.12514e-13	up
A01	25510436	25511123	688	BraC01g032210	BraC01g032210.1	-500	3.07	-1.31	-1.85	0.665	up	2.26371	1.17869	0.00390385	0.00787362	up
A05	13734459	13734609	151	BraC05g020920	BraC05g020920.1	-1445	6.07	-2.16	-3.02	1.27	up	2.2676	1.18117	6.03513e-08	1.8465e-07	up
A02	11161816	11162015	200	BraC02g019730	BraC02g019730.1	-812	1.45	-1.08	-1.54	0.606	up	2.27787	1.18768	0.00232779	0.00482964	up
A02	3376199	3376527	329	BraC02g007350	BraC02g007350.1	146	2.59	-1.22	-1.72	1	up	2.28014	1.18912	0.00947378	0.0180663	up
A03	13300713	13300857	145	BraC03g026520	BraC03g026520.1	48	2.05	-2.47	-3.45	1.05	up	2.2845	1.19188	1.32283e-05	3.41283e-05	up
A02	24182077	24182394	318	BraC02g034360	BraC02g034360.1	-2084	1.71	-1.43	-2.01	0.787	up	2.29017	1.19545	2.35485e-13	9.58692e-13	up
A07	3740761	3741057	297	BraC07g004570	BraC07g004570.1	2670	3.9	-1.97	-2.77	1.05	up	2.29031	1.19554	5.15703e-09	1.68664e-08	up
A05	3382312	3382906	595	BraC05g006030	BraC05g006030.1	-1182	8.88	-1.44	-2.02	0.607	up	2.29253	1.19694	1.15253e-08	3.6871e-08	up
A05	42368822	42369270	449	BraC05g049470	BraC05g049470.1	7389	2.45	-5.17	-7.15	1.03	up	2.29705	1.19978	4.98028e-13	1.99988e-12	up
A05	42363555	42363854	300	BraC05g049470	BraC05g049470.1	2122	2.08	-4.92	-6.8	2.02	up	2.29705	1.19978	4.98028e-13	1.99988e-12	up
A02	5941954	5942103	150	BraC02g012310	BraC02g012310.1	-50	1.74	-1.72	-2.42	0.626	up	2.29957	1.20136	8.71182e-42	8.01273e-41	up
A03	32639486	32639985	500	BraC03g061250	BraC03g061250.1	2500	1.97	-2.08	-2.92	0.703	up	2.30229	1.20307	2.33742e-09	7.79365e-09	up
A05	38242175	38242635	461	BraC05g042210	BraC05g042210.1	1095	2.86	-0.996	-1.41	0.759	up	2.30303	1.20353	0.0253898	0.0450458	up
A02	31284330	31284646	317	BraC02g044730	BraC02g044730.1	1355	2.24	-1.53	-2.15	0.62	up	2.30527	1.20494	6.6849e-05	0.0001624	up
A02	715032	715230	199	BraC02g001440	BraC02g001440.1	-5140	4.34	-1.59	-2.23	1	up	2.30908	1.20732	4.8743e-19	2.49536e-18	up
A03	12486722	12486962	241	BraC03g025050	BraC03g025050.1	-579	3.03	-2.53	-3.52	1.18	up	2.31464	1.21079	0.000475481	0.00106299	up
A09	56567310	56567559	250	BraC09g058250	BraC09g058250.1	490	2.48	-2.53	-3.52	1.02	up	2.31796	1.21286	0.0176272	0.0322062	up
A07	8726760	8727171	412	BraC07g008280	BraC07g008280.1	380	2.88	-2.72	-3.79	1.33	up	2.31966	1.21391	7.7914e-14	3.23511e-13	up
A06	32572162	32572359	198	BraC06g033370	BraC06g033370.1	2706	2.24	-1.75	-2.46	1.36	up	2.31992	1.21407	0.0463958	0.0783959	up
A06	156915	157110	196	BraC06g000220	BraC06g000220.1	2155	5.38	-1.08	-1.54	0.96	up	2.32307	1.21603	0.00102214	0.00220727	up
A07	17167398	17167743	346	BraC07g019930	BraC07g019930.1	1624	2.63	-8.59	-11.3	1.86	up	2.32505	1.21726	7.96782e-17	3.74254e-16	up
A05	39427879	39428255	377	BraC05g044750	BraC05g044750.1	2532	7.4	-1.46	-2.05	0.709	up	2.32921	1.21984	2.47476e-21	1.36441e-20	up
A09	15717712	15718600	889	BraC09g022470	BraC09g022470.1	-3927	2.49	-3.71	-5.16	1.25	up	2.34152	1.22745	8.83159e-31	6.31781e-30	up
A05	13633898	13634195	298	BraC05g020780	BraC05g020780.1	851	2.7	-3.66	-5.1	1.38	up	2.34707	1.23086	8.67935e-07	2.45416e-06	up
A07	19109313	19109511	199	BraC07g023410	BraC07g023410.1	2627	1.74	-1.91	-2.68	0.885	up	2.35226	1.23405	1.12517e-14	4.85727e-14	up
A07	17952394	17953342	949	BraC07g021400	BraC07g021400.1	739	2.74	-4.2	-5.84	0.792	up	2.35304	1.23452	3.26141e-05	8.1323e-05	up
A07	22752537	22752737	201	BraC07g030440	BraC07g030440.1	957	2.05	-2.02	-2.83	1.05	up	2.35779	1.23744	1.82803e-07	5.42434e-07	up
A03	16811950	16812200	251	BraC03g033350	BraC03g033350.1	12016	2.42	-1.85	-2.6	0.812	up	2.3689	1.24421	1.05098e-22	6.02409e-22	up
A01	23490048	23490197	150	BraC01g030090	BraC01g030090.1	-2686	6.34	-1.55	-2.18	1.05	up	2.37453	1.24764	4.84214e-14	2.03074e-13	up
A10	12242750	12243336	587	BraC10g013930	BraC10g013930.2	1879	7.77	-2.41	-3.37	0.74	up	2.37592	1.24849	7.67455e-23	4.42048e-22	up
A06	30479340	30479778	439	BraC06g030600	BraC06g030600.1	2319	4.03	-2.11	-2.95	0.73	up	2.38061	1.25133	1.02685e-24	6.28578e-24	up
A02	31506365	31506705	341	BraC02g045090	BraC02g045090.1	2355	5.82	-2.53	-3.53	0.709	up	2.38583	1.25449	2.45724e-09	8.18185e-09	up
A02	11098402	11098811	410	BraC02g019640	BraC02g019640.1	-575	2.42	-2.13	-2.98	0.762	up	2.38712	1.25527	3.16746e-25	1.96559e-24	up
A07	11386667	11387067	401	BraC07g011090	BraC07g011090.1	-2678	1.52	-4.52	-6.28	1.28	up	2.39359	1.25917	6.28313e-11	2.27977e-10	up
A07	11386213	11386469	257	BraC07g011090	BraC07g011090.1	-3276	2	-1.65	-2.32	1.57	up	2.39359	1.25917	6.28313e-11	2.27977e-10	up
A10	15903798	15903944	147	BraC10g019880	BraC10g019880.1	49	2.77	-1.45	-2.04	0.653	up	2.39602	1.26064	0.00108131	0.00232938	up
A02	12156780	12157179	400	BraC02g020970	BraC02g020970.1	5214	6.32	-2.36	-3.3	0.913	up	2.4054	1.26628	2.26995e-30	1.60538e-29	up
A06	39963559	39963838	280	BraC06g045870	BraC06g045870.1	139	2.7	-1.52	-2.13	0.735	up	2.40726	1.26739	5.0261e-05	0.000123421	up
A09	57246835	57247113	279	BraC09g059610	BraC09g059610.1	3038	1.41	-2.57	-3.59	0.688	up	2.41117	1.26974	1.38509e-49	1.47998e-48	up
A08	11753515	11753707	193	BraC08g014000	BraC08g014000.1	481	4.45	-3.08	-4.3	1.48	up	2.41155	1.26996	0.00699699	0.0136253	up
A05	33987279	33987746	468	BraC05g034670	BraC05g034670.1	-8603	2.08	-2.95	-4.11	0.963	up	2.4188	1.27429	2.82016e-10	9.88449e-10	up
A05	42040140	42040290	151	BraC05g048890	BraC05g048890.1	15132	1.58	-4.12	-5.73	1.17	up	2.42553	1.2783	8.44145e-18	4.11755e-17	up
A09	42480854	42481145	292	BraC09g037720	BraC09g037720.1	-1581	1.77	-0.967	-1.37	1.25	up	2.43195	1.28212	0.000439273	0.000985315	up
A10	20013114	20013362	249	BraC10g028330	BraC10g028330.1	-1159	3.12	-1.07	-1.52	0.739	up	2.43337	1.28295	1.17114e-13	4.82269e-13	up
A01	6069748	6069947	200	BraC01g011550	BraC01g011550.1	-3792	1.73	-2.11	-2.95	0.865	up	2.436	1.28452	1.90392e-14	8.1328e-14	up
A07	22657842	22658192	351	BraC07g030290	BraC07g030290.1	-641	2.15	-4.06	-5.64	1.32	up	2.44787	1.29153	1.32056e-19	6.89437e-19	up
A07	22657343	22657493	151	BraC07g030290	BraC07g030290.1	-1340	1.94	-4.04	-5.61	3.76	up	2.44787	1.29153	1.32056e-19	6.89437e-19	up
A03	15947709	15947856	148	BraC03g031610	BraC03g031610.1	-1755	2.83	-1.46	-2.05	1.28	up	2.45431	1.29532	2.50995e-10	8.81409e-10	up
A06	31900709	31900849	141	BraC06g032480	BraC06g032480.1	-278	5.06	-2.23	-3.12	1.51	up	2.45958	1.29841	5.73532e-11	2.08422e-10	up
A10	23008034	23008232	199	BraC10g035490	BraC10g035490.1	-2384	3.05	-1.76	-2.47	1.08	up	2.46552	1.30189	0.00103872	0.00224101	up
A06	375698	375973	276	BraC06g000550	BraC06g000550.1	-8344	3.2	-2.18	-3.05	1.34	up	2.46877	1.30379	8.93772e-09	2.88309e-08	up
A06	380227	380427	201	BraC06g000550	BraC06g000550.1	-3890	1.56	-2.91	-4.06	1.55	up	2.46877	1.30379	8.93772e-09	2.88309e-08	up
A03	23350649	23351084	436	BraC03g045730	BraC03g045730.1	-4921	1.26	-2.12	-2.96	0.593	up	2.48672	1.31424	5.47268e-28	3.65481e-27	up
A07	12868007	12868408	402	BraC07g013250	BraC07g013250.1	45	6.5	-0.944	-1.34	0.631	up	2.49137	1.31694	1.83151e-05	4.67217e-05	up
A06	35531284	35531568	285	BraC06g038090	BraC06g038090.1	-190	4.38	-2.19	-3.07	0.845	up	2.49221	1.31743	0.0208029	0.0375485	up
A07	20001346	20001694	349	BraC07g025320	BraC07g025320.1	-2321	7.29	-3.67	-5.11	1.37	up	2.49803	1.32079	2.42071e-15	1.07311e-14	up
A07	28924268	28924414	147	BraC07g042430	BraC07g042430.1	-1760	1.97	-1.44	-2.02	0.925	up	2.49897	1.32133	1.28633e-09	4.35524e-09	up
A01	15963453	15963647	195	BraC01g026570	BraC01g026570.1	817	1.62	-2.32	-3.24	1.81	up	2.51462	1.33034	1.37655e-07	4.10982e-07	up
A09	62269468	62269897	430	BraC09g069720	BraC09g069720.1	1758	5	-2.66	-3.7	1.11	up	2.51511	1.33062	2.17975e-10	7.67993e-10	up
A07	16041887	16042414	528	BraC07g018180	BraC07g018180.1	46	2.5	-1.77	-2.48	0.729	up	2.51855	1.33259	0.0303332	0.0531158	up
A09	4417800	4418156	357	BraC09g007680	BraC09g007680.1	-244	1.81	-1.89	-2.65	1.1	up	2.52466	1.33609	4.27447e-20	2.26656e-19	up
A09	59965609	59965758	150	BraC09g064880	BraC09g064880.1	-149	2.61	-1.66	-2.34	1.6	up	2.53168	1.3401	7.84477e-15	3.41109e-14	up
A10	20553673	20553821	149	BraC10g029500	BraC10g029500.1	494	2.19	-1.02	-1.44	0.621	up	2.53372	1.34126	1.14828e-08	3.67389e-08	up
A10	17772220	17774111	1892	BraC10g023180	BraC10g023180.1	2783	3.12	-4.43	-6.15	2.09	up	2.53494	1.34195	1.89369e-14	8.0912e-14	up
A05	4405119	4405924	806	BraC05g007860	BraC05g007860.1	312	1.87	-3.96	-5.5	0.741	up	2.53764	1.34349	0.000346247	0.000785039	up
A03	1278775	1279018	244	BraC03g002660	BraC03g002660.1	147	1.97	-1.57	-2.21	0.637	up	2.53836	1.3439	1.57303e-48	1.64667e-47	up
A07	24119276	24119619	344	BraC07g032750	BraC07g032750.1	-542	1.59	-1.08	-1.54	1.06	up	2.56292	1.35779	8.76569e-07	2.47709e-06	up
A03	13794556	13794837	282	BraC03g027510	BraC03g027510.1	-2464	2.55	-1.27	-1.79	0.683	up	2.56514	1.35904	1.78263e-06	4.92975e-06	up
A09	44010468	44010757	290	BraC09g039530	BraC09g039530.1	3697	3.1	-2.18	-3.05	0.925	up	2.57527	1.36472	6.18898e-07	1.7728e-06	up
A01	2137842	2138096	255	BraC01g004200	BraC01g004200.1	-1307	2.33	-2.54	-3.55	1.71	up	2.57634	1.36532	0.000282706	0.000646623	up
A01	3890117	3890264	148	BraC01g007880	BraC01g007880.1	-1225	1.38	-3.43	-4.79	1.02	up	2.57832	1.36643	8.3251e-17	3.90757e-16	up
A10	12736447	12736647	201	BraC10g014720	BraC10g014720.1	4832	4.39	-1.92	-2.7	0.632	up	2.58039	1.36759	1.21639e-26	7.86219e-26	up
A01	3066464	3066714	251	BraC01g006170	BraC01g006170.1	2579	3.83	-2.38	-3.32	1.28	up	2.58136	1.36813	8.94072e-06	2.33499e-05	up
A02	31293292	31293900	609	BraC02g044760	BraC02g044760.1	-1900	2.84	-1.91	-2.68	0.644	up	2.59144	1.37375	4.50253e-12	1.73086e-11	up
A03	16722858	16723054	197	BraC03g033180	BraC03g033180.1	147	1.33	-1.97	-2.76	0.816	up	2.59349	1.3749	4.52964e-20	2.40018e-19	up
A09	56132261	56132409	149	BraC09g057310	BraC09g057310.1	1842	3	-3.96	-5.51	2.68	up	2.60473	1.38113	1.63305e-05	4.18111e-05	up
A02	15390920	15391116	197	BraC02g025750	BraC02g025750.1	553	2.7	-2.75	-3.83	0.987	up	2.61779	1.38835	3.03779e-26	1.94291e-25	up
A03	15583619	15583917	299	BraC03g030680	BraC03g030680.1	-3556	2.13	-1.73	-2.44	0.637	up	2.6289	1.39446	1.88111e-45	1.86493e-44	up
A06	41172815	41173061	247	BraC06g047460	BraC06g047460.1	198	1.73	-1.72	-2.42	0.705	up	2.63419	1.39736	3.80714e-08	1.17905e-07	up
A03	8097141	8097514	374	BraC03g016620	BraC03g016620.1	965	1.54	-3.59	-5	0.699	up	2.65634	1.40944	7.45463e-11	2.69741e-10	up
A07	19752748	19753080	333	BraC07g024750	BraC07g024750.1	-375	1.47	-1.83	-2.58	0.827	up	2.67511	1.4196	1.35288e-11	5.088e-11	up
A09	12495971	12496551	581	BraC09g018730	BraC09g018730.1	437	2.68	-2.96	-4.13	0.661	up	2.67806	1.42119	1.34857e-05	3.47597e-05	up
A07	977253	977401	149	BraC07g001340	BraC07g001340.1	-638	1.52	-1.43	-2.01	1.04	up	2.67897	1.42168	0.0224376	0.0402259	up
A02	382734	382982	249	BraC02g000710	BraC02g000710.1	1344	3.65	-1.43	-2.01	0.967	up	2.67977	1.42211	4.97242e-08	1.52902e-07	up
A09	3626329	3626524	196	BraC09g006250	BraC09g006250.1	-2307	5.5	-1.65	-2.32	1.26	up	2.68661	1.42579	5.71989e-17	2.70207e-16	up
A06	2816904	2817276	373	BraC06g004380	BraC06g004380.1	-2179	1.79	-1	-1.42	0.977	up	2.69779	1.43178	1.41039e-06	3.92605e-06	up
A07	11188140	11188339	200	BraC07g010910	BraC07g010910.1	12355	3.23	-2.75	-3.84	1.19	up	2.70807	1.43726	8.68877e-24	5.17839e-23	up
A07	11187178	11187428	251	BraC07g010910	BraC07g010910.1	11393	2.3	-3.57	-4.97	1.87	up	2.70807	1.43726	8.68877e-24	5.17839e-23	up
A02	8957830	8958067	238	BraC02g016660	BraC02g016660.1	-2254	2.27	-0.951	-1.35	0.987	up	2.71756	1.44231	0.00931129	0.017777	up
A04	22687127	22687489	363	BraC04g032810	BraC04g032810.1	50	2.29	-1.99	-2.79	1.01	up	2.71947	1.44333	2.62183e-05	6.5979e-05	up
A06	3360481	3360626	146	BraC06g005380	BraC06g005380.1	-777	1.92	-1.19	-1.68	0.597	up	2.72074	1.444	1.74064e-11	6.50845e-11	up
A03	8578623	8579711	1089	BraC03g017510	BraC03g017510.1	282	2.93	-1.57	-2.21	0.612	up	2.73287	1.45042	3.6818e-16	1.68518e-15	up
A08	14717850	14718298	449	BraC08g018580	BraC08g018580.1	-1121	3	-3.18	-4.44	0.591	up	2.73664	1.4524	4.75273e-25	2.93442e-24	up
A09	52994757	52995055	299	BraC09g052170	BraC09g052170.1	-1686	3.57	-1.58	-2.21	0.892	up	2.74097	1.45469	6.18921e-12	2.36299e-11	up
A09	53214247	53214545	299	BraC09g052490	BraC09g052490.1	1461	2.96	-4.72	-6.55	0.867	up	2.74477	1.45668	1.29799e-07	3.88408e-07	up
A06	7059558	7060199	642	BraC06g012710	BraC06g012710.1	1302	2.64	-3.09	-4.32	0.825	up	2.78063	1.47541	1.21529e-25	7.63063e-25	up
A01	14910216	14910461	246	BraC01g025330	BraC01g025330.1	2148	3.81	-3.49	-4.86	1.28	up	2.78158	1.4759	8.15636e-11	2.94422e-10	up
A09	55089142	55089338	197	BraC09g055380	BraC09g055380.1	1566	2.09	-1.52	-2.14	0.721	up	2.78181	1.47603	4.07933e-22	2.29983e-21	up
A06	7275732	7275930	199	BraC06g013100	BraC06g013100.1	1251	1.74	-2.44	-3.41	1.17	up	2.78817	1.47932	2.97349e-11	1.09701e-10	up
A09	2811694	2811944	251	BraC09g004760	BraC09g004760.1	5198	4.9	-1.4	-1.97	0.698	up	2.78887	1.47968	2.73341e-44	2.6509e-43	up
A05	35411497	35411695	199	BraC05g036990	BraC05g036990.1	-6867	2.43	-2.37	-3.31	1.47	up	2.79062	1.48059	8.89231e-06	2.3229e-05	up
A07	24763860	24764290	431	BraC07g033990	BraC07g033990.1	-2197	4.28	-2.22	-3.11	1.11	up	2.80395	1.48746	5.7473e-20	3.03369e-19	up
A03	8426814	8427077	264	BraC03g017270	BraC03g017270.1	7456	2.8	-0.929	-1.32	0.686	up	2.83551	1.50361	2.1387e-38	1.83738e-37	up
A06	34107667	34107866	200	BraC06g036020	BraC06g036020.1	-6641	2.47	-3.27	-4.57	1.31	up	2.84113	1.50647	2.44212e-13	9.93363e-13	up
A05	38937987	38938228	242	BraC05g043670	BraC05g043670.1	-4020	2.21	-1.34	-1.88	0.748	up	2.84832	1.51011	2.31954e-53	2.6623e-52	up
A09	43175977	43176175	199	BraC09g038570	BraC09g038570.1	-3778	6.47	-1.73	-2.43	0.675	up	2.85699	1.5145	2.80351e-34	2.18837e-33	up
A07	21034970	21035116	147	BraC07g027290	BraC07g027290.1	-822	4.09	-1.57	-2.2	0.946	up	2.85742	1.51471	2.17426e-13	8.86813e-13	up
A07	12758303	12758869	567	BraC07g013100	BraC07g013100.1	48	3.73	-2.65	-3.7	1.07	up	2.86321	1.51763	0.000198041	0.000460286	up
A07	22662351	22662623	273	BraC07g030300	BraC07g030300.1	-96	2.55	-1.41	-1.98	0.678	up	2.86469	1.51838	5.07214e-33	3.82955e-32	up
A10	16492821	16493165	345	BraC10g020820	BraC10g020820.1	1576	4.51	-3.55	-4.94	0.864	up	2.87856	1.52535	9.15315e-34	7.05129e-33	up
A02	29755548	29755748	201	BraC02g042410	BraC02g042410.1	-7451	2.32	-1.15	-1.63	0.641	up	2.88078	1.52646	4.90407e-37	4.08846e-36	up
A02	29757073	29757273	201	BraC02g042410	BraC02g042410.1	-5926	2.64	-1.45	-2.04	0.652	up	2.88078	1.52646	4.90407e-37	4.08846e-36	up
A10	22105671	22105869	199	BraC10g033410	BraC10g033410.1	-2124	4.55	-1.49	-2.09	0.775	up	2.89694	1.53453	5.89694e-21	3.21353e-20	up
A03	12361129	12361278	150	BraC03g024810	BraC03g024810.1	100	3.22	-1.36	-1.92	0.795	up	2.90526	1.53867	1.86621e-32	1.38898e-31	up
A03	7199478	7199673	196	BraC03g014930	BraC03g014930.1	-1141	2.61	-2.45	-3.42	1.18	up	2.90561	1.53884	3.18066e-08	9.89404e-08	up
A09	55755908	55756305	398	BraC09g056600	BraC09g056600.1	5672	4.59	-1.63	-2.29	0.723	up	2.90822	1.54013	9.76761e-35	7.71948e-34	up
A05	14355690	14355999	310	BraC05g021610	BraC05g021610.1	3862	2	-2.75	-3.83	2.66	up	2.9145	1.54325	2.31909e-08	7.28132e-08	up
A06	36678287	36678634	348	BraC06g039950	BraC06g039950.1	2233	6.49	-3.54	-4.93	1.37	up	2.92035	1.54614	1.2003e-19	6.27546e-19	up
A01	32648459	32648658	200	BraC01g041880	BraC01g041880.1	1733	1.45	-1.21	-1.71	0.748	up	2.92092	1.54642	1.52022e-14	6.51996e-14	up
A03	96972	97122	151	BraC03g000090	BraC03g000090.1	-747	1.33	-2.84	-3.96	0.845	up	2.93703	1.55436	3.71961e-23	2.1644e-22	up
A09	4983747	4983943	197	BraC09g008640	BraC09g008640.1	2827	3.3	-2.15	-3.01	1.08	up	2.93968	1.55566	0.000390224	0.000879905	up
A09	56780750	56780898	149	BraC09g058670	BraC09g058670.1	3373	9.47	-1.39	-1.95	0.884	up	2.94871	1.56008	1.19852e-12	4.73208e-12	up
A06	34038315	34038811	497	BraC06g035850	BraC06g035850.1	-5828	3.77	-2.59	-3.61	0.717	up	2.97458	1.57269	9.60527e-15	4.16163e-14	up
A03	14009734	14010395	662	BraC03g027940	BraC03g027940.1	-2763	1.66	-3.04	-4.24	0.718	up	2.9763	1.57352	4.39339e-35	3.50832e-34	up
A03	14009335	14009485	151	BraC03g027940	BraC03g027940.1	-3673	1.93	-2.1	-2.94	0.889	up	2.9763	1.57352	4.39339e-35	3.50832e-34	up
A03	32745187	32745407	221	BraC03g061400	BraC03g061400.1	-941	1.78	-1.45	-2.04	0.639	up	2.97702	1.57387	2.67353e-15	1.18327e-14	up
A09	5186813	5186960	148	BraC09g009100	BraC09g009100.1	-1405	1.78	-1.79	-2.51	0.782	up	2.9806	1.5756	2.06483e-09	6.91155e-09	up
A06	38831635	38832275	641	BraC06g043900	BraC06g043900.1	-1192	2.47	-2.48	-3.47	0.631	up	2.98362	1.57706	0.0038739	0.00781657	up
A06	37267274	37267469	196	BraC06g040940	BraC06g040940.1	2595	2.75	-5.36	-7.39	2.95	up	2.98427	1.57738	0.00169906	0.00357809	up
A04	17046552	17046750	199	BraC04g022880	BraC04g022880.1	2411	7.72	-1.2	-1.7	0.699	up	2.98757	1.57897	9.14727e-18	4.45458e-17	up
A07	22566131	22567005	875	BraC07g030120	BraC07g030120.1	-370	4.41	-4.74	-6.58	1.47	up	2.99063	1.58045	4.5305e-05	0.000111717	up
A01	994184	994329	146	BraC01g001880	BraC01g001880.1	1287	1.67	-1.83	-2.56	0.704	up	2.99067	1.58047	1.29471e-25	8.12158e-25	up
A09	55091805	55091994	190	BraC09g055390	BraC09g055390.1	744	2.93	-1.7	-2.39	0.616	up	2.99446	1.5823	4.60854e-09	1.51085e-08	up
A07	27636334	27636762	429	BraC07g039640	BraC07g039640.1	3098	3.57	-3.03	-4.23	1.2	up	3.00305	1.58643	1.38558e-33	1.06318e-32	up
A01	34138554	34138693	140	BraC01g044360	BraC01g044360.1	463	2.74	-1.4	-1.97	0.842	up	3.00441	1.58708	1.84575e-25	1.15212e-24	up
A07	10210486	10210686	201	BraC07g009740	BraC07g009740.1	0	3	-1.51	-2.12	1.45	up	3.01748	1.59334	1.44891e-07	4.32039e-07	up
A06	30648110	30648309	200	BraC06g030780	BraC06g030780.1	1446	2.14	-1.83	-2.58	1.31	up	3.02134	1.59519	0.0430229	0.0732091	up
A09	53509728	53509978	251	BraC09g052970	BraC09g052970.1	3049	3.74	-1.39	-1.95	0.904	up	3.0441	1.60601	4.00812e-07	1.16316e-06	up
A06	33798815	33799039	225	BraC06g035340	BraC06g035340.1	-2376	4	-2.08	-2.91	1.24	up	3.05354	1.61048	1.51089e-14	6.48165e-14	up
A07	22382857	22383125	269	BraC07g029820	BraC07g029820.1	-966	4.76	-1.19	-1.68	0.898	up	3.06328	1.61508	2.88424e-07	8.45496e-07	up
A01	10257148	10257296	149	BraC01g018860	BraC01g018860.1	1134	2.19	-2.1	-2.94	1.24	up	3.07151	1.61895	0.0112073	0.0211348	up
A06	6901352	6901764	413	BraC06g012330	BraC06g012330.1	-2245	2.27	-2.38	-3.33	0.653	up	3.08046	1.62314	1.09857e-08	3.51653e-08	up
A02	5313883	5314184	302	BraC02g010980	BraC02g010980.1	399	1.97	-1.74	-2.44	1.15	up	3.0831	1.62438	3.03556e-05	7.59386e-05	up
A10	21354799	21354990	192	BraC10g031540	BraC10g031540.1	-96	1.88	-0.977	-1.39	0.747	up	3.09117	1.62815	0.000481474	0.00107536	up
A06	9677986	9678231	246	BraC06g016940	BraC06g016940.1	2824	4.89	-2.78	-3.88	1.19	up	3.11457	1.63903	7.84649e-16	3.54803e-15	up
A06	41536156	41536712	557	BraC06g048180	BraC06g048180.1	-1772	6.68	-3.56	-4.95	1.06	up	3.11539	1.63941	1.47957e-08	4.70233e-08	up
A01	24398725	24399171	447	BraC01g031160	BraC01g031160.1	-2073	6.5	-3.6	-5.02	0.919	up	3.12284	1.64286	1.72665e-17	8.32855e-17	up
A03	12185379	12185628	250	BraC03g024400	BraC03g024400.1	1406	10.3	-1.18	-1.67	0.652	up	3.13727	1.64951	0.000222391	0.000514161	up
A03	25581260	25581406	147	BraC03g050000	BraC03g050000.1	-1628	3.7	-1.51	-2.12	0.821	up	3.14953	1.65514	1.27084e-39	1.11772e-38	up
A04	16185077	16185493	417	BraC04g021620	BraC04g021620.1	-2392	2.22	-2.52	-3.52	0.9	up	3.15558	1.6579	1.31158e-69	1.93359e-68	up
A01	6769767	6769916	150	BraC01g012890	BraC01g012890.1	-9065	4.19	-1.42	-2	0.874	up	3.15582	1.65802	7.31642e-11	2.64857e-10	up
A05	30084308	30084457	150	BraC05g029940	BraC05g029940.1	-2074	4.54	-2.77	-3.87	1.72	up	3.16224	1.66095	9.89929e-23	5.67612e-22	up
A06	40868734	40869087	354	BraC06g047080	BraC06g047080.1	1102	1.29	-2.42	-3.37	1.69	up	3.18635	1.67191	0.00232458	0.00482358	up
A09	57132533	57132730	198	BraC09g059420	BraC09g059420.1	755	3.88	-2.68	-3.73	1.29	up	3.19392	1.67533	1.08555e-06	3.04728e-06	up
A04	18211528	18211678	151	BraC04g024650	BraC04g024650.1	-2402	4.51	-2.72	-3.79	1.47	up	3.20444	1.68007	8.63845e-32	6.335e-31	up
A06	40771807	40771953	147	BraC06g046930	BraC06g046930.1	-97	2.35	-1.32	-1.85	0.926	up	3.21225	1.68358	1.65373e-09	5.56603e-09	up
A07	9099835	9099985	151	BraC07g008680	BraC07g008680.1	-100	2.1	-1.93	-2.71	1.48	up	3.23446	1.69353	1.09238e-13	4.50451e-13	up
A03	17163625	17164259	635	BraC03g034150	BraC03g034150.1	-6281	2.85	-9.21	-11.9	1.54	up	3.23505	1.69379	8.67075e-51	9.44244e-50	up
A01	31033590	31033950	361	BraC01g039230	BraC01g039230.1	-49	2.51	-1.79	-2.52	0.607	up	3.23984	1.69592	3.04273e-14	1.28805e-13	up
A01	1996424	1996570	147	BraC01g003920	BraC01g003920.1	281	1.5	-2.07	-2.91	0.917	up	3.24438	1.69794	4.65468e-07	1.3457e-06	up
A09	62970915	62971165	251	BraC09g071190	BraC09g071190.1	1333	2.31	-3.86	-5.36	1.12	up	3.24497	1.69821	1.16268e-14	5.01725e-14	up
A06	29669101	29669581	481	BraC06g029800	BraC06g029800.1	2726	3.1	-2.23	-3.12	0.732	up	3.26022	1.70497	2.00788e-30	1.42339e-29	up
A06	29670658	29670886	229	BraC06g029800	BraC06g029800.1	4283	3.04	-1.72	-2.41	0.786	up	3.26022	1.70497	2.00788e-30	1.42339e-29	up
A06	30761488	30761684	197	BraC06g030910	BraC06g030910.1	-1745	7.89	-2.78	-3.88	1.62	up	3.26947	1.70906	0.00010246	0.000244569	up
A06	43295357	43295589	233	BraC06g051760	BraC06g051760.1	-503	2.22	-2	-2.8	0.672	up	3.28498	1.71589	1.10463e-41	1.01344e-40	up
A08	17887759	17887956	198	BraC08g023990	BraC08g023990.1	2957	2.11	-1.69	-2.37	0.749	up	3.29637	1.72088	2.34719e-23	1.37601e-22	up
A04	18726921	18727150	230	BraC04g025500	BraC04g025500.1	184	3.15	-2.93	-4.08	0.759	up	3.3122	1.72779	1.02887e-11	3.89254e-11	up
A03	23277181	23277508	328	BraC03g045630	BraC03g045630.1	-2417	4.38	-0.921	-1.31	0.682	up	3.31334	1.72829	6.68847e-52	7.44358e-51	up
A08	18348485	18349125	641	BraC08g024920	BraC08g024920.1	1552	4.88	-5.11	-7.06	0.771	up	3.31498	1.729	9.9142e-21	5.35845e-20	up
A06	43394586	43394785	200	BraC06g052000	BraC06g052000.1	9813	4.58	-1.55	-2.18	0.65	up	3.32452	1.73315	4.81093e-46	4.81151e-45	up
A05	27180895	27181043	149	BraC05g027050	BraC05g027050.1	-2629	2.76	-1.28	-1.8	1.15	up	3.33264	1.73667	2.80659e-14	1.18977e-13	up
A04	19910897	19911117	221	BraC04g027740	BraC04g027740.1	3090	3.44	-2.3	-3.21	1.49	up	3.34142	1.74046	1.62166e-11	6.07183e-11	up
A04	19909626	19910072	447	BraC04g027740	BraC04g027740.1	1819	1.74	-3.05	-4.26	1.52	up	3.34142	1.74046	1.62166e-11	6.07183e-11	up
A07	26210934	26211081	148	BraC07g036540	BraC07g036540.1	1273	3.42	-1.14	-1.61	0.785	up	3.3421	1.74075	4.56212e-48	4.73507e-47	up
A03	2059274	2059471	198	BraC03g004350	BraC03g004350.1	3166	6.71	-1.89	-2.66	0.952	up	3.34293	1.74112	1.25806e-17	6.09951e-17	up
A10	18524746	18525350	605	BraC10g024900	BraC10g024900.1	-855	1.44	-2.13	-2.98	0.76	up	3.34349	1.74135	5.80087e-71	8.72751e-70	up
A07	25088834	25089029	196	BraC07g034570	BraC07g034570.1	-1302	7.93	-1.18	-1.67	0.9	up	3.35127	1.74471	2.74822e-18	1.36496e-17	up
A01	33228758	33228906	149	BraC01g042780	BraC01g042780.1	1034	1.27	-1.29	-1.82	0.586	up	3.35599	1.74674	1.2024e-43	1.14853e-42	up
A05	1135659	1135807	149	BraC05g001580	BraC05g001580.1	99	3.38	-1.52	-2.13	0.677	up	3.35968	1.74832	3.86014e-27	2.53125e-26	up
A04	23503020	23503391	372	BraC04g034310	BraC04g034310.1	-1113	7.06	-1.39	-1.95	0.701	up	3.37002	1.75276	2.24681e-06	6.15863e-06	up
A09	17982248	17982635	388	BraC09g025310	BraC09g025310.1	-2527	2.87	-1.48	-2.09	0.845	up	3.37629	1.75544	1.7117e-26	1.10096e-25	up
A09	38967493	38968091	599	BraC09g035070	BraC09g035070.1	833	4.6	-2.44	-3.41	0.93	up	3.37802	1.75618	3.81123e-06	1.02558e-05	up
A07	11440444	11440781	338	BraC07g011170	BraC07g011170.1	0	3.32	-2.08	-2.91	0.808	up	3.37862	1.75643	1.55741e-08	4.94354e-08	up
A02	843385	843584	200	BraC02g001780	BraC02g001780.1	11669	6	-1.08	-1.53	1.24	up	3.40021	1.76562	4.61427e-22	2.59697e-21	up
A10	3596623	3596818	196	BraC10g006560	BraC10g006560.1	-1770	4.89	-2.13	-2.98	1.13	up	3.41337	1.7712	9.34667e-24	5.56044e-23	up
A10	20050766	20050997	232	BraC10g028420	BraC10g028420.1	-2949	4.23	-1.05	-1.49	0.709	up	3.4174	1.7729	5.89428e-16	2.67703e-15	up
A01	30479100	30479246	147	BraC01g038550	BraC01g038550.1	3016	1.94	-1.43	-2.01	1.43	up	3.4203	1.77412	3.44223e-21	1.88739e-20	up
A01	16871464	16871661	198	BraC01g027580	BraC01g027580.1	2511	6.02	-2.04	-2.86	0.601	up	3.42278	1.77517	1.78502e-20	9.59268e-20	up
A09	9374815	9375722	908	BraC09g014950	BraC09g014950.1	548	1.87	-5.34	-7.36	0.689	up	3.42716	1.77701	0.0012095	0.00259013	up
A02	9487563	9487761	199	BraC02g017520	BraC02g017520.1	1039	3.08	-2.01	-2.82	0.765	up	3.44634	1.78506	2.80468e-05	7.04569e-05	up
A03	30828109	30828408	300	BraC03g058480	BraC03g058480.1	-3888	4.67	-3.33	-4.65	1.01	up	3.45061	1.78685	1.68427e-37	1.41959e-36	up
A01	3226935	3227260	326	BraC01g006550	BraC01g006550.1	-6134	2.46	-2.24	-3.13	0.792	up	3.46136	1.79134	1.23101e-41	1.12782e-40	up
A01	34631288	34631569	282	BraC01g044990	BraC01g044990.1	2851	1.41	-4.55	-6.32	1.04	up	3.46644	1.79346	1.59849e-52	1.80208e-51	up
A01	28590981	28595323	4343	BraC01g035720	BraC01g035720.1	46	3.41	-2.38	-3.32	1.08	up	3.47621	1.79752	0.00390791	0.00788084	up
A08	16708523	16708719	197	BraC08g021960	BraC08g021960.1	-49	3.14	-1.74	-2.45	0.876	up	3.47622	1.79752	3.8361e-10	1.33502e-09	up
A09	55822590	55822737	148	BraC09g056730	BraC09g056730.1	-147	1.97	-1.08	-1.54	0.661	up	3.47692	1.79781	6.6978e-34	5.17791e-33	up
A09	55820818	55821512	695	BraC09g056730	BraC09g056730.1	-1372	2.86	-0.933	-1.33	0.763	up	3.47692	1.79781	6.6978e-34	5.17791e-33	up
A01	11797221	11797584	364	BraC01g021510	BraC01g021510.1	2611	1.81	-1.61	-2.26	1.16	up	3.48093	1.79947	2.24609e-07	6.63264e-07	up
A01	32825630	32826277	648	BraC01g042080	BraC01g042080.1	-6858	1.71	-4.61	-6.4	0.676	up	3.48205	1.79994	2.67384e-83	4.79025e-82	up
A01	32824760	32825154	395	BraC01g042080	BraC01g042080.1	-7981	2.2	-2.26	-3.16	0.838	up	3.48205	1.79994	2.67384e-83	4.79025e-82	up
A01	32826575	32826724	150	BraC01g042080	BraC01g042080.1	-6411	1.52	-2.73	-3.81	1.06	up	3.48205	1.79994	2.67384e-83	4.79025e-82	up
A07	13504099	13504347	249	BraC07g014240	BraC07g014240.1	2787	3.35	-3.45	-4.8	1.69	up	3.48823	1.80249	1.69518e-16	7.86379e-16	up
A01	8628938	8629666	729	BraC01g016010	BraC01g016010.1	550	3.65	-2.54	-3.55	0.646	up	3.49729	1.80624	2.67582e-07	7.86567e-07	up
A10	18773103	18773302	200	BraC10g025480	BraC10g025480.1	2704	6.07	-1.54	-2.16	0.756	up	3.50181	1.8081	2.7376e-26	1.75228e-25	up
A09	13082077	13082268	192	BraC09g019450	BraC09g019450.1	1606	4.09	-3.07	-4.29	1.36	up	3.50919	1.81114	7.54046e-07	2.14279e-06	up
A03	33592874	33593118	245	BraC03g062830	BraC03g062830.1	-438	2.1	-2.99	-4.18	0.919	up	3.52007	1.81561	6.06378e-25	3.73549e-24	up
A04	11535415	11536681	1267	BraC04g014870	BraC04g014870.1	-1674	3.9	-3.07	-4.28	0.836	up	3.55741	1.83083	1.03766e-23	6.16093e-23	up
A08	18727392	18727689	298	BraC08g025640	BraC08g025640.1	3363	2.81	-2.99	-4.17	0.742	up	3.58368	1.84144	4.59825e-43	4.34441e-42	up
A09	7645177	7645325	149	BraC09g012700	BraC09g012700.1	0	2.84	-1.4	-1.97	1.17	up	3.5935	1.84539	7.37572e-05	0.000178394	up
A03	27680438	27680714	277	BraC03g053370	BraC03g053370.1	-1418	3.35	-1.34	-1.88	0.628	up	3.61507	1.85402	1.22894e-27	8.14613e-27	up
A06	31024052	31024198	147	BraC06g031280	BraC06g031280.1	1636	3.99	-5.22	-7.21	2.07	up	3.62636	1.85852	9.04614e-41	8.14301e-40	up
A02	28247411	28247653	243	BraC02g039840	BraC02g039840.1	145	2.76	-1.93	-2.7	1.06	up	3.63894	1.86352	0.00260648	0.00537336	up
A10	1083190	1083339	150	BraC10g002150	BraC10g002150.1	-2275	2.43	-1.6	-2.25	1.12	up	3.64082	1.86426	1.56074e-19	8.13283e-19	up
A02	30692653	30692945	293	BraC02g043810	BraC02g043810.1	816	3.02	-2.57	-3.59	0.749	up	3.64958	1.86773	4.38582e-13	1.76569e-12	up
A09	3162884	3163133	250	BraC09g005390	BraC09g005390.1	2526	2.38	-1.77	-2.48	0.978	up	3.65007	1.86792	5.97662e-13	2.39036e-12	up
Contig00224_ERROPOS2383696	90941	91138	198	BraCxxg005680	BraCxxg005680.1	1233	2.56	-2.58	-3.6	1.56	up	3.65222	1.86877	6.76362e-06	1.78365e-05	up
A09	55133426	55133655	230	BraC09g055480	BraC09g055480.1	-3739	1.56	-1.48	-2.08	0.592	up	3.67169	1.87645	2.73735e-21	1.50641e-20	up
A03	24812418	24812996	579	BraC03g048610	BraC03g048610.1	-5216	4.09	-10.6	-13.6	2.27	up	3.67391	1.87732	7.26306e-09	2.35626e-08	up
A01	11236620	11236766	147	BraC01g020540	BraC01g020540.1	2237	3.9	-1.33	-1.87	0.78	up	3.70741	1.89041	8.15114e-20	4.28608e-19	up
A10	22330780	22331022	243	BraC10g033870	BraC10g033870.1	-2930	1.57	-1.54	-2.16	0.757	up	3.70983	1.89135	4.79251e-19	2.45502e-18	up
A09	4264701	4264950	250	BraC09g007360	BraC09g007360.1	1513	2.94	-1.3	-1.83	0.688	up	3.7162	1.89383	2.81873e-05	7.07882e-05	up
A03	1200868	1201116	249	BraC03g002450	BraC03g002450.1	10500	4.04	-3.53	-4.91	1.4	up	3.74609	1.90539	1.815e-42	1.69537e-41	up
A06	42159255	42159501	247	BraC06g049370	BraC06g049370.1	3072	1.94	-3.29	-4.59	1.14	up	3.81387	1.93126	2.51641e-35	2.02073e-34	up
A08	22167986	22168135	150	BraC08g033130	BraC08g033130.1	2403	1.9	-2.61	-3.65	1.01	up	3.81811	1.93286	1.07084e-24	6.5478e-24	up
Contig00439	18988	20422	1435	BraCxxg011070	BraCxxg011070.1	94	11.3	-3.9	-5.42	0.612	up	3.83874	1.94063	0.00103178	0.00222691	up
A02	4647650	4647896	247	BraC02g009800	BraC02g009800.1	-1423	3.49	-2.04	-2.86	1.18	up	3.8553	1.94684	4.75916e-10	1.64687e-09	up
A03	11196930	11197277	348	BraC03g022440	BraC03g022440.1	-1865	2.35	-1.83	-2.57	0.602	up	3.86246	1.94952	3.54938e-46	3.56278e-45	up
A03	10944014	10944266	253	BraC03g021940	BraC03g021940.1	-289	1.78	-1.33	-1.87	0.742	up	3.86622	1.95092	2.00152e-20	1.07369e-19	up
A10	18260395	18261071	677	BraC10g024370	BraC10g024370.1	-482	4	-2.93	-4.08	0.918	up	3.87081	1.95264	0.000589318	0.0013043	up
A05	36678974	36679124	151	BraC05g039040	BraC05g039040.1	-3671	3.21	-0.964	-1.37	0.903	up	3.88926	1.9595	0.0297571	0.052179	up
A10	12996411	12996810	400	BraC10g015140	BraC10g015140.1	2477	5.1	-4.06	-5.65	1.37	up	3.89397	1.96124	4.83597e-25	2.98303e-24	up
A06	38224686	38224915	230	BraC06g042720	BraC06g042720.1	137	2.21	-1.54	-2.17	0.841	up	3.89852	1.96293	0.00259998	0.00536096	up
A10	2172562	2172855	294	BraC10g004220	BraC10g004220.1	1544	3.25	-1.59	-2.24	1.04	up	3.90618	1.96576	6.69893e-08	2.04182e-07	up
A09	56670421	56670615	195	BraC09g058420	BraC09g058420.1	1177	5.32	-2.46	-3.44	0.766	up	3.92152	1.97141	1.11945e-32	8.37341e-32	up
A01	34107192	34107338	147	BraC01g044290	BraC01g044290.1	-190	1.87	-2.4	-3.35	1.25	up	3.93824	1.97755	7.14226e-13	2.84413e-12	up
A06	32732422	32732957	536	BraC06g033660	BraC06g033660.1	-696	1.56	-1.49	-2.1	0.752	up	3.94145	1.97873	2.55928e-09	8.51218e-09	up
A05	4353236	4353508	273	BraC05g007770	BraC05g007770.1	4681	5.92	-1.94	-2.72	0.62	up	3.94267	1.97917	2.1403e-69	3.14127e-68	up
A06	38252700	38252844	145	BraC06g042800	BraC06g042800.1	1216	4.73	-3	-4.19	0.914	up	3.96455	1.98716	2.12468e-32	1.57815e-31	up
A06	11309569	11309718	150	BraC06g018990	BraC06g018990.1	-1750	2.47	-2.96	-4.13	1.29	up	3.9837	1.99411	8.16111e-18	3.98375e-17	up
A09	59037341	59037679	339	BraC09g062870	BraC09g062870.1	48	2.31	-4.12	-5.74	1.35	up	3.99776	1.99919	3.54707e-05	8.81792e-05	up
A07	12216017	12217359	1343	BraC07g012250	BraC07g012250.1	237	2.08	-2.74	-3.82	0.815	up	4.00861	2.0031	3.00407e-11	1.10767e-10	up
A06	986604	986821	218	BraC06g001450	BraC06g001450.1	-499	2.59	-1.6	-2.25	0.92	up	4.01789	2.00644	1.2925e-48	1.35559e-47	up
A08	10358590	10358785	196	BraC08g012060	BraC08g012060.1	-98	2.56	-2.34	-3.26	1.32	up	4.01936	2.00697	7.22709e-17	3.40091e-16	up
A01	33569209	33569405	197	BraC01g043250	BraC01g043250.1	49	3.83	-2.34	-3.26	1.4	up	4.02825	2.01015	1.45965e-09	4.93042e-09	up
A01	33569797	33569992	196	BraC01g043250	BraC01g043250.1	637	1.93	-1.99	-2.79	1.48	up	4.02825	2.01015	1.45965e-09	4.93042e-09	up
A06	41437469	41437664	196	BraC06g047960	BraC06g047960.1	1815	5.83	-1.43	-2.01	0.663	up	4.02836	2.01019	4.18126e-28	2.80088e-27	up
A04	16711894	16712042	149	BraC04g022450	BraC04g022450.1	-4931	3.74	-2.42	-3.37	1.37	up	4.06901	2.02468	1.98277e-23	1.16569e-22	up
A04	5303778	5304709	932	BraC04g007620	BraC04g007620.1	6924	3.53	-3.82	-5.31	0.622	up	4.07869	2.02811	4.52715e-34	3.51716e-33	up
A03	29129584	29129957	374	BraC03g055910	BraC03g055910.1	144	5.77	-4.33	-6.02	1.87	up	4.1047	2.03728	0.000209571	0.00048561	up
A03	157641	157988	348	BraC03g000220	BraC03g000220.1	-690	2.67	-2.96	-4.13	0.984	up	4.10569	2.03762	8.60776e-19	4.3613e-18	up
A09	5137677	5137872	196	BraC09g008970	BraC09g008970.1	731	3.06	-1.39	-1.95	0.711	up	4.13323	2.04727	3.51038e-11	1.29061e-10	up
A09	53656871	53657317	447	BraC09g053230	BraC09g053230.1	-2544	3.15	-2.01	-2.82	1.11	up	4.13966	2.04951	8.87434e-09	2.86349e-08	up
A04	16732224	16732414	191	BraC04g022490	BraC04g022490.1	0	3.94	-2.16	-3.02	0.944	up	4.15243	2.05396	1.94322e-17	9.34448e-17	up
A01	7473802	7473952	151	BraC01g013990	BraC01g013990.1	-1462	3.09	-1.96	-2.75	0.647	up	4.16344	2.05778	0.00484107	0.00964004	up
A08	14445546	14445693	148	BraC08g018130	BraC08g018130.1	-1667	11.7	-1.52	-2.14	0.898	up	4.16399	2.05797	4.24454e-23	2.46333e-22	up
A07	21615600	21615846	247	BraC07g028300	BraC07g028300.1	1563	2.71	-1.19	-1.69	0.601	up	4.1763	2.06223	9.55534e-11	3.43867e-10	up
A09	46723469	46723815	347	BraC09g042630	BraC09g042630.1	148	1.71	-2.53	-3.53	0.855	up	4.18919	2.06667	5.21002e-09	1.70346e-08	up
A05	34249785	34249980	196	BraC05g035120	BraC05g035120.1	49	6.46	-1.4	-1.98	0.78	up	4.21035	2.07394	1.51778e-14	6.51037e-14	up
A06	4885390	4885960	571	BraC06g008640	BraC06g008640.1	760	3.72	-2.91	-4.06	0.93	up	4.25575	2.08941	5.5048e-30	3.85266e-29	up
A06	4887557	4887753	197	BraC06g008640	BraC06g008640.1	2927	6.91	-1.12	-1.59	1.01	up	4.25575	2.08941	5.5048e-30	3.85266e-29	up
A01	16141975	16142169	195	BraC01g026760	BraC01g026760.1	-1550	2.86	-1.36	-1.91	0.767	up	4.25925	2.0906	1.23525e-15	5.54299e-15	up
A07	830677	830921	245	BraC07g001190	BraC07g001190.1	-1263	9.25	-1.63	-2.29	0.652	up	4.26958	2.0941	9.32124e-18	4.53863e-17	up
A06	7508544	7508883	340	BraC06g013610	BraC06g013610.1	401	2.65	-3.11	-4.35	1.05	up	4.28056	2.0978	0.000142533	0.000335579	up
A09	50892851	50893197	347	BraC09g048730	BraC09g048730.1	-50	4.37	-1.83	-2.57	0.799	up	4.28557	2.09949	2.24581e-11	8.34903e-11	up
A10	19407132	19407382	251	BraC10g026990	BraC10g026990.1	4362	4.68	-2.21	-3.09	0.818	up	4.304	2.10568	1.1175e-54	1.30721e-53	up
A07	25170010	25170207	198	BraC07g034660	BraC07g034660.1	0	3.4	-2.13	-2.98	0.85	up	4.31758	2.11022	2.12395e-08	6.682e-08	up
A09	50980049	50980192	144	BraC09g048880	BraC09g048880.1	95	2	-3.19	-4.46	2.44	up	4.35726	2.12342	0.0132027	0.0246357	up
A06	8931115	8931411	297	BraC06g015910	BraC06g015910.1	-2400	10.5	-2.98	-4.16	0.769	up	4.37654	2.12979	7.83753e-70	1.15803e-68	up
A03	17084024	17084243	220	BraC03g033930	BraC03g033930.1	1644	1.55	-1.23	-1.74	0.644	up	4.39547	2.13602	1.479e-15	6.61607e-15	up
A06	43541209	43541686	478	BraC06g052240	BraC06g052240.1	49	3.94	-1.96	-2.76	1.91	up	4.39891	2.13714	0.0024519	0.00507341	up
A05	37738766	37738965	200	BraC05g041010	BraC05g041010.1	1780	2.8	-1.27	-1.79	0.595	up	4.41406	2.14211	2.85261e-11	1.05314e-10	up
A07	13312125	13312319	195	BraC07g013980	BraC07g013980.1	-1386	4.57	-1.54	-2.16	1.39	up	4.41744	2.14321	3.72733e-10	1.29854e-09	up
A03	7764537	7764911	375	BraC03g016080	BraC03g016080.1	297	3.36	-3.08	-4.3	1.53	up	4.48012	2.16354	1.0347e-10	3.71426e-10	up
A03	8682789	8682937	149	BraC03g017730	BraC03g017730.1	1000	2.15	-1.34	-1.88	0.641	up	4.48735	2.16586	3.11105e-45	3.07136e-44	up
A01	6231461	6231708	248	BraC01g011800	BraC01g011800.1	888	3.26	-1.76	-2.47	0.962	up	4.563	2.18998	7.95502e-06	2.08615e-05	up
A06	3504618	3504843	226	BraC06g005680	BraC06g005680.1	9633	3.08	-2.15	-3.01	1.18	up	4.56821	2.19163	7.60982e-84	1.37151e-82	up
A06	1390477	1390674	198	BraC06g002150	BraC06g002150.1	3682	7.29	-1.77	-2.49	1.37	up	4.57618	2.19414	3.48313e-42	3.23157e-41	up
A09	53024768	53024960	193	BraC09g052220	BraC09g052220.1	-336	3.17	-2.35	-3.27	1.42	up	4.59413	2.19979	1.28337e-11	4.83761e-11	up
A01	33203068	33203314	247	BraC01g042710	BraC01g042710.1	1218	2.32	-1.52	-2.13	0.719	up	4.6053	2.2033	3.70512e-53	4.232e-52	up
A10	2654537	2654815	279	BraC10g005090	BraC10g005090.1	955	1.79	-2.78	-3.87	1.42	up	4.61765	2.20716	2.12167e-22	1.20563e-21	up
A06	38823573	38824863	1291	BraC06g043890	BraC06g043890.1	2737	4	-10.2	-13.1	1	up	4.62617	2.20982	0.000165428	0.000387052	up
A06	3154138	3154337	200	BraC06g004930	BraC06g004930.2	1034	5.51	-0.954	-1.36	0.754	up	4.69499	2.23112	6.07183e-18	2.97668e-17	up
A03	12434346	12434543	198	BraC03g024950	BraC03g024950.1	2287	3.67	-1.81	-2.54	1.44	up	4.75107	2.24825	3.70681e-18	1.83004e-17	up
A05	41878840	41878990	151	BraC05g048600	BraC05g048600.1	1243	2.71	-2.39	-3.33	1.95	up	4.83648	2.27396	9.4929e-07	2.67594e-06	up
A08	5815061	5815485	425	BraC08g007340	BraC08g007340.1	-47	2.99	-4.28	-5.95	0.694	up	4.83722	2.27418	4.23705e-11	1.5512e-10	up
A03	34486052	34486201	150	BraC03g064250	BraC03g064250.1	49	2.36	-1.68	-2.37	0.909	up	4.86616	2.28278	8.26354e-33	6.20924e-32	up
A01	36175171	36175433	263	BraC01g047040	BraC01g047040.1	150	3.1	-1.7	-2.39	0.901	up	4.87749	2.28614	5.77252e-19	2.94787e-18	up
A03	3122241	3122487	247	BraC03g006590	BraC03g006590.1	-728	3.09	-3.01	-4.21	1.6	up	4.90297	2.29366	4.6497e-08	1.43232e-07	up
A08	10321753	10321977	225	BraC08g012000	BraC08g012000.1	944	1.48	-1.54	-2.16	0.68	up	4.9094	2.29555	6.92486e-29	4.73297e-28	up
A08	22114655	22115052	398	BraC08g033020	BraC08g033020.1	-1142	2.94	-1.76	-2.48	0.802	up	4.91419	2.29695	1.15367e-05	2.98927e-05	up
A08	2724810	2725451	642	BraC08g003580	BraC08g003580.1	-2083	3.86	-3.35	-4.67	0.802	up	4.91831	2.29816	9.05509e-09	2.91867e-08	up
A09	51574122	51574359	238	BraC09g049920	BraC09g049920.1	-47	3.16	-2.14	-3	0.763	up	4.93582	2.30329	1.98228e-54	2.30979e-53	up
A06	2405967	2406808	842	BraC06g003710	BraC06g003710.1	528	4.08	-4.13	-5.74	1.06	up	4.93637	2.30345	3.23314e-11	1.19054e-10	up
A05	40806023	40806223	201	BraC05g047050	BraC05g047050.1	5433	2.64	-2.35	-3.28	0.922	up	4.9579	2.30973	3.00489e-33	2.28497e-32	up
A05	35467287	35467435	149	BraC05g037070	BraC05g037070.1	99	2.05	-2.48	-3.47	0.615	up	4.97054	2.3134	1.02506e-57	1.25242e-56	up
A09	46827382	46827527	146	BraC09g042750	BraC09g042750.1	-914	3.39	-2.13	-2.98	1.42	up	5.02528	2.3292	0.000284773	0.000650899	up
A05	34579855	34580053	199	BraC05g035740	BraC05g035740.1	2779	1.66	-1.41	-1.98	0.617	up	5.02833	2.33008	3.10896e-15	1.37304e-14	up
A05	34581318	34581467	150	BraC05g035740	BraC05g035740.1	4242	3.08	-1.3	-1.82	0.683	up	5.02833	2.33008	3.10896e-15	1.37304e-14	up
A05	34581566	34581814	249	BraC05g035740	BraC05g035740.1	4490	6.21	-1.65	-2.32	0.829	up	5.02833	2.33008	3.10896e-15	1.37304e-14	up
A01	30363123	30363451	329	BraC01g038360	BraC01g038360.1	-396	7.6	-2.04	-2.87	0.666	up	5.05362	2.33732	1.20572e-13	4.96321e-13	up
A01	30363574	30363847	274	BraC01g038360	BraC01g038360.1	0	6.06	-4.18	-5.82	1.99	up	5.05362	2.33732	1.20572e-13	4.96321e-13	up
A04	18440985	18441185	201	BraC04g025080	BraC04g025080.1	1399	1.37	-1.28	-1.8	0.824	up	5.07326	2.34291	4.37156e-10	1.51625e-09	up
A03	24279176	24279324	149	BraC03g047520	BraC03g047520.1	98	2.38	-2.86	-3.98	1.3	up	5.09032	2.34776	6.82292e-21	3.71017e-20	up
A05	39814957	39815105	149	BraC05g045330	BraC05g045330.1	2303	5.94	-2.47	-3.45	1.35	up	5.09411	2.34883	3.61228e-41	3.28211e-40	up
A10	14229875	14230329	455	BraC10g016960	BraC10g016960.1	-923	5.54	-2.97	-4.14	0.91	up	5.11966	2.35605	3.94094e-09	1.2965e-08	up
A06	4047004	4047274	271	BraC06g007020	BraC06g007020.2	-1971	1.84	-2.23	-3.12	0.873	up	5.12974	2.35888	9.87139e-31	7.05858e-30	up
A07	24287125	24287422	298	BraC07g033120	BraC07g033120.1	198	3.71	-2.97	-4.15	0.837	up	5.15131	2.36494	0.000377498	0.000852202	up
A07	20394761	20395734	974	BraC07g026150	BraC07g026150.1	-886	2.39	-2.12	-2.97	0.601	up	5.18616	2.37467	1.45087e-30	1.03364e-29	up
A09	3340932	3341079	148	BraC09g005650	BraC09g005650.1	2167	1.84	-7.89	-10.5	1.43	up	5.21315	2.38215	9.238e-98	2.02744e-96	up
A02	1952082	1952229	148	BraC02g004210	BraC02g004210.1	49	5.27	-2.74	-3.82	1.14	up	5.21607	2.38296	1.45973e-34	1.14951e-33	up
A05	31711591	31711837	247	BraC05g032000	BraC05g032000.1	-838	2.71	-2.75	-3.83	0.873	up	5.21854	2.38365	1.64794e-14	7.05583e-14	up
A09	49310179	49310426	248	BraC09g046680	BraC09g046680.1	-4235	2.1	-2.79	-3.89	0.862	up	5.27111	2.39811	4.06841e-62	5.34307e-61	up
A01	12170500	12171108	609	BraC01g022040	BraC01g022040.1	1133	2.5	-1.68	-2.36	0.689	up	5.27869	2.40018	3.07935e-32	2.27954e-31	up
A01	16443690	16443940	251	BraC01g027110	BraC01g027110.1	1235	2.48	-1.2	-1.69	0.674	up	5.31718	2.41066	4.76536e-12	1.82955e-11	up
A07	24305556	24305897	342	BraC07g033180	BraC07g033180.1	384	1.58	-1.36	-1.91	0.765	up	5.36865	2.42456	6.50233e-07	1.85997e-06	up
A09	997943	998092	150	BraC09g001460	BraC09g001460.1	-2205	2.75	-1.54	-2.16	0.615	up	5.3731	2.42576	3.37584e-45	3.33177e-44	up
A02	17089897	17090329	433	BraC02g028230	BraC02g028230.1	-2099	2.23	-3.88	-5.39	1.53	up	5.39733	2.43225	1.25047e-29	8.68162e-29	up
A02	17092279	17092428	150	BraC02g028230	BraC02g028230.1	0	4.79	-4.67	-6.49	2.46	up	5.39733	2.43225	1.25047e-29	8.68162e-29	up
A06	42806735	42806931	197	BraC06g050760	BraC06g050760.1	1180	3.28	-3.62	-5.04	2.09	up	5.45861	2.44853	4.39591e-07	1.27234e-06	up
A03	10314971	10315117	147	BraC03g020760	BraC03g020760.1	1494	5.99	-1.27	-1.79	0.634	up	5.46812	2.45104	9.08559e-49	9.55945e-48	up
A10	8669475	8669716	242	BraC10g009710	BraC10g009710.1	96	2.38	-1.72	-2.42	1.7	up	5.47184	2.45203	0.00807877	0.0155809	up
A08	21333876	21334076	201	BraC08g031290	BraC08g031290.1	1074	2.14	-2.03	-2.84	0.872	up	5.48298	2.45496	5.07753e-44	4.89402e-43	up
A03	19347734	19347957	224	BraC03g038600	BraC03g038600.1	387	2.43	-3.31	-4.63	2.18	up	5.50563	2.46091	0.000539649	0.00119953	up
A10	10271103	10271586	484	BraC10g011430	BraC10g011430.1	0	2.57	-3.2	-4.48	0.712	up	5.51356	2.46298	3.08728e-21	1.69672e-20	up
A03	10331667	10333375	1709	BraC03g020810	BraC03g020810.2	147	5.53	-6.22	-8.43	0.71	up	5.52085	2.46489	3.62548e-17	1.72503e-16	up
A07	28138782	28139028	247	BraC07g040730	BraC07g040730.1	3969	4.72	-2.97	-4.14	0.834	up	5.53973	2.46982	5.73153e-48	5.93386e-47	up
A01	5638836	5639070	235	BraC01g010820	BraC01g010820.1	-530	3.75	-3.72	-5.18	1.95	up	5.69047	2.50855	0.000252895	0.000581667	up
A09	16330914	16331373	460	BraC09g023250	BraC09g023250.1	2084	3.11	-3.31	-4.62	0.949	up	5.7045	2.5121	5.05268e-46	5.0487e-45	up
A01	986318	986515	198	BraC01g001870	BraC01g001870.1	-1530	3.48	-2.89	-4.02	1.85	up	5.72756	2.51792	4.09454e-12	1.57549e-11	up
A10	16236660	16236859	200	BraC10g020360	BraC10g020360.1	-863	2.86	-2.49	-3.48	1.26	up	5.74411	2.52208	0.0285117	0.0501526	up
A10	16236262	16236561	300	BraC10g020360	BraC10g020360.1	-1161	5	-2.73	-3.79	1.53	up	5.74411	2.52208	0.0285117	0.0501526	up
A09	62191962	62192108	147	BraC09g069590	BraC09g069590.1	1705	4.52	-2.57	-3.58	1.42	up	5.76829	2.52814	2.75522e-13	1.11865e-12	up
A01	8107297	8107895	599	BraC01g015030	BraC01g015030.1	1366	2.51	-2.83	-3.94	0.699	up	5.78758	2.53296	7.3147e-21	3.97432e-20	up
Contig00011	97095	97243	149	BraCxxg000140	BraCxxg000140.1	147	3.13	-1.1	-1.56	0.614	up	5.82768	2.54292	7.07418e-11	2.56285e-10	up
Contig00011	97390	97586	197	BraCxxg000140	BraCxxg000140.1	442	2.74	-2.73	-3.8	1.04	up	5.82768	2.54292	7.07418e-11	2.56285e-10	up
A09	2102425	2102715	291	BraC09g003420	BraC09g003420.1	-436	2.52	-2.64	-3.68	1.29	up	5.84005	2.54598	1.90268e-12	7.43746e-12	up
A01	14590302	14590551	250	BraC01g025080	BraC01g025080.1	747	2.96	-2.02	-2.84	1.01	up	5.84869	2.54811	1.56425e-21	8.67352e-21	up
A08	4554422	4555161	740	BraC08g006040	BraC08g006040.1	1495	2.93	-5.21	-7.2	1.01	up	5.93901	2.57022	4.26646e-07	1.23617e-06	up
A07	8373321	8373466	146	BraC07g007780	BraC07g007780.1	1312	4.05	-1.28	-1.8	0.611	up	5.9428	2.57114	4.27217e-21	2.33623e-20	up
A06	35059147	35059394	248	BraC06g037430	BraC06g037430.1	0	3.44	-2.99	-4.17	1.26	up	5.96403	2.57629	2.5888e-12	1.00527e-11	up
A10	20801219	20801417	199	BraC10g030220	BraC10g030220.1	-645	1.7	-1.8	-2.53	0.841	up	5.98441	2.58121	0.0313694	0.0547701	up
A09	47167860	47167995	136	BraC09g043300	BraC09g043300.1	582	2.5	-1.15	-1.63	1.04	up	6.02796	2.59167	0.0208902	0.0376895	up
A08	14464811	14465123	313	BraC08g018170	BraC08g018170.1	-1782	1.82	-2.17	-3.04	1.1	up	6.14036	2.61832	5.01536e-12	1.92396e-11	up
A06	8592417	8592613	197	BraC06g015280	BraC06g015280.1	1901	3.24	-1.45	-2.05	0.761	up	6.1713	2.62557	1.9846e-19	1.02911e-18	up
A07	23268053	23268390	338	BraC07g031270	BraC07g031270.1	49	3	-1.28	-1.8	0.604	up	6.17911	2.6274	2.61297e-72	4.01744e-71	up
A09	6388936	6389130	195	BraC09g010800	BraC09g010800.1	-48	2.6	-2.26	-3.16	0.639	up	6.20905	2.63437	3.57263e-23	2.08034e-22	up
A07	329134	329526	393	BraC07g000520	BraC07g000520.1	13507	3.49	-3.18	-4.45	1.69	up	6.22217	2.63742	1.00428e-43	9.61798e-43	up
A02	26819636	26819784	149	BraC02g038010	BraC02g038010.1	295	4.53	-1.82	-2.56	1.09	up	6.25057	2.64399	1.24093e-12	4.89425e-12	up
A06	32563641	32563839	199	BraC06g033360	BraC06g033360.1	-2071	2.25	-1.43	-2.01	0.622	up	6.29173	2.65346	6.34314e-06	1.67746e-05	up
A09	15700674	15701316	643	BraC09g022440	BraC09g022440.1	-283	2.59	-4.38	-6.08	0.722	up	6.31913	2.65973	7.7359e-22	4.33389e-21	up
A08	16818789	16819231	443	BraC08g022130	BraC08g022130.1	-449	3.36	-2.33	-3.26	1.05	up	6.37639	2.67274	2.53619e-11	9.39571e-11	up
A02	2433012	2433159	148	BraC02g005190	BraC02g005190.1	-1738	3.78	-1.71	-2.4	0.781	up	6.40456	2.6791	1.83295e-17	8.82836e-17	up
A05	42308836	42309460	625	BraC05g049320	BraC05g049320.1	-348	2.41	-3.22	-4.5	0.876	up	6.41989	2.68255	4.41609e-63	5.92961e-62	up
A05	42307209	42307358	150	BraC05g049320	BraC05g049320.1	-2450	5.81	-2.04	-2.87	0.899	up	6.41989	2.68255	4.41609e-63	5.92961e-62	up
A05	10896975	10897113	139	BraC05g017700	BraC05g017700.1	-793	3.23	-2.33	-3.26	0.789	up	6.75511	2.75598	1.16867e-26	7.56116e-26	up
A10	20371241	20372706	1466	BraC10g029180	BraC10g029180.1	48	8.81	-3.84	-5.33	0.714	up	6.76755	2.75863	1.33252e-14	5.73288e-14	up
A10	20373187	20373765	579	BraC10g029180	BraC10g029180.1	1994	6.14	-2.26	-3.15	1.42	up	6.76755	2.75863	1.33252e-14	5.73288e-14	up
A05	39808241	39808523	283	BraC05g045310	BraC05g045310.1	574	2.73	-2.06	-2.89	1.29	up	6.77946	2.76117	1.15854e-19	6.06e-19	up
A07	24336917	24337215	299	BraC07g033260	BraC07g033260.1	943	2.55	-2.8	-3.91	0.937	up	6.86324	2.77889	1.47844e-19	7.71126e-19	up
A07	24336123	24336421	299	BraC07g033260	BraC07g033260.1	149	1.7	-2.94	-4.11	1.14	up	6.86324	2.77889	1.47844e-19	7.71126e-19	up
A02	2054366	2054665	300	BraC02g004410	BraC02g004410.1	-1089	2.04	-2.62	-3.66	0.889	up	7.01481	2.8104	9.42028e-16	4.2486e-15	up
A01	30909637	30909833	197	BraC01g039010	BraC01g039010.1	-4892	6.09	-1.53	-2.14	0.599	up	7.06114	2.8199	4.70995e-75	7.57361e-74	up
A01	12742970	12743166	197	BraC01g022770	BraC01g022770.1	3162	3.44	-3.63	-5.06	1.33	up	7.33871	2.87553	1.89757e-33	1.44963e-32	up
A02	27109598	27109745	148	BraC02g038360	BraC02g038360.1	-735	3.38	-1.89	-2.65	1.06	up	7.43393	2.89413	1.10618e-12	4.37377e-12	up
A08	2268105	2268353	249	BraC08g002900	BraC08g002900.1	-4749	2.97	-7.43	-9.88	2.57	up	7.45452	2.89812	5.64426e-33	4.25761e-32	up
A08	18578768	18579035	268	BraC08g025340	BraC08g025340.1	1469	3.68	-1.33	-1.86	0.636	up	7.47327	2.90174	3.37789e-42	3.13482e-41	up
A10	88150	88382	233	BraC10g000170	BraC10g000170.1	-139	3.35	-2.77	-3.86	1.05	up	7.57832	2.92188	7.47064e-14	3.1031e-13	up
A09	61797788	61797937	150	BraC09g068840	BraC09g068840.1	1368	2.85	-1.28	-1.8	0.705	up	7.64732	2.93495	1.7311e-26	1.11279e-25	up
A10	21370611	21370990	380	BraC10g031590	BraC10g031590.1	-3016	2.24	-4.71	-6.54	2.23	up	7.65415	2.93624	4.05044e-28	2.71435e-27	up
A08	14544044	14544192	149	BraC08g018340	BraC08g018340.1	784	1.86	-3.13	-4.37	1.91	up	7.898	2.98149	0.000228659	0.000528134	up
A08	17958217	17958365	149	BraC08g024090	BraC08g024090.1	3506	1.59	-2.71	-3.77	1.4	up	7.90023	2.98189	3.05498e-10	1.06905e-09	up
A01	93752	94408	657	BraC01g000100	BraC01g000100.1	48	4.26	-2.59	-3.62	0.711	up	8.13565	3.02426	0.000239113	0.000551429	up
A03	20277609	20278029	421	BraC03g040390	BraC03g040390.1	4117	3.53	-7.65	-10.2	2.43	up	8.45644	3.08005	8.79589e-27	5.72002e-26	up
A03	20277362	20277510	149	BraC03g040390	BraC03g040390.1	3870	1.43	-434	-434	3.84	up	8.45644	3.08005	8.79589e-27	5.72002e-26	up
A03	26900338	26900629	292	BraC03g052180	BraC03g052180.1	677	3.26	-2.49	-3.48	0.898	up	8.59743	3.10391	2.86161e-09	9.48806e-09	up
A03	6044488	6044835	348	BraC03g013110	BraC03g013110.1	465	6.07	-2.76	-3.85	0.733	up	8.65418	3.1134	4.71929e-12	1.81271e-11	up
A04	21230889	21231451	563	BraC04g030010	BraC04g030010.1	282	3.18	-3.43	-4.78	1.73	up	8.73668	3.12709	0.00287771	0.0059026	up
A10	16373330	16373477	148	BraC10g020560	BraC10g020560.1	1387	4.07	-2.6	-3.63	1.5	up	8.75737	3.1305	1.41398e-10	5.03189e-10	up
A07	1059167	1059315	149	BraC07g001410	BraC07g001410.1	3043	2.92	-1.12	-1.58	0.622	up	8.85142	3.14591	5.88581e-18	2.88634e-17	up
A09	63325217	63325522	306	BraC09g072000	BraC09g072000.1	1796	9.28	-2.6	-3.62	0.932	up	9.27872	3.21393	4.85365e-60	6.17505e-59	up
A01	998934	999179	246	BraC01g001900	BraC01g001900.1	1639	10.7	-2.03	-2.85	1.05	up	9.29677	3.21673	9.09187e-47	9.22167e-46	up
A10	15520810	15521047	238	BraC10g019330	BraC10g019330.1	380	2.73	-2.48	-3.47	0.755	up	9.30552	3.21809	2.9936e-37	2.50969e-36	up
A03	3329024	3329597	574	BraC03g007080	BraC03g007080.1	1262	8.05	-1.76	-2.47	0.708	up	9.73361	3.28297	1.92695e-132	6.15503e-131	up
A03	28324277	28324421	145	BraC03g054520	BraC03g054520.1	-719	1.87	-2.11	-2.96	1.48	up	9.95587	3.31555	5.21207e-09	1.70397e-08	up
A03	5814578	5814720	143	BraC03g012620	BraC03g012620.1	190	2.32	-2.73	-3.79	1.52	up	9.95859	3.31594	5.59272e-11	2.03307e-10	up
A03	5814958	5815290	333	BraC03g012620	BraC03g012620.1	570	2.56	-3.99	-5.55	1.58	up	9.95859	3.31594	5.59272e-11	2.03307e-10	up
A06	12712573	12712770	198	BraC06g020800	BraC06g020800.1	-986	3.55	-1.77	-2.48	0.815	up	9.98689	3.32004	2.0684e-32	1.53669e-31	up
A06	12713263	12713411	149	BraC06g020800	BraC06g020800.1	-345	1.6	-1.97	-2.76	1.42	up	9.98689	3.32004	2.0684e-32	1.53669e-31	up
A01	3223930	3224179	250	BraC01g006530	BraC01g006530.1	6792	2.31	-3.02	-4.21	1.42	up	10.0254	3.32558	0.000372594	0.000841535	up
A10	10115685	10115833	149	BraC10g011260	BraC10g011260.1	99	2	-1.14	-1.62	0.659	up	10.1616	3.34505	1.49492e-34	1.17638e-33	up
A10	10116917	10117361	445	BraC10g011260	BraC10g011260.1	1331	2.97	-4.22	-5.87	1.12	up	10.1616	3.34505	1.49492e-34	1.17638e-33	up
A01	2076722	2076867	146	BraC01g004100	BraC01g004100.1	482	2.66	-1.46	-2.06	0.782	up	10.3503	3.3716	1.09601e-24	6.70044e-24	up
A01	7522370	7522568	199	BraC01g014070	BraC01g014070.1	199	1.59	-1.8	-2.52	0.736	up	10.4192	3.38117	4.54039e-70	6.7449e-69	up
A01	7525164	7525412	249	BraC01g014070	BraC01g014070.1	2993	3.32	-3.69	-5.13	1.3	up	10.4192	3.38117	4.54039e-70	6.7449e-69	up
A01	14825458	14825606	149	BraC01g025290	BraC01g025290.1	3894	1.57	-2.56	-3.58	1.57	up	10.8053	3.43366	5.42587e-60	6.90041e-59	up
A02	25695405	25695550	146	BraC02g036420	BraC02g036420.1	1259	4	-2.08	-2.91	1.01	up	10.8493	3.43953	1.583e-14	6.78218e-14	up
A03	10066036	10066429	394	BraC03g020260	BraC03g020260.1	693	5.32	-5.41	-7.45	1.74	up	10.93	3.45023	3.47399e-07	1.01271e-06	up
A06	7280307	7280503	197	BraC06g013110	BraC06g013110.1	2599	5.43	-3.46	-4.82	1.26	up	11.2035	3.48588	7.65844e-23	4.41197e-22	up
A07	12541511	12542036	526	BraC07g012800	BraC07g012800.1	-781	4.04	-6.89	-9.24	1.2	up	11.4402	3.51604	3.17756e-61	4.1141e-60	up
A06	8756677	8756871	195	BraC06g015580	BraC06g015580.1	-2222	3.81	-2.92	-4.07	1.03	up	11.4634	3.51896	1.47692e-36	1.21591e-35	up
A06	8757017	8757288	272	BraC06g015580	BraC06g015580.1	-1805	3.61	-3.59	-4.99	2.02	up	11.4634	3.51896	1.47692e-36	1.21591e-35	up
A09	41366401	41366645	245	BraC09g036620	BraC09g036620.1	1075	2.67	-5.24	-7.24	2.59	up	11.5222	3.52635	1.9346e-15	8.61087e-15	up
A09	5967792	5968125	334	BraC09g010190	BraC09g010190.1	1597	3.19	-2.72	-3.79	0.866	up	11.5999	3.53604	1.72846e-81	3.01624e-80	up
A03	34225483	34226086	604	BraC03g063860	BraC03g063860.1	399	12.5	-3.34	-4.66	3.98	up	11.7568	3.55543	6.29438e-08	1.92261e-07	up
A01	16740247	16740443	197	BraC01g027390	BraC01g027390.1	-586	2.16	-4.02	-5.58	1.17	up	11.8769	3.57009	5.06825e-73	7.89927e-72	up
A09	4380345	4381666	1322	BraC09g007630	BraC09g007630.1	141	2.35	-2.73	-3.79	0.645	up	11.8974	3.57257	3.52803e-12	1.36164e-11	up
A03	26009420	26009835	416	BraC03g050720	BraC03g050720.1	-1142	3.71	-6.53	-8.8	2.87	up	12.2268	3.61197	4.79423e-45	4.71893e-44	up
A05	34232813	34233408	596	BraC05g035090	BraC05g035090.1	1309	1.74	-3.79	-5.27	0.622	up	12.2423	3.6138	1.07375e-14	4.63954e-14	up
A05	34231553	34232274	722	BraC05g035090	BraC05g035090.1	49	5.61	-2.3	-3.21	1.08	up	12.2423	3.6138	1.07375e-14	4.63954e-14	up
A09	53053082	53053275	194	BraC09g052270	BraC09g052270.1	48	2.8	-1.96	-2.75	1.18	up	12.3965	3.63186	1.14485e-16	5.34168e-16	up
A05	40630162	40630510	349	BraC05g046710	BraC05g046710.1	648	1.76	-1.62	-2.27	0.862	up	12.5498	3.6496	9.96199e-08	3.00418e-07	up
A04	4279686	4279829	144	BraC04g006420	BraC04g006420.1	-96	3.74	-2.37	-3.31	0.676	up	13.012	3.70177	8.09394e-60	1.02698e-58	up
A07	12247010	12247407	398	BraC07g012310	BraC07g012310.1	-2918	2.93	-7.35	-9.79	1.58	up	13.3985	3.744	8.05655e-269	7.41833e-267	up
A05	10264818	10265067	250	BraC05g016740	BraC05g016740.1	-646	2.83	-3.43	-4.77	1.46	up	13.7904	3.78559	7.80654e-09	2.52661e-08	up
A07	28660591	28660740	150	BraC07g041870	BraC07g041870.1	-11817	2.54	-3.87	-5.37	2.07	up	13.8217	3.78887	1.14032e-43	1.08986e-42	up
A07	21092047	21092426	380	BraC07g027400	BraC07g027400.1	0	4.33	-5.49	-7.56	1.73	up	14.1649	3.82425	5.48599e-45	5.39017e-44	up
A02	184804	185003	200	BraC02g000280	BraC02g000280.1	-99	2.63	-1.01	-1.43	0.6	up	14.6926	3.87702	5.37623e-85	9.8402e-84	up
A06	2868458	2868604	147	BraC06g004510	BraC06g004510.1	632	3.48	-1.6	-2.25	0.662	up	14.834	3.89084	4.0646e-14	1.71205e-13	up
A05	33526289	33527218	930	BraC05g034040	BraC05g034040.1	4602	4.23	-6.56	-8.85	1.95	up	15.2755	3.93315	7.65756e-48	7.90059e-47	up
A05	33529071	33529312	242	BraC05g034040	BraC05g034040.1	7384	4.33	-1.76	-2.47	2.18	up	15.2755	3.93315	7.65756e-48	7.90059e-47	up
A05	33464890	33465138	249	BraC05g033990	BraC05g033990.1	-2251	3.85	-5.11	-7.05	1.18	up	15.9113	3.99198	8.55397e-30	5.9576e-29	up
A04	23714031	23714349	319	BraC04g034480	BraC04g034480.1	-340	4.09	-1.29	-1.81	0.613	up	16.6067	4.0537	2.77265e-14	1.17568e-13	up
A03	28781114	28781762	649	BraC03g055370	BraC03g055370.1	880	7.1	-6.89	-9.25	0.873	up	17.0386	4.09074	4.23055e-26	2.69064e-25	up
A03	28783002	28785243	2242	BraC03g055370	BraC03g055370.1	2768	7.95	-9.96	-12.8	1.09	up	17.0386	4.09074	4.23055e-26	2.69064e-25	up
A03	28785343	28785923	581	BraC03g055370	BraC03g055370.1	5109	5	-3.91	-5.43	1.16	up	17.0386	4.09074	4.23055e-26	2.69064e-25	up
A06	37964208	37964701	494	BraC06g042200	BraC06g042200.1	-2550	7.67	-6.69	-9.01	0.717	up	17.3138	4.11385	1.39055e-85	2.56365e-84	up
A05	12131400	12131550	151	BraC05g019060	BraC05g019060.1	3430	2.28	-1.94	-2.72	1.21	up	18.1905	4.18511	1.41011e-39	1.23921e-38	up
A02	16334926	16337512	2587	BraC02g027320	BraC02g027320.1	132	9.46	-434	-434	0.961	up	18.5077	4.21005	1.43486e-22	8.18461e-22	up
A05	2498791	2498985	195	BraC05g004220	BraC05g004220.1	48	2.75	-1.7	-2.39	0.879	up	18.8053	4.23307	5.3231e-10	1.83758e-09	up
A05	12755503	12755790	288	BraC05g019840	BraC05g019840.1	288	4.79	-7.64	-10.2	3.14	up	19.2516	4.26691	2.11574e-15	9.40062e-15	up
A07	20512607	20512800	194	BraC07g026390	BraC07g026390.1	-963	2.94	-2.35	-3.29	0.641	up	20.1655	4.33382	0.0177251	0.0323618	up
A03	13320712	13321173	462	BraC03g026560	BraC03g026560.1	194	1.34	-1.49	-2.09	0.621	up	20.249	4.33978	0.000458285	0.00102587	up
A07	28964869	28965668	800	BraC07g042490	BraC07g042490.1	-49	1.89	-2.41	-3.36	1.13	up	20.3195	4.34479	1.01518e-25	6.38512e-25	up
A07	28962969	28964177	1209	BraC07g042490	BraC07g042490.1	-1540	2.32	-3.15	-4.4	1.6	up	20.3195	4.34479	1.01518e-25	6.38512e-25	up
A07	14404051	14404198	148	BraC07g015460	BraC07g015460.1	-49	2.92	-2.05	-2.88	1.17	up	21.6916	4.43907	1.00124e-18	5.06209e-18	up
A08	17748956	17749251	296	BraC08g023760	BraC08g023760.1	-1782	7.14	-3.76	-5.23	1.74	up	22.0925	4.46548	2.92619e-80	5.01606e-79	up
A03	5700924	5701378	455	BraC03g012400	BraC03g012400.1	581	3.03	-3.46	-4.82	1.77	up	22.7814	4.50979	3.14359e-17	1.49964e-16	up
A03	5700440	5700682	243	BraC03g012400	BraC03g012400.1	97	2.61	-5.06	-6.99	3.13	up	22.7814	4.50979	3.14359e-17	1.49964e-16	up
A02	32798525	32799440	916	BraC02g047040	BraC02g047040.1	46	2.38	-2.46	-3.43	1.2	up	22.8506	4.51416	1.0304e-13	4.25106e-13	up
A02	26507850	26508148	299	BraC02g037600	BraC02g037600.1	-99	1.92	-4.08	-5.68	1.9	up	24.541	4.61712	6.14778e-51	6.71712e-50	up
A07	17613165	17613514	350	BraC07g020710	BraC07g020710.1	-2233	3.67	-3.36	-4.68	0.818	up	24.5858	4.61975	1.10953e-86	2.08522e-85	up
A07	14353640	14354041	402	BraC07g015410	BraC07g015410.1	-471	3.05	-1.69	-2.38	1.03	up	24.6949	4.62614	6.62689e-11	2.40238e-10	up
A10	21774849	21775098	250	BraC10g032580	BraC10g032580.1	-1544	3.85	-3.37	-4.7	1.21	up	27.8842	4.80138	1.72636e-49	1.84048e-48	up
A02	32974967	32976204	1238	BraC02g047320	BraC02g047320.1	8204	3.24	-3.28	-4.58	1.91	up	30.3183	4.92211	3.91425e-21	2.14228e-20	up
A03	8625884	8626133	250	BraC03g017630	BraC03g017630.1	-1496	2	-3.6	-5.01	1.18	up	49.8537	5.63963	2.06067e-46	2.0773e-45	up
A10	743644	744375	732	BraC10g001380	BraC10g001380.1	3204	2.2	-1.87	-2.62	0.724	up	66.7517	6.06073	2.84974e-46	2.86486e-45	up
A05	28298595	28298895	301	BraC05g028350	BraC05g028350.1	1854	8.43	-7.23	-9.64	2.51	up	84.6681	6.40375	5.86759e-152	2.2782e-150	up
A05	37235664	37235928	265	BraC05g039950	BraC05g039950.1	1261	3.18	-3.71	-5.16	1.54	up	86.1527	6.42882	4.44902e-26	2.82631e-25	up
A03	25268027	25268457	431	BraC03g049530	BraC03g049530.1	346	2.68	-5.42	-7.46	2.4	up	90.283	6.49638	3.36228e-14	1.42077e-13	up
A10	17033154	17033395	242	BraC10g021810	BraC10g021810.1	0	3.56	-2.89	-4.03	0.767	up	153.878	7.26564	0	0	up
A05	5575237	5575385	149	BraC05g009820	BraC05g009820.1	2917	2.14	-1	-1.42	0.759	up	1082.01	10.0795	8.86205e-33	6.64533e-32	up
A05	5575630	5576160	531	BraC05g009820	BraC05g009820.1	3310	2.91	-4.59	-6.37	0.954	up	1082.01	10.0795	8.86205e-33	6.64533e-32	up
A03	37030305	37030626	322	BraC03g066340	BraC03g066340.1	0	4	-2.99	-4.17	0.843	up	Inf	Inf	0.00599565	0.0117896	up
